# Supplementary material for: Homologues of bacterial TnpB_IS605 are widespread in diverse eukaryotic transposable elements
Source: Mob DNA. 2013 Apr 1;4:12. doi: 10.1186/1759-8753-4-12 (PMC3627910; doi:10.1186/1759-8753-4-12)
Supplement: Additional file 2 — DNA sequences of Fanzor families or other elements. [file 1759-8753-4-12-S2.txt]

>MDe-1
CGGAAGCAGCCAATAAGATCAAACACACAAGAAGCGAATCCACCTGCAAG
AGTAATTATTTCTTTGTTTTTTTTTTTCACATATTTGAATTCAACTTAAAATAATGAACATCGATTAATT
TTAGTTTTTTTTCTTTCCACAGTGTGACGACAGCGACGATGAGCCATTGGCTGCAACAAAAAAACAAAAA
ACAAAACATTTTGTTTTGAAAACGGTGGAATCGCCACCGCCGCTACGGCCGAATTGTTCTGGACGAACAT
TGAGATCCATTGTGCTAGAAGAAATTAGCGGAAACAATGAGGCGACGATGATGACGGTAAGTACTTATGG
TTGACTTGTCCACAAAATAAAAAAAACAACTAACGAATGAAATGTTCTTTTTTTAAATTGTTTTTTAGAT
GTGTGATGCAACATCGATAGCAACAAAGGACACAAACAAATCCAAACCAACAAGTGCGGCAACAAAGAGA
TCAAAGCCAACAAATGACATGCCATCAACTTCATCATGCAAGGAGCCCAAGAGCACATCAAAGCCAAGTA
CAACAAGTAACGCAAAAAAACAAAATACCAAAACAAATGACAAGCCACAAAATGATAAAATAAAGAAGGC
ACGAGTAGTGAAAGACAACACTTTCCATCATTACACTCTGGTGCGTGGCCTCAACAACATGATTCGGCCG
GAAAAATCCGAACAATTAATGTTTGCAATCAACGAACTGGTCCCGTTGGTTTCGAAATCGATGGTGTTGG
GGTCGTGGCATACACATGTACGCCTTATGGAAATCGAACTGGAGGCCAATCGCATAGAACAAGAAACAGG
CATCCGAGTCGAAAATCAACTCGGAATTCGTGCTGAATTTACTCCACCATCGGTGATAAACGCCAGAGGC
CAAGTGCGAAAAATTGGATACGTTGTTGAAAAAGACTTTAATCCCACAAAACAAACAAGAGGAATTAATT
TAATTCACACCGAACCAATAAACGCAAATTTCAAACGTCATCTAGATGTGTACGATGTGGACATACCTCA
TTTGCCATATGGTGCAAATTGTCACAATTATGCCACAAATCAATACACCACAAATTTCCACAATAATATT
CGCTATCGTGCATACAATCGGGTGCGGGCATTTTTCAATGTACATTCAAACGATAGAAAATCAAAGCGCG
AAACTTTAAAATATTTATTCTATGTTGAGCCCAAAAAACGCAAAGCCATTCCCGATCCACTTCCAATACC
CAATGATGAATTATTGAAATTGTATCGCAAGGTTTTGCGTCCACTATTGCCCAACGATGCACCAGATAGA
GTGCCACTCGGATGGCTCGGTGCGTCATTGCGGGATAAAATTGATTGGTATCGCCACGTCCATGAATTTA
TTCAATTACAGCTATGGATTTATTCGGATAATTTACGTCGTGATGGAACAGATGAAATTCAATTACGATC
GTTTACCGCCATACCTCAAAACAAAGTCAAACGCCACCACATCACAATCACTACACGAATTCTCGGTGGC
ATTGTAAATTCATTTGAATGTAGAGCTGAAAAAATATCATCCAAGGATTATGAAAGTTCGGACGTTGCAA
TTCGAACGAGAATCTGGAATAAATATTTTCGTCTGGAATGGCTCAACAGTGAATGGCGTTATTTTGACCT
GACAATGACAACGGATGGCGTTTCGGCTCATTTTGTTATGCGAAATAAACAAAAACAGAAATCAAAGCGC
GAAGTGGTGGATGTGAATGGTGACGTACTTACACCAGAAATTGTTGGCTTCATCGATGATCGCATTGTAC
GGGAAATATCGGATGAAATGCGCCAAAAATACAACAACAACGAATACAAAACCATTATCGGCTATGATCC
CGGCTACAAATTGCCCGTGGCCATTGTGCGCAAGGATATTGCAACGGGCGATGAAACGAATTTCACCATG
AATTGGTATGAGTTCCGGAAATTGTGTGGTGATGTCGAACGAAAACAAAAACGTTATCGCGTCGCTGGTA
AGCATGAAAAGAAAATGCGACAATTGCGTGAAAACAGAACAATATATCCCGAGCAACCGTCCAATAAATC
GCACGACATTTGGACCTACATCGATTACCAGTGTCGTGTGTTTCATCGATCGTGTGCGGTATGTATTATC
CAATTTATAAAGTTTTTCTCTTTCGTTTCACTTGTTTTCGACTTTTTCAAAATTATTCCTTATTCTATAT
TTCAGGTTTATATGCGACGATCATATGCTCGATTGGAATTCGATCGATATATTTGTACACAACGCGCATT
ACACAAAATAGCAAGAATTATCATGCCACGAGTAGATTTCAAAAATCCAACACGAGATTGTATTTTAGCG
GCTGGTGATTTCAAATTCAGCGCAAATTCACCGATACGCGGTTCGGTTCGATGCCCGATGCGTTCACTGT
TCAATTTGTTGGCGCAACAGTATTGCGATGTCGTCGAAATCGATGAACATTTGACTTCAAAACTGTGCAG
CATTTGTGGTTCGCGAATGATAAAAAAGGGTACAAGAAAGGATCGGTAAGTCAACAAGACATTTGCCATA
TATACACACACACACACTCTAATATGGGGTTTATTTTTTATTGTTTGTTTCATTTGGCAACTATTATTAT
GAATATCAAAAGATATTTCATTTGTAAGAATAAGATGCCGGCTACTTCGATTTTGCCTCAAGCCCCCGCC
TGGACTACCAAACGACACATCGATCGCATTCGGGACGAATTCAATGAACTTCCGCTGGCCGGACTATTCA
TTCACCAAGATAATGGCGGTCGTCGCATTAAACGCACAATTGATTTGCCAACGGAACGTCGTTTCCATTC
AAACGAACTGGATGACCATCATTATCAACTACAACAACATGAAATCATCAATGGTAATATTGTTGCCAAA
CACAAAACTATTGTATGGAATCGTGATATTAATGCACCCAGAAATATGATTTACAAATTGTTGTGCATGT
TGAATGGCGTCGACATAAGCCCAGTATTTAAACGTCGTCCACGTTTGGCGGAACAACAACAACAACAGCA
ACAGCAAGCCAACGACAATATTGATGACACTGATAGTGGTAGTAGTAGTAGTGATGAAGACATGCGATAA
CAAATTGTGAATGAAGTGAAATGAATTGAAAAACAGAAATTTAAATTTTTAGTGTACACACAAAATTCGA
TAATTTAAAATAATTAATTATGTTCTAAATTTATTTTACTTTTTCGACAATGATCTAAATTTTTCCATAT
AATTTCATTTCATTTCATTTCATTTTATTGTCAGTCACTACTGTGAGCAGTGTATCATCATAAGTCTTAA
TTAATCTTTAAACGAAAAACGAAAAAGATACAATTGTTAAAAGCATACATATTTTTAATTATTAAGATTA
TGTTGTTAACAAAAAAAAAAACAAAAACAAAATGTAAATGCTAGTTAACTAGTATACGTATAATGTGCCG
ACCATGTTATCTTCAGTGTAGGTGCTGATTTTTCTTAATGAAATATCGGTGTCTGCCGTGTAAGTTCTGA
TTTTTTCTTAATGAATAAATTAGTTCTTGCCGTGGATTTAAGGTGTGGCGGCATATGTTCGACATTGTTG
ATTAACAGCAATTTAGAACACTTGCAGTGGAATGTAATGGTTCCAATACATACACACTATTCA
>MDe-2
tgaaattttatttatggcttttctctgccgtatcaccaccgtttttatcatttttaattttcgattagtt
taaattcatccggcaccgatgatttcaaatgccgtcttgattcggttgtgtcacgattttattttctaaa
acaataccaaaataataaataagtatgcgccaattcgacacacgccacaactataaatggtgtaagattg
ggcggcaattctatacagttgttcatttcgtgggtcaaatattaccgcacacaaattctgaactcgctga
acactttttttttcgttttttttgttttttttttatcgtaatcttcatcgacgttttccgtttaaagatt
tttccattctcgattgttttttttcgaaaacaaaaatagattatattttgacttgctttcaaacggtggc
cgattgatggtagaatcatcgaaattcaattgttaggcctcattcaattgtttgatctcatttgtcttct
tgaatgtttttatattttcgaaaacgacagaaaaaaacaaactattacaatgcagatgcttcacaattga
caaaaaccccaacacaagacaaattgattgtttaatctggatattgatttcattttggattacaatccaa
actgtacgagataaaaaaagacaagaaaaaatttcctgatagccagactctgaaaattagatgccattcg
tcaactgaactgcactatataatatttagaaatataaatttttttcgttactctttcatcgaatcagcat
ttacacagccttgacgtgcttcaattgaaaacgtttggaacatcatcaatttcattcgaacaacatggct
caaaaggcagtcgtgtgtgcctacaaaaaaaagtttcgtcaagtgaacgaattcaatataaatcccaatc
agatcatcgctgaacacaggcgacatgctgagcagctaacgcgcttgaaacggaaagcctcagaacatat
ctttttcaggtaatgccctattccacatgagttgtgacacccgtcaaaaacaacatttttttcaaatatt
tttgtaaagtatcaaagggatttgattttggatgaaaaaataaaataaaataaaaacactataaaaaaaa
tcgagtccctttgatactttacaaaaatatttgaaaaaaatgttgtttttgacgggtgtcacaactcatg
tggaacgaagtagtaggtttaaaaaagatttattttattcctaattttaattctatgttcagattaacct
cactcgtacgagaaggaactggacatcagattttgttggaatttcaaacgcccaaccgtgtaaatttccg
cagagatattaattcggttcgaataacagagcgtaatgctcgctccgaacccaatgcggaatttgttgaa
ggttcgagagtctatcaaattcacccagaaggaaatatagtagcacaatccatagaacccattatcaccg
aattcgaagtaaattttgcgaattctttcattggcgaatgctacggtcgtgttaaacgactattgaaatg
tttcgcacgaattcatttggaaaatatggaagatgatcaaatcaagatcgaaatccgaaacacgatgcgc
tatttatttaatgacatcaatgatattaccgagccgaaccgaacgcttatcagattgtatcgtcaggagc
tgcgcccaatttgtagaggacaagttccaagaggctggtggaataacaagtctacatggtactcgagagt
acctgacctaataaatgggctttattatttgaaggcatataatgatggacaaaggatcggacgcgattgt
ttcaaactatttacagtcattccgcgattcaaaagtcattttgttcataagacaaagatcgacactcgtt
tgttgtgccttacgatgaataaatttttgccagaagggcaaaagcttgattctcaaaacattgactacac
agtgtggaatcgtgtctttgatatgacaccattggaacgtacgcacaccgatcgcaaattggttttcaat
tactcaattacaaccgatgctgtatcgatgagtgccacaatgattcaaggaacagatcgagagattgagg
caaaacgcgaactgagaggtgagaacgctatgtcattaaaatagattatattcataaaaagacaatatgt
aattttttctttattttacttacaggaagaggcgctaaattagctgaaaggaaacgtttagcagacgaaa
ggaaaatggaagaatcaacgaaagcaacaaaaagaaaggctggcaaagatgcagatgagccaccggcaaa
gaggcgaaatgcaccggtacctacacgtgaaagagacctgttgcaaaaactcaaatctggtgaagttttc
ggcactgtcatccaaattgacccaggtgtcaaaaatactctaggctgtgtagctatcgatatgcaaaatg
gtcacgaaagaaatttgctaattacaagcaaatactaccaccatttgttgcaaacacacctacgaaaaga
gcgaaaacgacccatcattgcacatttgcatgcaatgataagaggtgtccatgcaagctatgcgaatcca
ccaacgcgaaaaggaggggatattcgcgaatatttagatagcgtttttcgtcttttcgatatgttcaccg
aagtgtaccaacgtagagtttttagccgtatgcgattcgatgctcatatctgcaaacaaaaggcagtgga
taaaattagcaaacaaattgcctcgctcaatccccatcaggaatcagccacgcttattatgtttgggaat
tcccaaatgagccgaaaaagcccaataaaggggtacgttaaaagcccacacaaaaattattgggtcaaac
agtttgatgaattggaaagagtagaggtatatgaagtcgacgaataccgaacaacgaaaacttgtagttt
ctgcggtcaaatactccatgtgacgcgcaacataggccatcggtaagtattttttaaattaaattaataa
ataaataaattgaataatatatatttattcctctttttttttttaatttcaggtacgtaagctgtaaaga
ctgctacccggccggtaatgcatcaatggtgaatgaaccgaaggaagtccaaactaaatccaaacaatac
tggagacgtcatcattaccgtgtgaacggcatcagaactttcagctatagctgggaagaaagaatgtcac
atcgcaaatgccgaacaaccaacagagatatcaatgcaccacgcaatatcggcttgaaaggctttgccac
aatcaccggacgtgaaaatttgctgccagtagcgttgataagagccaacgataatgattagttttaagct
ttcacttcattcattcaaccattgttagtattattttaaataattggccacctttaaaaagtgtaggttt
ttaagtgccaaactaacatctagtgtggatcatccaaagagtttgaatcgattttgcttaaatgtttaat
tattgtcagtgataaaaatttatataatcattaaaaatgattaacaaatcttggagccaaaagtccattc
cgtttgttcaaaaaaaaaaattaaaatgtaacgaaacaaattgaactcagttattaatgaattgtaaatt
ttttc
>MD-3
ttttcaaaatataattcacttatagatgtcatccaaagaaactgacgcaaaatattcaaaataacacaga
gattatgcggttatgtgtctacaaatgaaatggattgtttgtccatcaatgcaaactcttgtattcctat
gaactaaattccttgtctcaaaatgaatgaaaactcttatatcccaatgaattaaattccttatctcaaa
atgaatgaaaactcttatatcccaataaattaaatgccctttctgcctataaataaagcaatcaaactgc
acataagatcaaattgaattttgttttcacctagttcagttgttcaagcgtatccaattaaattcttatt
ttattttatcgacaatttgaattaaatttacgaaatattcattggctgcatttctgtgattattctaaca
ttcatcgacatccaaaatccgtgactatcaatattccgcgattaataaatccttttgtgattattctaac
atttatcgatattcaaaatctgtgcttgctcatcaagatgcctcaaaattatctaattatcatgaatgga
cttgaggaagtcatcaatgaggaaggagctacgagtgacgaagaagtgaaaatgaaaatggattttgtga
aggaccggttgttttatgcttcggacaatgtatcaacattcattactctggccgctgattacattttttt
taaactttgcgaattggttcgatcgaacaattataatgatatggagaaagaattttatcgcaaaacagac
agcgaatatgttttgggactatttctacgaaataaaattctggattcatgataaatcaagcaatttggat
cgcgactatgcgaaaatgttgacaaaaagtgtaaaaaataaaccaaaccttaaaaatttaaatcaaccga
ttaaatttgtcatcaaccaattcaaaatgaatttcgaaaacagcaccaaaatgcatgcggaaaaacatgt
gaaaaaattcataaaatgcgtaaacaaacaattcttccgcgataaaaatgacgaacaacgtaccgaaatc
attgaaaatgccataagttttttatttgataaaaaaagtgattgcaagatcaataaattggttctacgag
aaatcaataatcacgttcgcgtttgtctgggtcagattacacggggttactttgctacaatgaaatcaag
tggttggtataaattcacgcccgaaaatatcaaaatgcagtggtacattaatcgctacaatctggcctat
ccagatgatcaattaccatcatttaaagctgttccaacccacaatttgggcttgaaatgtgttcgtatcg
ataccgtatcattgaaagatttattcccaataccggtgaaagattataaaaatccaaagagcgagctgtg
gtcacggtattttaatgtttcgccgattatcggagaccgcaaaaatttatatttcgataactcaataata
acaaatggcccgtacacaaactttcaatttatcatttccacaacgccaattaacacggacttgccgaaaa
aaattataggccagaatgcgtcctgtgccacaggaaaagatttcaaaatcgcgaccataaatgatagcat
acggcagtcagttcggaacaatgaatttgatgtgatcactgccatcgatatcggattcaacaacatggct
ggcactacatcattgttttcgttcgacatttcagagctttcactaaactatacatcgaaatggtttcgat
cgattgccggctttatgtggcataagctggaacgagagcgcatcacacaagtggtaagaaaatacataac
aacatttcccatactttgaatgcaattcaatttcatttttcatttagtttcaagaatacgaaaaggattt
gcgtgagagccatcaatatcaaccgtcagtcaatgccgttgatttcatgttgtatattcgccatcgttaa
caagttttcgatcgtggcattcaggtataataatcattttgttttaattcaaatggatccaattttttca
aactcacgattttttaggcttaccatcgcaacgatttggctcgtcttcgattttcgcaacaacaaatgaa
gcagaaagctgttgcaacattgggatattcgatcatcggcacacgaccagatggaacgaaaaataatgca
ttgattggcattggagcaatgcacttttcgggctcatcaccaatcaagggccatggacgggtgccacaca
aagcactttgtgcatatttgaaagatcgttccactttcattcgtgtttcggaatttcgaagtacccaggc
atgctgcttttgtggcaaaatgagtgtcgaatcttccggcaagtgagtatccatttattcaaatgtttat
tttgaattttcattgacagatacgtcgtatgtaaagattgtgccccaaatcagaattttttgctacctcc
agctaaattgtttacggtgaaaacacacaacaattttcgtcgattgtacgggttcaaactgccattccga
tcgtacgaacgaacaaattcaaattcgatgataaatacccgtaacaccaatcgggatttgtgtggaagcc
ggaacattctgcagatcatgttatattcagttcacaagcagccattgccagggcatctgaataattcaaa
cgatccgaaaaaagtgaaaaaggttagcccaaaaatcaagaaggttagcccaaaattgaaagccatacga
aaaggcaaacaactaccgagccgaaaagtgaaagaaatttcaaaaaagcttccggaatatttgaaaggtt
tcgaggcaattttgaaaactaaactggaaattcgtctcgacgactgcatgaagcaaatttcaagcaattt
tgaacgacaactccgtaaccgaaaggttccagcaatgaaaaaatcgccattgaaaaaaatgctaacgaaa
agaacgacatcaaagaaagacatcaaaaccatcagcaattt
>MDe-4 consensus
TATATATAAAAATGAAATGCTGTTCGTGTGTCGTCGATAGAAGCGCGAATGGATCGATATAATTTCATTA
ATCCTTTCCGATTGTGTTCCTTATGATGTGTGGAATGTTTTTAGCATAGTTACATTATTCTCGACAAAAT
GCGCTGTTCAAAGTGTACATAATATTCAAGATGGGCAAAATAAAATACATAATCTGATTTTTCTTCCATA
ATCCTCACGACAAACAATGAATAATATTTCTATGCACTATTGGCTGAATACAACGAGCGAAATAATAGTC
TGGGATATTACCATCGATGATATTGAATTTAAATGAAAACGACGATCGATCTGTTTGCGAAATGCGTATG
ATAAATCACGCAAACATAATCGTTTCTTATCGAGAAGGATTTGTCACGTGCCGTTCGTTATAGGCAACTG
ACCTTGCGTTCATCTGCACTGTTACACTGTTACACACATACATGACAAATTGCATGTCATAAAGAATTTC
AGATCGATTCTTAATATGCATCCCTCTCTGGCTATCGGAATCAATCGATATCAAAGAATGACTTAATATT
GTCTAACGGTCCAAACGCATCGGAATGTCAATGTATATGAATACGCATTCGGATTGATGCATTTCTCAAC
ACCTTACATCAATCGATTTTGGAGATTTAAAAATCATTCGGCTGCTGGACATCATAAGAAACAGAAGTAT
ATCCAAGTTAATGCATTAACAATAGTCCATTGTATTCATTTCATTAACGAAATTTTTTCGAAGCGAACGG
TTGTGTTTTCAGTGTTTTTTAAATGGTTTTGTTGCAAAATGAGACAATTTACGATCAAAACGACATTGAG
GAGCATTTGCTATGATGAAGATTTAATTGCTGCAATCGATAGACTCTCGCGGGACGTGTCAATTATCCAA
TTTTTGGCATCACATCATTTACACAAACGGTCTATGGAAATCATTCAATCAGAAAATCCATTTCGCATTC
GCCGTGAATTTGATCGAGAGGTCACTGATTTAATGTTTAAAAACGATTTTAATGCGGTGAAAGCAAACAC
AAGAAATCCAGTTGCTGACGCTCAATTTTTACGATGGATGGCCAACTGTAATCCACCAGTTCAACTACCA
AGCGGATTGCATTCTGGTAATGTACTACAAGAGGCCATGAAAATGTACAAGACAAATTATTCAAACAACA
TCAAAATGCGTGCAAAATCAATGTTTCGAAAATATTGTAAAGCCGTGCTCTATAACACCGGTCGTGTTTG
GCCGCAGCGCGTGCTGAACAAATTGATAAATCTTGCTGTCGATTGGTTTTTTTTCTTCACCAATTATCAA
CCACGAAGAGGAAGTCCCGTTCTAACCATTATTGAAGAGTTCACTCGGAACATTCGAATCAATAATGAAG
CTGTTGATCGTGGATTTTTAAGTCGATCACTCGATGGTAGAGATTTCTACGAATTTTCAAAGTACTTCAT
AAAAATGCAATTGTTCGTTTATGAATACAATGATATGCATCCGGATCGAAAAGTGAAATCATTCTCAGTA
ATCCCGCTGCACAATTACCATCGTCGTTGTGTTTTGATTGATACCGAAACATTACGCAAGCTAACACACA
TGCACATGGATAAAAAGCAACCGAATCATTTGGGAAATTTAAATCCAAAAAAATCTGATGTTTGGACCCA
CTTTGACATGAGCCAAGTGGACTACAAACGAGATAACCAACGATTCGATTTCAAAATTACAAGCGATGGC
TTCCAAGCAAATATTTTAATGATGAAATTGCGCAACGATGAATTGCACGTCGATTTGGACACTCCAAGTA
AAATGAAAGGACAATCAATGCGACCCAAAGATCTGCCAATGCTCGAGAATTTCGATCAAATTCCAGCTGA
AGTGCGTGCGCGTGTTGACGAATATCATGTAAAAATAGGTATTGATCCAGGTGCTAAAACGATGGCTTCA
TGGACAAAACAATATCGGAGTCTCGCTGAAGATTGCGATTCAATCGAATCAAAAACGTTTCGGGAAATGT
TTGGTTTTCGAGAACGCGAATACAACCGTCGCAAAATTACCCGTTGGGTGAGTATGATTTCAATTAAATT
CAACTATTCGCATGAAAATGGCCCAAACTTTTTTTCATCATAAATCATGAATAATAATTTGATTGTGTTT
AATCAATGTCTTCTTTGTTTTGGTCACATTTTACAGTTTGATTCAAGAGAAAGACGGGCACGTGAGGAGA
GTGACATTCCAATCACACGAAAAGGACCCCATTACACCGAATTTGTTCAACACAAATTAGAGTTTTGTAA
TGCGGGCTTTGCTGTAAGTGAAACGTATTCATTAAAGAAATTCAAAAAATAAAAGATTTATTGTTTTCCA
TTGTTTACACAAAGGTATACCATGATCCAGAATTGCGGAAAATGAAATTCGATGCGCATCAACTTCGCCT
GAAAGCCATGTATGCTGTAGCAAAAAGAATCATCGGCTATTCAGGTAACAAGAAATTGAATGAAGCATTG
ATTTTCTTTGGTCATTGGAGATGGACTGCCAATTCGCCAATACGTGGAATTCGAACACCATTGAAACTGT
TACGTTTTTGTCTACAACAAATCGGCTCAACAGTAATTGTGATTCATGAACATCGAACATCCAAGCTGTG
TAACTTTTGTGGCCAAACAATGATCCACGACGATCGGTAAGTGCAAAACAATTAATTTTATTCTTTTGCT
ATGACTTGAAATAGAAAAAATAGTCAAAAATTGGTTGAGCTGAGTAACAGGAGTTCATAATCATAAGAAG
CATTCATTTCAATGCCACGAACAAAGGGCCTAACTGTGAATATGCATACACACAATGTGTATCGATTGTT
TTGTTTTCATTTCATATCTCATAAATAACAAATTCAATAGCGCTCCGAATTTCGAATGTTTATTATAACG
TTTCTTTTTGTTTGTTTCTTTCCGTTTGTTTTTTTTTCTCTTGGTTTATGTTTTGCGTTGAATATATGTA
TAGCAATTCGTTGTGTATTCATTGTGAACCAATCGAACGGACATTGGCTCCAGCAACTGTTTGGCAGATG
AGAGCGCACAAAAGTTTTTTGAAACGTCATCCTTTTGCACCCAGAATGCGATTATACACACGGGATCCGA
ATCAACCGATGCGACGTAACAACCAAGGTCACAACCCAATGAATTGGAATCGTGATTTCAATGCATCGCG
TGCAATTTTGTCAAAAGGATTGGATTTAGTTGCCGGCCGTCCATTGCCACGGAACTATTTGCAAACAACA
CAACGAGTAGTACAACGAGTTCGATTTCCACGGCGTTGAAGATAGTTTTAGTTTCATTCAATTTCATTTA
TTCAAATCAAAAAAAATTATTGTTCTTATTTAGTTAGTTTTAACTATGAACTACGCACAGTACGATTAGC
CTTCGGGTTTTTGTGGACTGTGTCATGGTGATCTAGGATCAACACTGATCTTTCACTGTACTGAAGGATA
GTAGCATAAGTCAGAAGTATAATCGAAAGATATAATATCCTATGATGTATAATATCTTAAGATATAGGGA
CGATTGTGTTCAAAGCCTTCTAGTA
>MDe-5
TATATATAAAAATGAAATGCTGTTCGTGTGTCGTCTATAGAAACGAGCTCTATGAATTATATTATAATTT
TTTGGGTAAGTGCGTGTCCGTCATGATCCGTAGAAGGTTCTTAGCGAAAAAAACACCTCCGTACCGTCCC
TCAAAGGCTCCATAGGCCAGTATTAGTGAACGTGTAGAAAGAGAGAACATAGTCGATTTTTTACTTGCCG
TATTGACGGCGACTGATTTTGTATGCTCATGAACATTTAAATGCGCGTATTAAATGAAATACATGGATGC
ATTTGGTATGCATTTCAAATTTGCATCCTTTTTTGGCCAACGTGATCGATTGATATCAAACAATGACAAA
GCATTGGTTCACCGTTTTAAACGCATCGAAATGTCAATGTGTATGAATGCGTATCCAGATTCAGGCATCT
TTCAACACCTTACATCAATCGGTTTTGGAGATTTAAAATTCATTCCGATTGTGAACACCATCAGGAATAG
AAGTTTATTCGAGTTTCTCCGAAACAATAAGCCATTGTATTGAGTTCATTTGCGTTAAAAAATTTGAAGC
GAACAGTATTGTTTTCCCCCCATGTTGAACAATCAAAATGAGACGGTTCACCATTAAAACAACTTTGAGG
AGCATTTGTGAAAGTGATCGATTAATTGCTGACATTAAAACGATGGCTGAGGACATTTCGAAAATTCAGA
CACTTGCATCGCTACATATACACAAGAGATCGATGGACATAATTTTATCAAATGATCCCGTGCGCATTCG
TGCTGAATTCGACCAACCAGTAGAAGGTAAAATGTTCAGAAAAGATTTTCACGCAGTGAAGGCAAATACA
AGAAATCGAGTGGCTGATGCCGAATTCATGGAATGGGTGAGAGATGCAGGTATTCAATTGCCAAGAGCCC
GAAATACCGACCAAGCATTAATATCTTCGTACGAAATGTACAAAACCAACTACTCAAACCACATTAAAAT
GCGAGCGAAACAAATGTTTAGAAAATTTTGTAAGTCTGTTTTGAGAAGATTCTACCAACAACGGGAACGA
TGGTACAATGAACAACTCAATCGCGCAGTTGAATACTTCTTCTATTTTACGAACTATCGGCCAACTCGAT
TCATTCAAAAGATCATCCAAGAATTCAATCAATTCATTCGAATCGAAAATGAAAACGTCGGTCGTGGCTT
TATGAACCATTCACTGGATGGCGATTATTTTTACGAATTCGCAAAGTACTTTCTCAAAATGAAACTGTAC
ATCCATCGGTACAACGACGCACATCCGAATCGAAAAGTCCAAACCATCAAAGTCATTCCGATCCATAATT
TTCATCGCCGGTGTATCACGATTGATACTTCAACGTTGAGAAAACTCACTCACACGTACGGTAATTCACC
ACTAGCCGCTCTCAATCCCCGCAAAAGCGATGTTTGGTCAGACTTTGATATGAGTTCGCTGGATATCAAA
GATCAATATTTTGATTATCAAATAACAACTGACGGATTTGCGGCGAATATTTGCATGATAAAGTCCAGAG
TGTACGTTGATACGGAACTACCATCAAAAATTAAAGGCGTGAATATGCGAGTCTTTGAACCACCAGCACA
AGAGCCACCGTTCGATCAAATACCAGATGAAGTAATTGAACGGATCGACCAATTTGACTTGCAAATCGGC
ATTGATCCAGGCGGAAAAACTATGGCTGCTGTAACGCAAAAATTCCCAAATGACGATGAAAATTGCTTTT
CCATTGAAGCAAAAAAATACCGTGAGATGACAGGCTTTCGAACACGGGAATATAATCGCCGTGGAATCAC
CGGTTATGTAAGTATCAAATCAATTCAATTTAATTTATTTTCAAAAAGAAATTTTTCAATCATTGCACAT
GAATAATTAAATTCTGAATAATGAATGTTTCTTTTGTTCTTCTTCTTCTCATGTTTCAGTTCGATGAATG
GGAAAAACAAATAAGACAACAAAGCTATATCCCGATCACATCCAAAGGCCGACACTATCGTGAATTTGTT
CAACACAAATTAGATATGTGCGATTGGGGTTGGGAGGTATGTAAAAAGATTTCATTGTTAAAATTCATGA
ATAAAAATATTGAATGTTTCTCATTGTTCATATCAAGGCTTATCATCACCCGAAAGTCATCCAAATGAAA
TTTGATGCTCATCAACAAAAGCTGAAAGCAATGTATGCAGTTGCAAAATCAATCATTGGCTATTCAGCGG
AGAATCAAAGATGGAATGAAGCATTAATTTTCTTCGGAAATTGGACATGGAAAGCAAACTCTCCCATTAG
CGGTACTCGAACACCGATACGATTGTTGCGGTTTTGTTTACAACAACTTGGTTCAACCGTTATTGTCATC
GATGAATATCGAACATCCATGTTGTGCAATTTTTGTTCTCTAAGAATGATTGAAGAAGGCCGGTAAGTTG
AGATAAATTAATCAGTTTCATTGTTTCCGTATGATTTGAAATAGAAAAATAGCCAAAAATCGATTCAATT
TAGTAACATAAAAGGCATTCACGAATCGAAATCTTTCATTTAATTGTTTCAAGGCCTTGAACAAAGGGAA
TATGCTTACACACAATGTGTATGATTGTTTTGTTTTTGTTTCAAATATTATCATAAATAACATTTTCATA
GCGGTTCGAATGTTTATGTTTATGTTTCGTTTTGTTTTCTCTTTTCGTTTTTCGTTTCGTTGAATGTGCA
GGAATGAATTGTGTGTTGATTGTGTTCCAATCGATCGTTCATTGGCCCCAGCAGCTGTTTGGCAAATCAA
AGCACACAAAAGTTATTTGAAACGGAATCCCGGTGCATACAAAATCCGCACATTCACGCGCAATCCAAAT
CAACCGCTTCGACGAAACCATCAAAATCACAGCCCAATGAATTGGAATCGTGATTACAATGCATCGCGTG
CAATACTATCAAAAGGATTGGATTTAGTTGCCGGACGTCAAGTACCACACAATTATTTGCGTACAACACC
AAACGTTCCAAGACGACAACGATTCCGCCGTGTCCGATAGATATTAAGATTAATTTGATTTCATTCAGTT
CAATTTCAATATGTTCAATTCAAAAGAAAAAACAATAATGTTCTATAAGTAGTTAATTTTAACTATGAAC
TAAGCACAGGATCGAGCCTTCCTTCGAGGGTATTGTGGTTTGTGCCAACCAGTACACTAAGACAACATGA
AACATCTGTAAATCTGAAGTATAATCCGTAGGATATAGGGAGGATTTTGTTACATAGTTTTCTTGTA
>MDe-6
TACATCGTATATATTAATACGCTAACACAGAGCTGTCCCTCCCTTTTTTGAGTTGGATACTGAACCAATT
TTTATAAAATATACACCATTGGAAACGTTCTAACGAGTAGATGTGCAGAATGTATTTTTTTATAAAAATC
GGTTAAATATTCAAAGGTGAAAAATCAGGTTGAAGAGGAACATGTAATCCTTGGTACGATACATACAAAG
AATATTCACACGTACACGGCTCGAAAGACGAAACGGAGAAAAAACAAAACACACGCTGCAGCGGACGCTG
AACAGAAACGAACGTATATGTGTGTATGTAGAATTCTTTCCCATTGAGCGTCCATCTGTGTGTTTTGTTT
TTATCTGTTTCGTCTTTTGCTGTGTATATGTGCTTCACTGACCACTAGATCACATTTTATGAAAAAAAAA
TTTTTTTTTGATTTTTGGTTTGTTCAAACCGTTGGAGTGCATGTACACAATCTGATTTTTCTCCTATAAT
TCTCACGGCAACAATGAATGATATTTCTATGCATTATTGACTGAATACAAAGAGCATCAAAAATTGTCAC
CACAAGAATTTAGATTAAAAATGTTGTGAAATTAATACGTTGCAATCCCATTTGTCATTTGCTTCATTGC
GGTGGATTATAGTCTGGGATATCACCATCGATGATATTAAATTTAAATAAATACGGCGATCGATCTGTTT
GCAAAATACGTATGATAAATCACGCAAATGTAACCGTTTCTTATGAGAATGATTTATCATGTGCCGTTCG
TTCTAGGTAACTGACCTTGCGTTCAACCGCACTGTTACACACATACATGACAAATCGCATATCGTATCGA
ATTCAATAATAATTCTCAATTTGCATCCCTCTTTGGCTATCGGAATCAATCGATAGCAAAGAATGACGAA
ATTTTTTCTAACGGTTCAAACGCATTGAAATGTCGATGAATATGAATGCGTAATCGGATTGATGCATTTC
TCAACACCTTACACCAATCGATTTTGAAGATTTTGAAATCATTCGGCTTTTAAACACCATCAGATTCAGA
AGTATATTCAAATTTTCCCGAAACAATAGACCATTGTTTTAAGTTCATTTTTGCATCGATTTTGAAGTGA
ACAGTTGTGTATTTCCCCGGTCAAGATGCGACAGTTTGTGATTAAGAGGAAATTGAGGAGCATTTTAAAT
GACGCGGACTTAATTAATCGAATCGATCAAATAGCTGAAAATGTGTCGAATATTCAATTCCTCGCGTCGC
ATTATTTGCATAAACGATCGATGCAAGTAATTTTATCGGAAGATGCAGCGCTTATTCGCCGAGAATTCGA
TCGACCGGTCAGAGATTTAATGTTCAAATCCGATTTTTTCGCGGTGAAAGCCAATACAAGAAATGCAGAG
CGTGATGCAGACTTCATGCAATGGCTGGCAGATGTAAATCCACCAATTCTTCTGCCCGATGCATTACATT
GTGACAACGCACTGCAACATGCAATGAAAATGTACAAGACAAATTACGCGAATAACATCAAAATGCGGGC
CAAACAAATGTTTCGCAAGTTTTGTAAAGCTGTTCTGTATAGCACTGGACGGATTTGGCCACGAATTGTT
TTGAACAAATTGATTAATCGTGCCGTTGATTGGTTCTTCTATTTCACCCGATACGAGCCAAATGATCGAA
GCCCTGTTCGAACAATTATTGATGAATTTATTTGGGACATTTTAATCGATGATGAAGATGTTGGTCGTGG
ATTTTTGAGTGGTTCGTTGGATGCCCGAAATTTTTACCAATTTGCAAAATATTTCATCAAAATGCAATTG
TATGTGCACCACTACAACGATACTCATCCGGAACGAATGGTAAAATCGTTTAAAGTCATACCATTGCATA
ATTACCATAAACGAATGGTTATGATTGACACCGAAACAATGAAAAAAATGAGACACATGCACTTTGATAA
AAAAATTCACAATATCAATCCCCCAAAATCGGATGTGTGGGCGCCTTTTCGCTTAGAAGGTCTGGAGAAA
ATCAACCAACGATTCGATTTCAAAATAATGTCCGATGGTGTGACTGCGGCTATCTTGATGATGAAATTGA
ATCCACATGAATTTCACATCGATTTGAATCTTCCAAGTAAAATCAATGGTGTATCGACACGGCCCAAAGA
TCTACCATTAAAGGAGCGCTTTGATCATATTCCACGAGGTGCAATTGAAAATATTAATTTTGATGCAAAA
ATCGGTATTGACCCGGGTGCAAAAACAATGGCTGCATGCACCAAACAACATCAAAACCGAGATCTCACCG
AAGAATGCTTCTCTATCGAATCGAAAAAATATAGAGAATTGGCAGGTACTCGAAAAAACGAATACAATCG
CCGTTCAATTACTGGTCGAGTGAGTATTTTATGAATTTATTTTGATGTTTGAAATTTTTATTTCGATTGT
TCTATTTCTCAATCGATTGTTCATCATAAATCATTTGATTGTGTGTAATGAATGTTCCTTTTGTTTTGAT
CTCATTTGGCAGTTCGATAAAAGAGAACGAGAAGCACGAGAAGCCAGTGAGATTCTGATTACATCCAACG
GCCCTGATTATGCTGAATTTGTTCGACACAAATTGGAGTTTTTTAATGAAGGCCGAAGAGTAAGTCAATG
AAATGCATTATAAAAATTCATAAAATAAACGATTAATGGTTTGTCATTGTTGTTTTCGAAGGTCTATCAC
CATCCGTATGTGCGAGAGTTGAAATTTGATGCTCACCAAGAGAAGCTGGCAGCGATGTATGCAATAGCAA
AAGAAATCATCGGCCGTTCAGCGAATCGATGGAATAAAGCATTAATTTCTTTTGGACACTGGCGATGGAC
AGCAAACTCACCAATTCGTGGAATTCGAACACCACTCAAATTGCTTCGTTTTTGTTTGCAACAACTTGGT
TCAACGGTAATTGTGATTGATGAACATCGGACATCCAAGCTATGTAACTTTTGTGCCCAAACAATGATCA
ATGAAGACCGGTAAGTAGAAATTAATCAGTTTTATTTTTTGGCAATTATTCATAAAAGAAAATTATTAAA
AAATCGATTTAATTGAAAAAGAAGCATTCATTTCAATGCCACAAATAATGGGCCTAACTGTAATATGTAT
ACGCACAATGCGTTTTGATTGTTTTGATTTCATTTCAAATCTCATAAATAACAAATTTTAATAGCGGTTT
GAATTTTGAATGTTTATGATAACGTTTCCTTTTGTTTGTTTTCTTTTCTTCCCGTTCTCTTTTTTGTTTA
TATTTTGTGTTGTATATACAGAAATTCATTGTGTGTCGATTGTCGTCCGATTCAACGGACATTGGCTCCA
GCAGCTGTTTGGCGAATCAAAGCGCATAAAAGTTATTTGAAACGCAATCCGGGTGCACCCAAGATCCGCG
AATACACACGTGATCCAAATCAACAGTTGGAACGAAACAATCAAAACCATAGCCCAATGAATTGGAATCG
TGACTACAATGGATCCCGAGCAATTTTATCAAAAGGATTGGATTTAATTGCTGGCCATCCATTGCCACGG
AACTATTTGCGAACAACACAAAGAGTTGTACAACGACGACGATTCGCCAGACGCTGAAGATAGATTTTTA
GCTTTATTCAAATCGATTCAAAAAAAAAGTGTTCTTATTTAGTTAAATTTAACTATGAACTATGCACAGT
TCGAGGCCTTCGGGTTTTTGTGGACTGTGTCAACAAGTACGGGAGGATAGTAGCATAAATCAGACGTATA
AACCGAATTATATAATCCGATTTAAAGACGATTTTAAGGAGGTTGTAGGGACGATTGTGTTCAAAGCTTT
CTAGTA
>MDe-7
TACACTAAAACCTCTCTAAGTGAACCCCTCTATAGAAGAACTTTTTCTTATTAGTGAATCAAACAAGGTG
CGACGGTCTTATTTTATATGAATAAGCGAACCACCTCTATAAACGAAGCGAACCAGCACAATTTTCGATG
GAAAAGAACCAACATACATAGAAAATATAACTGATTTTTTCAAATTCGATATCCAACTTCACCACTAACA
ACATGTTTTACTTGTCATTCTGATGAGAAATGTCATCAGTTTGGAAAAAGGTAAACAATTCAAACGAAAG
CGATCATTCTATCTCGGACTGTTGAACTAATAGGAAGTGAAAATATACAAGATTGCATCCAATACAATGA
ATCCATTGTTCGATTCTTTTGCATTTTAATCGCGGCTAGTTCTCGATCTACAAAATTGAAATCAATTTGA
AATTATTTCAAAAGAATTCAAAATCACAGGCTGTGTTTGCGAGGCCAATAATTGTTTTAAGTGTAAATAA
ATAGTCAAGTGAGAATCAATTCTGTGTACATAAATTCTAAGAATCCTAAACAATCATCCAATCCATTATT
TTTTTCATTTCGTTGGGAATAAGTTCAGCCGTTTCTTTTCATGAGTCGATTATTTGCTGGTTTTCATCGT
CATTTGATGATTGTGTTTTTGTGTATTGAATTTCGTCGAATAATATTTGGATCTGTGCCGCATTGAATAA
TAGGTAAGTGCTATTTTGTTTCTGCATTGCAGAAAAATGTGTCATGTTTTGCTTTTCCATAACAATGTGA
TATATGAAATAATAGTTTCATGTCAGTGCACTTAAAAATTCGGATTTCTTCTTTCTTTCATTGCAGTTGA
AATCTCTATCTGCTACGCTCATTAAATCATCCGTTAACTCAGATTCGTGACATAAAAGGTTTGTTTGTTG
CTTGGTAGAATGAAGGACTCATATTGACTAGCTATTTCTATTGAAATGAAACTCGAATGAATTGGTTTAT
TTGTTTTGATTGCAGCATCACTTCTTGAATACAGTTAAAATCTCATCGATGATGAACCGTTCAAAATATT
TGAGGAGGAGGATAAAAACAGTTCAACCGGTCAAACGTGAGTATTTTTGATTGTTTTGTTTATTTGTTGA
TTTTGGTTAACAATGAATATGTCATTGTTTTAGATGGCGGTTGGAAGTAAAGAAAACGTTTCAGTTCATC
TATCAAATGATCCGAAAGAAGAGATTACTGTTGTTAAAAGAACATTGAATAGCATATTGTCAGATGTCAA
TCCCAATAAAGAAAGAATACAGAGAGCCATTGATGATCGAGTTGATCGTGTTACACGAATGTCCTATCTG
GCATCAACTTTGTTCTTGTACGAATGCTACAAAGCAGTTGAAAATCGAAATTTCGCATACTTTGATACCG
TAGATAACATCAAGGCCTGTCATTACAAAGTCACTAATAGTACTGATAGAAAATATGTTGGCCGTCTTCA
ACAATGTAGAGATATTTGGAATTTATTCCAGACATTCGGTATTGATCAGATAGACACTTCATATTTTGGC
AATATCATGAATTATTCTTATGGAGAATACACTACCAACTGCCAAAACAATATCACATTGCATTTTAAAC
AACGAATTAAGCGTTTTTTCAAGGTCATTGCCAATACACCGAACAACAATCTTCCTAATTTCACTCAAGA
AACCATTGAAGATACAGTGAAATATATGAATGACACGAGAGCGACAGTTCAACCTAATCTCGAATTGATT
CATCAAATTCCATATTGGGAAGAATTGCACATCAACGATGATCATATAAACGCTCATCCGGGATTTTTTC
GTGATTTCATTAACCATGGGGAAAACTGGTTCAAAGCAATTCCAGTCTTTATTCAGATACAATGGGCGAT
CAATGACTACCAAATTTTATGCCAGACAAATGAAGAGCTCCCCAATTTCAAAAATTTTGTTGTCATTCCT
CAAAACACACATAAATTACGGCACATTCGCATTGACAACCAGGCATTTTTTAACATTCTGGCCGAGCTTG
ATATTGTTCCACCAAGTAAAAAGAACAAGAAAAGAAAAAATGATGGATCACTCCCCAGAATGGATGTAGT
TGAATTCATTAAACGTAAAGAAGAAAACTGGTACTCGCTTCTCGACGAAGATAAGATAAGACAATCAGAA
AGACAAAAGGGGGAGAAACCGGAAATAAGAAAGCCAAAAAAAGGACGACCAGCCAGACGGAAAGGGAGAG
GAAAACCAATAGTTGACAGAACCAAAGCAAAAGCTTTTAACCAACAAATTGTTACAAATGGCGTCAGTGC
CTCGGTTTTTTACATAAATAACCAACGTGATCGTGCGGTCAAGCCGGATGATTATTTGGAGGAAGCCATT
CCACAAAAGCTACAAAACGATCAATACCGTCGTGTGATTGGCGTGGATCCAGGTTACAAAGTTTGGACTT
CGGCCGTTATACGCTATCCACATAAAAAGAAGGAATTTAACTACGAAGTACCATCGAAGAAATTCCATGG
CCAATGTGGAAAATGGAAGCGAGAGAAAAAGCAAAAAGAATTGACAGGCGAATTTGAAGCAAGCAGAAAC
CGAGATGCACTTGATCGAGATTTGTATGCGGAAACACCATCAGCAAATAGTAGACAGCATTGGTTCAACT
ACATAGTTTGGCGATTGAAATTTTACGAAGAAGGTATGGGTTAATGAATTTTTTATTCGCCTAACCTTAT
TAAACTGAATGAATTTTTTTCCTTTTTTATTTTTCAAGGTATGGCATATTACGCAACAAAAGAATATGCA
AGAACCGATTTGGACAAATACTTTCAAACACAGAAAACAATGGACAAAGTTACAAATGAATTGGTCGGAA
ATGACCCATCGTTGATTTGCATTGGTTCTGCTGATTTTAAACCAAATGCGCCAATTAAGAAATATATCCG
GTGTCCAGGCACAAAAATGTTACAAAAATATTTGAGAAAGAAGAGAGAAGTTGATGTTTTGAGAGTTGAT
GAGTACATGACATCGCAAACGTGTGGATATTGCCACGATTTTTTTGATTGGGGACTCCATGATGAACTAG
ACAAGAAAAAACAACGTTTCCGGATATGTCAACATGCGAATTGTCAACCACCGCAAGAAGATCCAATCGG
TAAAGTTGATAAAATAATTGCAAAGAGAAATCGTCGAATACTTCAAAAAGAAAATCGAGCATATCCGCAT
ATTTATTTCCCACAAGAACATCCAAATCAAGTAGAACCCGATCGAGTAATAGCGAACGGAGTAGAATTTT
CGAATCAACGGCTCAATATCACAAATCGAATGATTGCTAAAACCAATCATGTGAATTTGACGATTCAGAA
TGGAAATCAGAAACTTATTTGGAATCGTGACATCAGCGCAGCACGTAATATTCTCTACAAAGGTGAGATA
CTTATCAATAAGTGAGATGTTTATTAATAAGTGTGATGCTCATATGACAATTATTTCTTATGACAGGTCT
TTGTGCTGCTTTGAAAAAACCGATGGCACCAAATTTGGATCGAAGAAATCAGCGACAACACATAGCGCAA
AAAAGAGAATATTACGCACAAAGACGAAGAGAACGAGAGCTGCTAGAAGGTAAGCAAAATCAACTGTCTA
ATTTGTGTCTATTTTAATTAAATCAAATCAATTTTTATTCACAGTCCCAATGGAGAGATGAATGCAATCA
TCGACCAGATTCCAGAATCGTCAAATAATACAAATACTACAAATTTAATACAACAAATGTTGTAATGCTG
CCTGAATCATCTATAGTTTAAATACTCTATGGCGATTGTGGTGCAGGGTTAACAGTACAGTGATTCATCT
ATGGAATGAATCCTCCGTAAATGGGATTTTTCTCATTTGTGAACCAACATCACCGCGACGGATTTGGTTC
TTTTATAGAGGTTTCACTGTA
>MDe-8
TATTGTTGCATTTTATAAACAATCAATTCCATGTGTTTGTTTTTCAGAAAAATGGTCCAAAACTCAGACC
GGCAGCGAAACAAACGCCACCAAAACGAACAACAAGAGCAAAAAGAACCAAGGAAGTTGATGTTGTTGGT
GAATCACCAGAGCCAGGGAACGTTGATGCCCAATTGCCATCGAAGCGAAAGCTGCCAACGAGATCGAAAA
CAACACAAGCAAATCAACCCAAGGGGCAAATGCTACCGATCTATTGCCGCCAAAGCGAACACCACCAAAA
CGAGCAGCGACACAAAGCACTCAGCCCGAKMSCGATAGTGATACTGGCGCACCGAAGGGAAGAAGTCGAA
GGAAAAAAAGGCAAAAACAACAGAAGAAGGAATAGAAAAGAATAATGTCAATGAAGATGGTGATTATGAG
CCAAAAGAGGACCTGTCCTTCTCTTCAACAGGTAATATTGGGGACAAGAACGAATATATTATGTATATCG
TTCTCTCAAGCCACTTATCGAAGAGGGCCCCACAAGGAAGCAATTTTGGCGGCAATAAACAAAAGAGTTA
TTACCATGACCAGAATAGCTTACCATGGATCGACAGTCGCAAAGGCATTGGAAGAAGGAAATTTCGCTTT
TTTCAACGATTTGAAAAATATCCGAGATTGTTTCCTGCATGTGAGCGTAGCGAAGGATGTTCATGGGAAT
ATTGAAGATTATACGCGGAACTTGCATGACGATGTCAGAAATTGTTTCACCGAGTTCAACATTGAGCCGC
CGTCAACTGAAGCATTGGGAAATGTCGAGCCATACGCAGTCAATCAGTACATCACGAACTTTGCCGACAA
CATCCGCATGCATTTCAAGAAGAGATTGAAAACATTTTTCTTTGCGCGTACACGACGCAATCCATTGCTT
TTTCCGGATATTACTCCTCAAGTAATTCATGACACGGTGAGCTATATGACAAACGCATTAGCGAGAGGAG
TAGAGCCGAACATCGATTTGATACATGAGATCCCCAATTGGAACCAATTCAATATTTCGGATGAATATGT
TCAACAGAATCAAGGCTTCTTCGAAAAGAAATTGTTGGGAACCGGCAAAGACGAAAGATGGTTCAGAACG
GTTATTATGTTTTTGGGCATGCAGATGGAAATCGACGACTATCAAGAGTGGTGTAGAGCACATCCTGAAC
TTGAATTGGGAATGTTGAAGAACTTTGTCGTTGTTCCACTACATAAACTGAAACGTCAACATATCCGAAT
TGACACCGAAGCGTTTTACTGGTTGTTACGAGAGCTCAAATTGATTCCGGAAACCCCAGGTAAAATACAT
AAAGAAAAGGCGAAATTCATGGAAGATAGAGAAAGAGTCAAGCATTGGTACAATTGGTTTGACAAAGAGA
AGATCCGAAAAATGGAAAAAGGCGGAAATTTTTTTCATTTCCAAATCGTAACCAATGGGCTTGGTGCGTC
AGTGCTTTTTACACGGGTGAATCAACAAAGCTCAAACAAGCCGGACAACTACATGGAATCCATTCGACAA
AAGCTTGAGAGTGGCCATTACAAACGTGTGATTGGAATGGATCCCGGTTACAAAGTGTGGATTTCAGCTG
TGATCCGGTATTTGAGAACTGGCCAAGAGTTTAATTACGACGTAACATCACGTCAGTTCCATAAGTTCAC
CAAAAAGAAGAAACGCGAAAAGAAAGCCAAGCGATTGACAGGTGATTTTGAAAACAGACGAAAAGCAGAC
GCTGAAAACCGTGAATTGTATCCAGCTGGTATTCCATCACCGAATCGTCGGGAAAATTGGTTTGATTATA
TCCGATGGCGTTTCAAATGGTGCAATGAAGGTTTTGATCTCTACACAGATATTCAGTATGCTCGTTTGGA
CCTCGACCAACATTTCCGAACACAAAAAGTGATGGATCGAATGGTGAACAAATTGGTGGGAAATGATCCG
GCTTTGGTTTGTATTGGATCAACAAATTTCAATCCGAGCGCGCCAATTAAGAAGCACATTCGATGCCCAG
GCACGAAAATGATACTACAATATCTGAAGAAAAAGACCAAGGTTGACATATTGCTTATCGATGAGTTCAA
TACGTCTCAAGTGTGTGGCCATTGCCATAGTTTTTTCGACAGAGAGTGGCAAGATAGACACGAGAATCGA
GGTCGACGTTTCAAACAGTGCACAGTAGCGAATTGTCAAATTCGTTTTCCGAATCCAATTGGCCCCACAA
ATGTCATAGTCGCGAAGAAAAATCATCGTAAAATCCAACAAGAGCGACGGGCATTTCCGATTGTTGCCGA
GCATCCAGAAGGACAACCAGAACAAGATCCAAAAAAGTCCACGCATCAGTTTCTGAAAACCAAGTACGTC
CGTCATGTTAAGAGCAACAATTGGCGATTTGGATTGGAAGCAGAAAAAAAGGGAAGAAACGTACAGCTAA
AAAGCGACGAAAAATCATCGCAAATGCCAACCGGATTTGCAAAATATAAATGACCACACTAATGTCATAG
TTGCGGAGCAAAATCATCGCAAATTCCAGAATAAGATCCGTCCATATCCGGAAGGTCCCAAACCCAAGTA
CGTATGTAATGTTCAAAACAATGACTGGGGATTGGTGACACAACGTGGGAATAGTAAGATCACATGGAAT
CGTGACACTAGTGCGGCTCGCAATATTTTGTACAAAGGTAAGAAAATATTGATGCAATTGATAATAATTT
GTTAAGGAATATTTATTGAATAATTTTTCTCTTTGAAAGGCGTTTGTGCTGTTTTGAAGATACCCATTCA
TCCAAATTTTGTTAGACCGCCCCGTATGAATCGTGCACTGACTCAAGCTGAGAAACAAGCTAGAAAATTC
AAGCGAAAGTAGTTGAAGATAAAGTTACATTCAATGTATGTTTCACTAATCTCTGATTCTTTCTTTTAAC
AGACCAGTTGCTACTATCAGCGAGTTACTAAGTGCTGTTCATATAACACCACCACGACAGGCACAAAACG
ATCAACAAGGCATTGTACAGATTGATGGACGGAATGATAATCAACAGAATGGTGCACCAAATGATCAACG
AGCGAATGCACAAAATATTGCTGGAGAGAATAATGCACAAAACGAAGCACAGGTTGATCAACGTAATCAA
CAGCACGTGCCAGAAAATGTGCAGGTAATAAGAATTTAGTGTTTGGAATTTGATGGTGCAAATCGCTGAA
GTAATTTCTCTTTCGTTTCAGCAAAATTATTTCTACATGCATTGGTGAGAAGAATGCTCATGTATTTCAA
CCCACAAACAAACATCAACAATTCAAACAAATAATGCAACAAAGTTGCGGAACAGACCGTGAATTCGTGG
ATTTGTGGAGCAAGTCTCAAACAACACAATCCAGATTGTGGTATCGGGCCTATACACCGAAAAAAAATTC
TTTTTTATTTTTATTTTTATCATTTTATTGTTTGGATTCTTTTTTTGACGGTAAGTTCATGTTTGGATAT
AGAGATGGCGCTGTTCGCAATTACTCAAAAAACTAACAATGGCTCTTTCTATTCCGTTTCATAGG
>MDe-9
CATGGGCGTAGACAGGGGGGGAGCAGGGGGGGGGGGCTTATGGCTTATCGACTAATGGTKTTGTTCTCTT
TTTCAGGAAAATGAWCAAGACGACGATGAATATGAAGTCGAAGCGGTAATTGGTGGGCGAGTACGAAAAC
GCAGAACTCAATTCCATATCAAATGGAAAGGGTATCCAATTGAAGAAAGCACTTGGGTATTGGAAAAGGA
CGTGAGCTGCCAGGAGCTCATCGACAAATWTCGTGCAACAGCTSSAAATGWAAACGCTATCAATCGCGCA
CATGATKTGGAAATTTCGGGCCAAAGAGTCGACGATGGAGATGTGATAAATGACCCAAATGTACGGTTTT
TAGAATACAATATGAAAGTGTTGTACTATTTTGTAAGCTCAAATCATTGTTTTTTTTTCTTTTTCTCAGA
TAATGGTTATTGATATCGAAGCACCTTTGAATGATCAAAACGTCGATGACCCACCAGTAAGTTTAAATTT
GAAATTTTGATTAAAATAAAACGGCACATTATTCAATAAACGGTAGATATTGTTGTACATAAACAATGAA
TTTTTTGTCCTTTTTTTTCAGAATACAAATGTCGAAATCGATTCCTCATATCGTATTTTAGATGAAGGTA
TCGATAATTTTGGAGACAAAATTTTTCGGATTCGATTCAACATTTGCGGAGATGATGACAGATTCGATTT
TATCGCGGAGGAATCGCTGCTCCATTCCGGAATTCTTTTGCAAAAATTTCGTGCATGGGCTATGGACGGT
GAGTAAAGATTTAATAAAAAAAAAATTCGAATATTTTTAATAATGATAGTAATCCTTTCTTTCTTTCTCA
GAATGGGCGTTTTGGGAACACCAAGATGTTGGTAATGGCCAATTGCGACTTCGAAACGAAGCACTTCATC
GACTCCTGTATGAAACCGAATTCGAATATCCCAAACAGAAGGAAGATGAGATATTTACTTTGGTGCGTGG
GTTAGCTGGAATGCTGCAAGACGAGTTTTTCTTCCCAATGATGGACAAAATAAATGACACGGTGCCACTC
ATAACAAAAGCCATCAAACTCGGTTCGCTTCATCTACATTTCTGTTTGTTTGATCTCGTCAAGCGTGGAA
CAATTCGAGAAATTAAGGAAGAGTTTTTAGGGAAATTTAATACAATAAAATATTTTGGACCGACGCGGAA
GACAAGCCATCAGTGTAGATATGAGATGAACAAAGGTTTTGAGTATTACATGTTAGCACATGACGTTCAT
CCGCCAGAGCTGGAGTATTCCACACAAGTTTATGCATTCGCGGTGCAGGAATATGAACGCAATTTCCAAA
CGAACGTCAAAACCCATGCTTATAACCGAATAAAACGCTTGTTCGATTATCATTCTGGTGTTGGAAAAGA
TAAGTACAACGCACTGAAATATCTTTTCGATGAAGATAGTGACATTGAGCCAAATGATTATGTGTTAAGT
CTTCTCCGCGTATACGATGAAGTACTGCAACCACTCACACAAATAACACCCGAAGAAAAAAGACGCCGTG
AAAACGCAGACGAGCCCGTAATACCTAGAGGCTGGTTGGCAACACTGAGCGACAAAAAAAAGTGGTACAA
GCACGTATATGAATTCATAAATCTTCTGCAATGGTTCTATCATCACAACATCGAGGAACCAGATTTCCAG
AAAAAGCTCTTCATTGCCATTCCCCAGTCAAAAATCCAGAATCATTTAATCACCATTGATACATCAGCTA
TCGTCGATATGACCAACAGCTTCCTGGAGCCTGGGAAAAAAACCAACAAAACAACATTGGAAGGTGGCTT
GGATGCACCCGGATTCAAGGATAGTTTTTGGCGAACATATTTCAAAATCGATCAATTGAATAATGGCCGT
CAATATTTTGACTTTTCGCTGCAAACCAATGGCGTTGCWGTACATTTAAAAATGAAAAAACGAAAACTGT
GGAAGCCGATAATGAAATTTCGATCAGATGMATTACCGCCCACGTCGAGCAACATTTGGGATACTCATGA
GGTTCAAATACAATACAGCAGTTCCGCAACCAACACTGGACCGAAAAGAAAAGCGCAAAAAGCCAAGAAA
GGCGAAAAAGAAAAAGAAAAAAACTTCCCCGAGGTGTTTTTTTGGATGGTCGACCCAATCCTAAGTTTGC
ACGTATGACGGACCGAATGCGAATGCGATGGGCAAATAAGCGATACCGGTACTTGATCGGTTTCGACCCG
GGCTACAAACTKCCAGCAGCGATTGTGAGACAGCATTGTGCCACAAAGAATGAAGAGAACTTCACTATGC
ACTGGAAAGAATTCCGTAATCGGTGCGGTGATCCAAGACGGAAACGAAAATTGCGTAAATTGACTGGGTG
GTATGAAGATCTGGCGCGATCTATTCGGGAAAATCGGGAGCTCTATCCAGAACAACCATCACCCAAAAGC
CCGGACTATGATACCTATATTGATTATCAAATGCGATCTTTCAATATTGGTTGCGCTGTAAGTGAATTGT
TTTTGATTTCAAAGAACTTTTTTGTAAATATTGAAAATTTCTATTTCGACAGGTCTATCAAAAGGAATCA
ATTTCGCGTTTACGTTTCGATAAATATATATGCACTCAAAGAACTCTCCATCGAATCGCGAAAGAAATAA
CGAAGAACGACAAAGTCCCGAAAAACCCAGAGGATAAAAATTGCATCATTGGAATTGGTGATTTTTCATT
CAAACCGAATTCAAAAATTCGTGGGTCAGTTCGATGTCCAATGAGGCCTCTGTATGAAATATTGAAGCTG
TATGCCGATGTAGTAGAAATCGACGAGTTCAGAACTTCGAAAACATGTAGCATTTGCGGTACCCAAATGG
AAAAGACAGGTGGTCGTAAAGATCGGTAATTGAAATTGATTGAAATGAATATCATAGTTTGCTTGTATTC
AATAGTGATTATTTCTCTTTTCAATATTCAGGTTTTTTGTTTGCCACAACAGTGACCCGGTCGGATCGAT
TTTACCTCGAGCTCCAGAATGGACAAGCAAATTACATCACTCGAAAATAACTCAGATTATGCGTCGGCTT
CCAGAACATGAACGTTATTATGTCCACGAGGTTACAGAACGGTTACCAGAATGGCGTATCGCAAATTTGC
TTCCCGATCAAGAAGAATTTCAAGTAATCAGTGAAATCCGTCGTCAGCAAAATGCTGTACCAAAAGAATG
GACGCATCGAAATTGGGATTTTTTAAATTGGAATTATGATTTGGATCAAGTGCAACACCCGACCATAGTA
TGGAACCGTGACATCAACGCTCCGCGGAATATGATACACATACTGAAAAGCATGTTAAATGGCATCGAAA
AACATCCGATTTTCAACCGTGGAGACAACAATAATCCGGACTAATTTTGATTTGATTGGTTGCAAGAGGA
AAAACATAACAAAAAAAAAAGAATTTTTAATTCAATAATATCAATGTTCATGCGTCAGCATATAATTAAT
TATATTTAGTTAGTTATAGTGTTTTAGTGTTTGAACATAAAAGTACACATAAAAGCTTTTCAACATTTAT
CACACTGATCAGTGTGACAACTGCCGGAATATTTTTTCTTGTGTA
>MDe-10
aaatccaaaaaaaagtctaccagcgatacgaacggcatcgaaacggaagctgccaacaagatcaacaaca
gcacaaacgaatccacctgaaaacgtattttagttttatttttgtttttatatttgagttcaatttgaga
aaagtgtatatggtttaattttgatttttttactttcaacagggtgacgacgacatcgacgatgatgata
ttcagccattggctgcaacaaaaaaacaaaaaaccaaacattttgttttgaaaactgtggaaaaacaaca
aagaaaacggccgaatcgctgtcgaacatccattgtagtagaagaagtaagcgaagacaattcggcgacg
acgatgatggtgagtacaccaaacagcacaccaaacccaaagccgaaaaaagcgcgccaaatgaaggata
atacattcaaacattatactctggttcgcggcctaaataaaatgattcggccagaaaaatttgaaaagtt
gaagggtgcgattgatacgttggtgccactgatttcaaaatcagtgatactgggctcacgtcatgctcat
gtccgtctgatggaattggtgcaaaatgcaatgcacgacgaagaacgaactggaattcgagcagaggatc
atgccgaaattcgggctgaattcacgccaccggcagtgcgaaacaataagggtgtgctccagaaacatgg
atatgttgttgaacgagatttcaatccaacaaagcgcacatcaaagcaatcattaattcacaacgatccg
atacatccaaattttcaattgtatcttgatgtgtacggcgttgaaattccatacttgccgtttggtgtac
gttgtcacgaatatgcaatgaatcaattttgcaccaattttcataacaacatacgttttcatgcatataa
tcgtgtgcgcaaatttttcaatgttcactccaacaatacagaattgaagcgcaaaacattaaaatatctg
ttttatgttaaaccgaaaaagaaaaatgccagacaagtcgcaatcccagttccagatgaacgcttattga
aattgtatcatgaggttttgcgtccactgttgccgccaaatataaacaccgtaccacttggatggcttgg
tgaatcgctcagagatagatacgactggtatcgacatgtgcatgaattcatgcgtttgcaattgtggatt
cacgccaataatttacaatgtgacgaggaaaaagatcaattgccatcgttcacaacgattccacaataca
attttaaacggaaatttctgacattggatactaaagctcttgccacaattgctaattcgtttgaacggcg
cgcagaaaaaacaccatctcttgattacggaagttctgacatagaaatccgaaacagaatttggcaacga
tatttcaaattggagttgctcaacaaagagatgcgacactttgattacaccatgaccacggatggagtgt
cagcccattttgtcatgagaaataaacgcaagcaacgaacaaagcgagaaattttggatgtggaaggcaa
tgttatcgcgccggaagttgttggcttcatagatgaccgtatcaaacgcgaaccagacgatgaaattcgt
acaaaatacgcaaacaacgaataccaaaccataattggttacgatcctggttacaaacttccagtggcca
ttgtacgaatggacattgacactggcaatgagactagtttcacaatgcactggaaggagtttcgcaaatt
gtgcggcgatccagaacgacaacagcgacgctatcgtatagccggcaaacatgaattgaaaatgcgaaaa
ctgcgagagaatcgaatcatttaccctgaacagccttcgaataaatcgcccgactattggacatacatgg
actatcagatgcgaacgttcaatcaatgttgtgcggtaagtggtcgtttgtttttaacattttatcatag
tacactattattgtttctctcgtttacaaataataattctgtataatgatcattaggtttatatgcgacg
atccatggcacggatgaatttcgacaaatacatctgtacgcaacgtgcactacaaaaaattgccaaaata
ataacacgcaatgaacgttgcatattggcagtgggtgattttaaatttagtgcgaattctccaatacgcg
gttcagtccgttgtcccatgcgtgctttgttcaatttattggcgcagcaatatggcgatgtaattgaaat
tgatgaatatctaactacgcaaatatgcagcatttgcggttccagaatgcagaaaaaaggtggacaaaaa
gatcggtaagcaataaacgcaaccaaaatgatagataacccctttcaactgattaatttcaataatcctt
tgttcttcctttttttccatttggaatgaaaataatatttcactagtacatcagttcaatatagaatatt
acaataattttattccgaatcattttatttatttccatttgaaggatcttcgtttgtaaaaatcgaaaac
cggccgatttgattctacctcgcgccaacacctggaccgcaaaattgcacaaagatcgtattcgagcaca
atttcgccgtctgccggaagccgaacgatacaatgttcaactagataataatattattgaacatcgcgaa
cgaatcacattgccaacggaacgcaactatcaaattacggacaatcctcaacgtgcagtcatcgaagcag
gagatggtgataataatgttgttgttgttgcaaagcatcaatcaattgtttggaaccgcgacctgaatgc
accacgtaatatgatttacaagctactctgcatgttgaatggcaacgcaattagtccagtgtttaatcgt
ccaccaccacgaaacaatcaacaggcagacaatgagcaaccacctcttgatgaggttcatccacaggcag
acaatgaagatgatgaaatttaacaaaaaaaaaaacgaaagaaaacttaaaaatatcgatgaaaaaactg
ttaccttttggaatagtaatatttatgaataatatgtaacaattttttttcgataattatgttccctaaa
caaaaaacgtaatgtaatacataacgtatgcccatcagagttgtcattgtgtgtattgttctgtgttatg
gatccgtctacgattcagaacacataccacaaacaatgcacatagtgacttaagtgtgagcggcaacact
tacttagaaaaattatgtgaaaacatagtttttcaacgtaaatttaatgtggtacagctattatgcgtac
cagtgcagagagtcatatatgcattatgcatatgtggttgaattgaacattttatgtaaactgtaaaatt
tgaaatgaaaaataaaaaaaaatcaaattggtgttttctatttttttttttttgatgaaaatgtaaatca
tcattttatagattttttttccatatcttgaattcatcttttcgcttccttcattcccatttgaaagtgt
taagtatgtg
>MDe-11
TTGTATTATTTTATAGGTTTGGCGGTAGCTAGTTTTTACTAGTGCATTGAATTTTCATTTTGTGAATTTT
AAATCCAAATAAAATGGCTAAAAGAAAAGGAAAATTCATAAATACTAGCAAGCCAAAAAGAAAAAAAAAA
GTCTTCGAAACGAAAGAAACTTCGATTAAAGTTGGTTTGCATAAAATTTTACGCCGAACAAAAAACACAA
AAAAAATAATTAAAGAAATCCAAGAACGAAGTGTAAAGGCAGCCAAATTATCGGTTTTATCATCGCTATT
AATCCTTTTCGAAGTTAATAATGCAGTTTACGAACAAGAAAGTGCAGAAAATATTGAATTTGAGAGAACA
TTTTTTAACCAAGACATTTCAAAATACATTCAAACTCGGTTCCGTTCGATGACTCAAAAAGATTCGTTAG
AAAATAATCTTGTGTATGACAATTTCTCAAATTTGTTATATAATTGCCATATAGACAAACCCGAGACAAC
CGCTTGGGCAAACTCTTTTGTATATAATTATGAACAATATGAAACCAATTGGTCTACTCATATAAATATT
CACGCAAAAAAACGGTTCATAAAATTTTTCAAGACATTAGACGACGAACACACAATAAAAGAAATGAAAG
ACACCGCAACATTTATGATAAACTCTAAAAGTCGTGTTTCGCCCAACGAAAATCTTTTGAATCATTTAAT
AACCGTTGGGATTGGTCCGGACCCAAATGACATTCTGGAGGACGAAGAAGAAGAGCAGGACAGTGATTTC
GAAGATGACATTTCAATAATTTCCTCTTCTTCTTCTGATTCTGATAATTCGAATAATTCTGAAAATGTTG
TGATTCATATATTCAGTGGTTTTAAACGGGGATTCTTCAAAAGAAGATTAAATAAAAATCAGTGGTTCCA
AACAATACCAGCATTCGTAAGAATGCAACGCCACATCGATCGTTACAACATGACAAAGGAGCAGGAGAGA
AGAGAACAGCTGGAACGACAGAGACAACAGCAGCTAGCACAGCAGCAACCACAACAGGGGCCAAAGGAGC
CAAAAGAGAAGAAATAGAGAGGCCGAAAAGTCAATAAGGTGAGTTATTTTTCGTGAACCTAAGGTGCTCA
CTATATTTACTCTCAATTAACAATTCTAAGAAAAATTTTCATTTTTTCGAATTCGTCTCTTCACTTCATT
TTTTTTCATCTCTTTTTGTTTTTTTCTTTGTTTCTGTTGTTATTAATTAAAAGATTTTGAATAAAAGAAA
AAATAAATAAAAAGATGAAAAAAATTAAAAAGAATTGTGGAATGATCCGCAATTTTGCTGTCGTTCCTAT
TTGCTCATACAAACGTCGGCACCTTCGTTATGATGGCCAGACCATTTACAATCTGTCGAGACGATTAGGA
ATTCTACAAAAAGGCCGAAATCGTAAGAATATTCCTGTGAATAGGTTTACCGACAATGCAACTCGTCGGA
GTTGTTGGGATCGCGAATTCAATATGGGCTATTTGGCTTCGTTAGGTGATAGAATACAGCGAAACCGGCG
AAAAAAACAATTTCAATATCAGTTCACAACAGACKGTGTGGCTTGCTCACCACTTTATGAAAAATCAGCA
CAAGTCTGTGAACCAGATATATTGAATATCAAAATATGCAAATAGGTACATATAATTTTTTTTGAAAATA
AATTTTAAATCAAAAATACATGCATTTTTACCCTCCTTTATATTAGTTATGAGAATGGAGAATTCAAATA
TGGAGTAAAAGTCGATCCAGGTATGAAGACATATTTAGCAGCTGTGCGGCAGGATTGGACCGATGACAAT
CACAATGCTAATTCAACTGCTAAATTGTTCAAAGTTGGAAGCACTGAATTTCATCGCCGAGCAAAACAGC
CGGATCGGGATGAAAAGGCAGCAGAGATCGTAGGTGATCTTGAAATCAGACGTCGTTTGGATCGCGAGAA
TAATTATCCAAGAATGCCTTCAGCAAATGGGCTTGAGTGGATGAGCTATATCACACACAATTTGAAGTTT
TTCAACGAGACCATCCACACATACACCAAACCGATATACACGCATTTGGCATTCGATAATTATAGCAATA
CACAAGCAACAATGGATAATATTGTGAATGAGTTAACGCAACGCCAACCAACAATGTTTTTCATCGGTGG
TGCGAAATTCAGCCCGGCCTCACCGATTGGGAAATATGTTCGTTGCCCAGGTGTCCGAAAACTTACCATG
GCCGTTAAAAAGCTGCCGAACTGTGGAATGATTTTGGTACCAGAACGGAACACTTCACAAGTGTGTCCAC
TCGATTTGAAATTTTTCCCCCGACAAACGAAAAAGGATCGTTTCGAAACTTGTTATAATTGCCAACGTTT
GCCAACCACAAAACCAGCAACTCGAATCATCACTAAAGTGAGTAAGCGTGAACTGCAACGGCAACGCAGA
AATGCAAGATTGGCAGAACAGGAAGCGAATCTACCACAAGAAATGAATGATCCACAAATAAATGTTCATC
AACAGCCTCAATTTGAACGGAGAGAACGGCGATTGGTATCAAAATTTACGCGGTACGTTAAAATAAACCA
GCCGCAACCGAATGCTGATCACTCTGATAATGAGTCAAATGATGAAATGGATGTGGATATGGAAGCAAAT
GATAATCCATTGACAACAGTCTGGCATCGAGACATTGCGGCAAGCGAATGCATTGGATATGTTGGCAAGT
GTTAATAATAATTAATTTTGAAAAATAGAAATGAAAAATGAGTGAACTGATGTTTGTTTTAATTTGTGTT
GCATAGGTCGCTGTATGCTGCTTGGGAGACCAGTCGATGACATATTCACAACACAAATCAACAGATGAGA
GCTTTGAACATTTCTTCAATCTCATTCATCAAATAAAAAGGTACGAATAATTTGATGAATATGAATTTCA
ACTGAATTGTGGACTAAAACTTTTTTCTCTTTTCATTTACAGTTCGAGAAAGAACCATTGCAACGTATAG
TTGTCCCTTGGCTTGCATTAATTTGCTAGATTTTGTGGCCATGTGCGCAAAAAAAATAGGATAAGATAGT
TAAGATAGAGAAAAATAAAAAAAATAAGTCGTGTACGTAACATCTCTGTAACAGGATATCTCCCTGAACT
GACCACATTGGTTGCGGGCCAAGTGGTCCACAAATGAGGAATGGTCCTTTTAGAGAGTGGTCCTTTTATA
GAGACTTTACTGTA
>MDe-12
TACATCGTATATATTAATACGCTAAGCGTTTTACTGATGTCCCTTTTATGAGTTGAATACTGAACCGATT
TTTATAAAAAATACACCATTGGAAAGGTCCTATCGAGTAGATGTGCAGAATGTATTTTTTATAAAAATCG
GTTAAAAAATCAATGGTTAAAAATCAGGTTGAAGAGGAAGATGTAATCCTTGGTACGATACATACAAAGA
ATATTCACACGTACACAGCTCGAAAGACGAAACAGAGAGAAAACAAAATACACAGACGGACGCTCGACAG
AAACGAACGTATATGTGTGTATGTAGCATTCTTTCCCATTGAACGTCCGGCTGTGTGTTTTGTTTTTCTC
TGTTTCGTCTCTCGCTGTGTATATGTGCTTCACTGACCACTAGATGATATTTTATGAAAAAATTTTTTTT
TGAATTTTGGTTTGTTCAAACCGTTGGAGTACATGTACTCAATCTGATTTTTCTTCTGTAATTCTCACGG
CAACAATGAAAGATATTTCTATGCATTATTGACTGAATACAACGAGCGGAAAAAATTGTCGCAACAAGAA
TTTAGATTGATCATTCATTCCCATTTGTCATTTGCCTCATTGTGGTGGATTATTATTCTCTGGGATATCA
CCATGGATTATATTAATTTTAAATGAATACGGCGATTGATCTGTTTGCGAAATACGTTTGATTAATCACG
CAAACGTAACCGATTCTTATGAGAAAGATTTGTCATGTGCCGTTCGTCACATTGGTAACTGACCTTGCAT
TCACCCGCACTGTTATACACATACATGACAAATCGCATATCATAAAGAATTCAATATTGTTTCTAAATTT
GCATCTCTCTTTGGCTATCGGAATCAATCGATATCAAAGAATGACGAAATATTTTCTAACGGTTCAAACG
CATCAGAATGTCGATGTATATGAATGCGTAATCGGATTGATGCATTCCTCAACACGTTACATCAATCGAT
TTTGAAGATTTTGAAATCATTCGGCTTTTAAACACCATCAGATTCAGAAGTGTATTCAAATTCTCCCGAA
ACAATAGACCATTGTTTTAAGTTCATTTGTGCATCGATTTTGAAGTGAACAGTTGAGATTTTCCGCCGAA
TATTAAGTCAACAAAATGCGACAGTTCGTTATTAAAAAGACATTGAGGAGCATTTGCCCCGATGAAGAAT
TGATTGCTAAAATCGATCAATTATCAAAAAACGTATCAGAGATTCAAACACTGGCCTCACATCATTTGTA
TAAACGATCGATGGAAATTATTTTGTCAGAAGATCCTGAGCGCATTCGCCGTGAATTCGATCGTCCGGTA
ATCGATCTCATGTTTAAGAAAGATTTTTTTGCGGTCAAGGCAAACACAAGAAATCCAGAGGCCGATCATG
AATTTTTGCAATGGATGGCAAATTGTAATCCACCGGTTCGACCACGGGACGCATTACATTGTGACAATGC
ACTGAATTATGCAATGAAATTGTATAAAACAAATTATGGCAACAACATCATAATGCGTGCGAAACAAATG
TTTCGAAAATTTTGCAAAGCTCTAATCTATAACACAGGTCGAGTATTGCCTCAAATTGTTTTGAACCGAT
TCATCAATCGTGTGATCGAATGGTTTTTTTATTTCGGCAATTATGAGCCACGAGGTTTCATGCGATCTAT
CATTGATGAAATTATTTGGCAATGCACAATTGATGAAGAAGACATTGGCCGTGGCTTTTTTAATGTTTTA
GTGAGTGAACGACCCCTAAATAAGCATCCATTTTTCTATCGGTTCGCAAAATATTTCATAAAAATGCAAC
TTTACGTGCACCATCATAATGACACACACCCAAATCGAAGAGCTCCATCTTTCGATGTGATTCCGCTGCA
CAATTACCATCGTCGATTCGCGATGATTGACACAGAGACATTGCGAAAAATGACCGGTCTCCACATGAAC
AAAAAACAGCCCAACGACATAGGAAATTTCAATCCGAGAAAATCAGATGTTTGGTCGTGTTTTTATTCAG
AAGACGTGGATTATGTGAAGGACAACCAACGATTTGATTTCAAAATCATGAGTGATGGTGTAACAGCAAA
TATCTTCATGATGAAGTTAAATCCGCATGAATCGCTAAATCCTCATATCGATTTGGATACTCCAAGTCGT
GATGAATATGGTCAATCAACGCGAGTAATGGATCTGCCTGCAACTGAACAATTCGATCGAATTCCAGCTG
AAGTTATCGAACGGTTAGAGGAATATGATGTGAAAATCGGCATTGATCCAGGTGCAAAGACAATGGCAGC
ATGGACAAAACAATACCCGAATCTCCATGAAGAGTGTTCATCAATCGAATCCAAAACATTTCGTGAAATG
GCTGGTTTTCGAAAGCATGGATACAATCGCCGTTCAATTACCGGTCGGGTGAGTATGATATGAATTTAAT
TTAATTGTTCAAATAAAAATGGCTCAATCCATTGTTCATCGTAAATCATTTGATTGTGTTTGTTTCATGA
ATGTTTTCTTTGTTTTGATTTCATTTTACAGTTCGATAGAAGAGAACGAGAAGCACGAGAAGCCAGTGAT
ATTCTGATTACATCCAGAGGCCCACATTATGCACAATTTGTTCAACACAAATTGAATTTTTGTAATGATG
GTTGGCAAGTAAGTCAATCGAGTTCATTGTAAAAATGCTTAAAATAAACGATTAATTGTTTTTTTTTTTT
GTAGGCTTATCATCACCCATATGTACGAGAGTTGAAATTTGATGCTCACCAAGAGAAGCTGGCAGCGATG
TATGCAGTAGCAAAGAAAATCATCGGCCGTTCAGCGAATCGATGGAATGAAGCATTAATCTTCTTCGGAC
ATTGGACATGGAAAGCAAATTCACCAATTCGTGGAATTCGAACACCACTTAAATTGCTTCGTTTTTGTTT
GCAACAGCTTGGTTCAACAGTAATTGTGATCGACGAATTTCGAACATCGAAGCTTTGTAACTTTTGTACG
CAAACAATGGTTAACGACGATTATCGGTAAGTGAAAATCAATTAGTTCTATTCTTTTGCTATGATTTTAA
ATAGGAAAATAGTCAAAAATCGATTCGGTTGAGTAACAGGAGTTCAAAAAGCCCAACTGAGAATATGCAT
ACACACAATGTGTATCGTTTGTTTTGTTTTCATTTCAAATCTCATAAATAACAAAATTTTAATAGCGGTT
CGAATGTTTATGATAACGTTTCTTTTTGTTTGTTTGTTTTTCTTCCCGTTTGTTTCTCTTCTTTTCTTTT
GTGTTTTTTGATACAATAGCAATTCATTTTGTGTTGATTGTCAACCAGTCGAACGTACATTGGCTCCAGC
ACCTGTTTGGCGAATCAAAGCGCATAAAAGTTATTTGAAACGAAATCCGGGTGCATGCAAGATCCGCACA
TTCACACGTGATCCAAATCAACCGTTCCGACAAAACAATCAAAATCACAGCCCAATGAGTTGGAATCGTG
ATTACAATGGATCGCGAGCAATACTGGCAAAAGGATTGGATTTAGTTGCCGGCCGTCCATTGCCACGGAA
CTATTTGCGAACAACACAAAGAGTGGTACAACGACGACGATTCCCCCAACAACGCCGATAGATTTTAAGC
TTCATTCAATTCGATTTAAGCAAAGCAAAAGAAAAAATTAATGTTCTCACTTAGTTAGTTTAACTATGAA
CTATGCACAGTACTGAGACCTGAGAAATCGGGTATTTTGTGGTCTGTGTCAACAAGTACGGGAGGATAGT
AGCATAAATCAGACGTATAAACCGAATTATATAGTCCGATTTAGAGACGATTTTAAGGAGGTTGTAGGGA
CGATTGTGTTCAAAGCCTTCTAGTA
>MDe-13
AGAGATTGGGAGKTCGATTGATGGAWTAATTCGAGAAAAAAAAGCGTTCATCATGAAMGAAGAAGTTCCC
GTTGAAGATAAGACCACACGTGGCATCAAGTGCTCWTTGTACCGCATAATCCAAAACCGGGCATTGCGAG
AGAAGATTCAACACACAGCCAAACAAGTTTCGCGAATAACGATTTTAGCCGCTCTTTATGTCCATTTCCG
TTTAATGGAGATAACATTGTCCAACAACCCAATCGACTTGCGAAATGAGTTCGACGAAAAAGAGTGTCAT
AAAAATAGATTGTTCGAAAATGATTTTTATGcatgctatgaaaatagacgtaatgctacgcacatcgatc
taacattccaaagatttatgaatgccaaacaaattcgaaaaattacagttggccaaggagcagctcagtg
tgtaaaagctgcgtaccaagatttctatcgcaattttaaattcaacataacaacgcatgcatacaaacga
acaaagaagatttttcgttgtttgttgaaacaatttccagatgtgttgcccacacaaatccaggccattg
catctgattgcactcattatctgttcaatgctgattcggataaagtgccatagcggcgtttcatcgtact
ttttttcaaccgttttgtattgccaagtattttgaacatagaaaatcatcaaatctatgctcgaacgaag
ggtttcatgaatgattctcaaaaaacaaaaacatggtatcgatttgtaccaaatttcattcgtatgaatc
acttcattatcgcttacaatcgaacactccgacgaggacagagaggaatgaaaagcttcaatgtgattcc
tcagtacagctggaaaacaaagcacatcaaaattgacaccgaagcaatgttcagctttaaatatccatta
ttgcattatggacatggattagatttgaccaacaaacgagttgtttgggatgacatagtatcacgtttac
caaagcgaacaaattattcattcgacggttcaataacaacaaatggtgtttcaacgacagtaacggttcg
tcataactcggcagcaaaaacaaacaagtacatgaaaaaagaacagaaagaagcaatcgccgaagcaaac
aaagtagccaaagcagcttatgatcgtcgaccaaaaagaccaaatcgattttttgctggaaaaactacca
acgaagtgccacaagaaattaaagatcgtttcacacacaattattatgatgttcttgttggcattgatcc
gggttatcggaacccagctgccggcgttcgtttgcatatgaatcaggacattgaacgaaatttcaaattc
agcatcgggaaatatcgttcattacaaaaggaatgggaacgagataacaagcgaaagaaaatcacaaaac
atttcgaccgagcggaaaagggaagccgaaaacgatgtgaagaaatttctggtgtgcaaccatcatcaaa
ggatccaaattactttcggtaaataaaccataagctacaattctttaaacaagtttgcgatgcttatcag
cattcgaaaatttctcgtttggctttggatgcatacatcatgaaatggaaaggcatcactcatttggcta
aaaccatcagcggtagtcatgtgaacacattgaataaagcgttaatattctttggggatgcgaaagtttt
cgctgctaattcaccaatcaaaggccatgttcgattgtctcaagcattgctgtggaaatttttggaacgc
tatgctaatgtggtgtatgtgaacgagtaaaacacaacaaaagtgtgcaacaaatgcttcgagtctttcg
aaaacttgaaagtgcaagtactttcaagttacaaataatctttttctttctctccttatccagtcgaata
atgtaattgaatagaaactaattgaaattttcgcttgtgttttatttttttttttttcttagaaatccaa
gtagtgaatattcattttgcaaggattgtgtcgaccgcaatggtgtgctgccatcaccgagtcgcatcaa
aacacggacacatcgtagttatcgtgtaaagttcgaatatcgtcaagaatatcgaatctttgaaaatttt
tcacgtgcaccaggacatagcaacggaaaaatgtacaatcgtgatgccatcgctggacgttcgatgatgt
acaaaggaatctgcttgactgctgatttacccattgagcaacatttcgggcaatgaaatgaaagatagtt
ttaagttgaaattttctagaaattgttccactttttaacgtaacaaaaaaaaaatgaataattgttttca
attgcgctaacgtcaacttttttctatttgaaaattgttgtgatgtttagttttaagtaccaagttgt
>HMa-1
TATATTGAAAAAACAGAGATTACACAAGAACTTAAAAAATGAAGGTAGTTTGTGCCGATCCTGAAATGAG
CGATTTGTTATATTTTGGTTCTCATAATTATAAAAATGAATTAGAAACATTTAGATATACACAAAATCAA
AGAAGATTAGAAACAAAAAATAAAAAATACAATAAAATTATTGATAAAGTTAATAAAGAAACATTTATTG
ATAGCAAAACAATAAAAGAGTTAGAAACAAGTTTATCTAATCTAAACTCAAAAAGTTGTAATTATGAAAA
GTTTAAATTATATTGTATTGAAAAGAATAAAATAAATAATCAACTTTATACTCATTATGAAAAATCATTT
TTTAGAAAATTTAAATTAAATGCTTTTACAAATACACAAAAAAGCGAAAGCAAAATGATTAAAAACTTTG
AAAATAAATATGGTAAGCCTAATAAAACTATTTTAGTAGTTGGTGATTATGATAAAGGTGATAATAATAT
GAAAGGAAAAGAACCTACAATATGTAAGAAATTTAGAAGAATATTTAGAAATGCAGGTTATAAAACATAT
TTGGTAAATGAATTTAGAACATCAAAACTTTGTAATTGTTGTAATGAAGAAATAGAAAAATTTTTAGAAA
AACCAAGTAAAAAACCTAAAAGAAAAGGCAAAATAGACTTATGTCATGGTATATTACGATGCAAATCGGT
TAAGCATAATTGCGAAATATACCATAACAGAGATTAAAACGCTGTGCAAAATATGTTAAAAATAGTAAAA
TCTATATTTAACACTGGAAAAAGACCAGAAGTATTTTGTCGCAGTAGTTAATAA
>SAl-1
GGCAGCGCGCAACACCATCCCCGTGGATGCCGTGAATCTCAAGCAAACGAGGGGCATGTTTGCGGTGATG
TGCGTGGACAAGCTCCGTGTAGCAGAGCCGCTACCCGCTGCGAAAGACTTTCGCGGTCAGGCAAGGTTCA
CATTGGATGCGTCGGGGAGGTACCACATATGTGTGGCCTCCAACTTCACCCGAGGAGCACCTGATGACGT
GGGAACGCTCGGGCAAAGCTTGCTCCAGGTTGAGAGACCTGTGCTGGCAGGGTGCGACGACGGCCTGCAA
GAGGTGGAGGAGGAGGAAGAGGCACGTGCAAAGTGCGAGGAACATGGCGGCGGGGACATGGCCATGCAGG
CGTTGGAGGAGAAGGCACGTGTGAGGGAGCGGAAGATGGGCGAGGTGGCACGGCGGTTGCAAGCGGAGGC
GAGGGAGGCGCGCAGGCGGTGGGTGAGGCTGAGACGGGCCAAGGCGATAGACAAGCAGACACAGGAAGCA
GAGGCAGAGTTTCAGGCAGCACGAGAGCGACATGCGGCGCACCTGGACTGGCGGCGGCGGCTGCGAAAGC
GGCGGCGACTTCTGCGCATGAAGGAGCGCAACGCTCTCCTGCGCGAGAGACGTGGCGGTGTTGTGTCCAT
TGACCCAGGCGTCCGCGTGCCATTCACGCTGTGGACGGCGTCTGGGACCGTGTCCATCGCGCATGACGCC
ATCGAGGAGCTGCGCATGCTTCTCAGGAACGCCAATGACATCCGTGCTGATGCCGACCTCCTGGAAGTAG
CGGTGCAGGAGGGCGAAGCCCGGGGCGAAGGCGACGTGGCAGCCGCGCGACGGCGGCACCGGCAGCAGCT
GCGCGTGGTGAGGGACCGCGTGGACCACCTTCATCGAGTCGTCGCCAATTATCTTGTGATGTCGTTCCGC
GTCGTGCTGCTGCCGCGCTTCGGCACCAGCCGGATGATCCGCCGGTCCGGTCGCCCGTTTGGCCGCGACA
CGGCTCGCTCCATGGGCGTCTGGGCACACTACCGCTTCAGGCAGCTGTTGTTGGACCGCGCGGAGAGGGA
GCCTGGGTGCACGGTTGTGATCTGCGATGAGGCGTGGACGTCGAAGACCTGCGGCCGCTGCGGGCGGCTG
CACCACAGCCTCGGCGCTGACGATGTGTTCGCATGCCCCCACGACAGCTGCAGATATGTCGCCGGCCGCG
ACGCCAACGCAGCCCGCAACATTCTGTTGCTGTGGCTGTACCGGAACGACATCCAGCTTGCACCGGTGCC
AGCTCCTTAGCCGCGCACGGGGGAGGGAGGAGTAATCGCCGACACAGCACATGTTCACACGTCGAGCGAT
TGGGGCGGGGCAACCAAGAGAAGAGAAGCCGGGAGGCGAACGAGGACGAGGGGAAAGCGGCGTGCACCGG
GCAAAGTCCTTCAGCACGCACATGCTGCAGCTTGTGCCTGCATGCTGGCTGGACACAGGTGTGTGTGTGA
GTGCTTGTGTGTGTGCCTGTGTGTGTGTGTGAATGTGTGCTTGTGTGTGTGTGTGTGTGCTTGTGTGCTT
GTGTGTGCTTGTGTGTGTGTGTGTGTGTGCACGCGTTCATCATCGTCGAGATCTTGCCGAATTTTGTTGA
AGGTTTTCACAAATCTTCCAAACTTGCGATTTTTCGAGGTTGCTGTTGCCAACGATTGTCGACAGCAGAG
AACAGACGACCGCGCTCCTTTCTTTCTCTCCTCACCTCCTCGAGCTCTCACCCCACTCCCACTCACATAC
CCCCCCCTCCCCTAACACTCACACAACACACACGACACACCAGCTCGCACGTGTGGCTCGCATGTGAAGC
ACCCCTACTATCCCCTTCTTCCTTGTTTTTTTCTCTTTGATCCCACCCCCTCCCTTCCCCCGTTTTACAG
GTTGTTGGGTACCTGCTGATCTACTACGGTCAGCTTCGTAAAAACCCAAAGGTGAGCGGCTTGACGGCGT
GATGTGTGAGTTTGTATGTGTATGTGTGCGTGAATGTGTGTGTGTGTGTGTTTGAGTGTGTGTGAGTCTG
TGTGTGTGTGAGTGTGTGTGAATGTGTGTGTGTGAGTGTATGTGTGAGTGTGTGTGTCAGTGCGTGTGAA
TGTATGTGCGAGTGTGTCTGTGTGTGTGTCAGTGCGTATGATGAGTGCGAGTGGATGACACAAGATATGA
ACCTGAAATGTCAAGCGAAAATATCCCCGCAAGCACTTACACTTCTTTTGCATTCAACTTCCGT
>SAl-2
GCTAAGCAACCTCTTCACCACACTGCGCAACCACAAAAAACATAGCCAGCATCCGATGCTGTCAATCCTC
CGACAGCACGGCGTGGGGATACCGGACCCACCGAAATGGATGACGGCCACCATGGTATGTCTGTGCGCAT
GCTTGCGTGTTTGCCTTGTCTGCTTGATGATCCTACTCCCATGCCTGCTGTTGCTACATCATGCATCGCG
GTGTGTGTCCCAGCTCGACCAACGCGATACACACAACCAACTCATACACATGCACACACAACCAACTCAC
ACGCGTGTTTGCACGTGCTCATCTTCACCACTTAGGCATACAAGCTGCTGAACCTGGCGTCCAAGGAGTT
CACCCCGCTCCTCCAACGGGATCTCAAGAACAAGGCGAGAGCTGCTCAACGGCAACTGAAGAAGGTGGCG
GAGCACCATGACGAAGGCGCGCGCTTCGCATGTGAGCACACGGCCGAGCTGGCCCTCTACATCGGCGCCG
CGCAGCATCTTGCGAGGACCCTTGCACCGCCCGACACCGACTTGACCTCGTTCAAGATATTCCCCACATT
CACAAACAAGCACCCTTTCATACAACTAGATGCAGGACTACTACGGTACCTGACCTGCTGCAAGTGTGGC
CGCCTCGGCCACTCCCAGCGCCAGTGCCGACAGCCTGCCGCAGTGCGACCACAGCCAAGGCAAGCTCCGT
CCCTCCTCGATTTCCTCGGAGCAGACGTGGCCAGGCAGTTCCGGAAGCGTCGCGTCACGTCCATCAGGAC
GGACGGCTACACGGCATACCTCCTGGTGGAGCCCAGCGCGCGCCGCGACACCGTCTGCGACACCAGCCCC
ATCACACCCGTGGTTGGGGTCGACCCAGGCACCCGCATCCCGCTGGCATGCGTTCGGATCCAAGACGGCA
AAAAAATGCTGGTGTCACAGAAGCGAATAGCGAACCAGTTGTATACGGGGCGGGGACGGCGACACCACAA
GCCAACGGCGACAGTGCCAGCAAGGTCAGGGGGTAGCGACGAGGGTGGGGAGCAGGGAGGGGCGATGGGG
AAGGGGGAGACGGGGTCACGCAGGAAGAAGAGGGAGCGGGGCAAGCGGACGAAGAGGGAGAGGAGCAGGC
GCAGGAAAGAGAAGGCACGGATTGAGAAGGAGGAGCAGCTGAGACGACAGCAGCAGGAGGAGCAGGGAGG
CAGGGACAAGGGAGAGGGGCAGGAAGGCAGGGACAAGGGAGAGGAAGAGCGGGAGCAGCGAGAACGGGAA
GAGCAGGGCGGGGGTGCGGAGCCAGGGAGCGTGGACGATGTGGTTGCGTCTGCGAGGGAGTGTTTGAGGG
AAGGTGTGAGCAGGCGAGAGTTGAAGTGGAGGCTTCATGAGAAGCTGAAGCACTGTCGCTTCCGAAGCAG
AGTCGCCGGCGAGCTTGCGACACGCTTTGGACGCGACTGTCGGGTGTTCTTCGGAGACTGGTAAGCACAC
ACGCACACACGCACGCACGCACGCGCACGCACACACACACACACACACACACACGCACAACAATGCACCC
TTGCCCACATCCAACGGTCACGCCGCACCGACAACAGCCCAACTGAACTCGCCTCTTGCCTCTCTTGCCT
CCTGCTCCCAGCGTCCATAAGGGTCGCGGCGGAGGGACAAAGGCTCCCATCCTGGAGCTACGCCGCGCCA
TCGGCTGCCGGGTCGACACAAAAATTGTGGAGGAGTTCAGGACGACAAAGTATTCCCTCTGCTGTGCCTG
GCCAAACCGCATTGACGAGCAAACGAGGTATGTGCATGAATGTGCGTGGTTGTGTGTGTGCGCATGTATG
TGAGAAGAGGGTGCGGATATGCGTGGTTGTGTGTGTGTGTGTGCGCGCATGTATGTGAGAAGAGGGTGCG
GATATGCGTGGTTGTGTGTGTGTGTGTGCGCATGTATGAGAGAAGAGGGTGCGGATATGCGTGGTTGTGT
GTGTGTGTGTGCGCATGTATGTGAGAAGAGGGTGCGGATATGCGTGGTTGTGTGTGTGCGTGCGCATGTA
TGTGAGAAGAGGGTGCGGATATGCGTGGTTGTGTGTGTGCGTGCGCATGTATGTGAGAAGAGGGTGCGGG
TATGCGTGGTTGTGTGTGTGTGTGTGCGCATGTATGAGAGAAGAGGGTGCGGATATGGGTGGTTGTGTGT
GTGCGCATGTATGTGAGAAGAGGGTGCGGATATGCGTGGTTGTGTGTGTGTGCGCATGTATGAGAGAAGA
GGGTGCGGATATGCGTGTGTGCTCATGCACGTGTGTACGCAAATGGTTGACAGGATTGCCACGTGTACGC
ACTGCGGTGCGTCTGCTGACCGAGACGTTGCTGCCGCAAAGACTATCGCTGCGAGGTATGGTTCCATGTA
GGCGAGCGTGTGCGTGTGTATGTGAATGCGTGTGTGTAAATATGTATGCGTGTATGCGTGTGTGCACGTG
TGAATGCGTGTGTGCATGTGTGTATGCGAGTGTGCATGTGTGTACATGTGAGTGCATGAGTTTGTGCGTG
AGCGCATGTGTGTGTGTGTGTGTGTAAATGCGTATGAGTGAGTGTAAATTGTATATATGTGTGTGTGTGT
GCATGTGCGAGTGCATGTGTGCACACGTGTGTGTGTGTGTGTGCATGTGCATGTGCGAGTGCATGTGTGC
ACGTGTGTGCACGTGTGTGTGTGCTGTTCCGCAATCTCACCGCAATCGATGCGCCCGTGCCTTGTGGGTG
TGCAGGTCCCTGGTGGAGGAGGCAAACGGTGAGCTTGGTCCGTGGCGTGGGTCCTCCGAGCCGGACGGTC
CTGATATGGATAACGGGCTGGTGACAGTGTCGCGCCGCATGTGTCGCGAATGGAGCATAGCAAACGTGGG
ATGATGCTGCTGCTGCTGCTGCTGCTGCTGCTGTTGCTGCTGCTGCTGCTGCTGTTGTTGTTGTTGTTGT
TGTTGTTGCTGCTGCTGCTGCGTTCATCTTCGTGCTGCTGCTCTTGTTGTCGTGGTTGTTGCAGATGACT
GCCGTTGCTTGTTCAAGCAGAATCCCCTCACTAACGCCCCTCACACAAGTCTCATGCACGTGTGATGAAC
CTTGCCTTACACAGCATCGGCACCATCTGGGCCTCTAGCCTGGATGGTCTGGCGGCACACTCTGGTGCTC
CAGGAGGGCTCACGCGTTCTTCTGGACCCGGATGAGGTCGCCATCCTTCCTGTCGGTCCGTTGGGCTGGC
AGGAGGAAGGTATGTTGTGGGGGTTACCACGCCACTCGTTGTCGGTTTGGGTGCCATGCATTAAGTCAGT
CAGACAGTCAGTCACGCCCTGTGTTGTGGTTGTGAACGATGGCATCAGAATGGACCCAAACTCGTCGCTC
ACGCATACACACGCACATGCACACACACGCACACGCGCGCGCGCGCACACGCACGCACACACACACACAC
ATGCACACGCACACATACACGACGCACCTGGTTGAACGGACTGCGACTCGCACCGTTCCATGACTCTGGA
CGCTCCAACCAACAAACTCGTGGAACTGCGCCGGAACGGATGTCTCCCGCGTGCTGGCGTCCGCCTTGCT
CTTGCCCTCGCCTTCGCCCTCTTCATTGTCTCTCCGCTCATCTGTTCGTGCGCCGGATATGATAACAATG
ATGCGTGTTCCATGCCGTCGTCCTCTTGCTCTCTTGCTGGCCATGCGATTCGCGTGCCTGGCCATTCGTT
GTCTGCTTGCTTGCTTGCTTTGTCGCCTCTCCTTCTCTCCTTCATTGCTTGCTCTGGTGATTATCCCGTT
TTTTTTTTTCTTTTTGCGATTCGATGGGTGCGCAGACCGCGGTCGTGCGCAGTTCAAACCTCATTCTGCG
TGTCGCCCGCGGTCA
>SPu-1
GTGCGGAGCCGATGGGTATTGGCACTAGTACATAGATTCCAACCAATTTAATCATAATTTTACTCGATTT
AGACTCATGAACTATGGTTTGATCCAAAAAATCCTATATAAGTTGTCGTGCCCATTTTCCCAGGCTTTCA
TCTTTTTCCACAGATATCATCATGCCACCAAAGAAGAAGCAAAAGCTCGAAAAACTCGACAAACCCACTT
GCTTACATACCTGCAACAAGACTTCCTTTGCAAAAGCTTTCCTGCCAAACGAGACCTACCGGCAACGGCT
TCTAGATTACATCGCCATCATCCATCAACTCGCCGACCACGCTTCCCACGCTCTCAAATTCTACATCCTA
TCTGCACCAACCTTTCCCACGGTAAATGAAGATACAATCGAAGCGATTCTCTATCTTCTCAACAAGGGGG
AGGCTTGGCATCCAAGAAAGGAAGCAAAGAAGGCATGGCGGGATTGTTTGCTGCCATATGTTCAACGGTA
CTGCCAAATCGTCGGCTTCGTTCACCCAAATCTACGAGGCGAGCAGCAATCAGTCAATTACCTGACAGCG
AGTATGATGACGAACCTGAAAGTCAACGTTCAAGAGCATTTCATGCAGATGCTCCTTCGGTATATCAATC
TGCGGCTCGACGTGAAGGGACAGAAGCAGCGACTGCCACCGAAAAGCGATGCGCGGAAAGCTTTCTTTGC
TCGGCTACGCTACTTGAAGTCAGTTTTCCTTTTTGATATCGTGCCCGAGTCGCTGGATGACTTGACCGCT
GAAGAGAGTGAGCTTCTAGAAGAGATGTGGACACTTAACCTGCCATTTCCTGATCAAGACCAGCCGCTTG
CATACCTCGTTGCCATAGACCCTCTCGCCTTCTTTCCTGCATACTGCCGGCTGTCAAGGCTGTATGAACA
GCATGGATTTCGACGGTTCAGCGCAATACCTCTTCGCCGCTCCCTCATCCAAAGCCATGTGCGGATCGAC
ACCGTCATCCTCTACCCCCATATCCTTTGCATCACGCGACGAGAAGCAGAAGCCGTAGAGAAGGTCGATT
TATGGTTGCGCGTCTGTAATCTGCGTACCAAGGCTTTTCGGTCTCGCCGCGGTATGCAGTTTGAAGGCTC
GATCACGACGGACGGAACCTCGGTGTCTGTATACCTAAAGCACCCAGAAGCAGACAAGTATGGAAAGCGC
GGAGCGAGAAAGTCAGCAAAGACTCTAGAGGCTGAGGTTAAGGCGCTATATGTGGAGAAAAACTTACCTG
CTTGTCGAGCAGCAGAGAATGTCGTCGTTATCGACCCAAACAAGCGCGACATTCTCTACTGCCAAGACAG
CAATGGTACGACGTTTCGCTACACCGCCAACCAGCGAGCCATGGAGACTGGAAGCCGTCGATTTGCAAAG
GAACGGCAGCAGATGAAGAAGGAAGCGGGAATTGACCTCATAGAATCACGTATCCCAAGCCACAAGACGA
TGAACCTCATGGACTTCACTCGCTACCTTCTCGTTCGCCGCGCTGATTGGGATCGTCGCAAGGAATTCTA
CTCCCACCCTGCCCACACGCGGTGGAAGTGGCACGCATTCATAAACCGTCAGAAGAGCGAATCGGACCTC
ATATCCAACATGCGCAACAAGTACGGTGAAAACTTTACCATTGTGATGGGTGATTGGAGCGACGCCGGTC
GAACTGCGAGATTTCAGACCTCATCAAAGACGAAAGGTTGGCGCACCCTCTTTAAGCGCAACAGGATCAA
CTGCTTCCTTCTCGACGAGTACAAGACCTCATCTGTCTGCCCTCGCTGTTTGGCCTCATCTGATGACTTC
CTTGAAAAAGGCTTCAAAACACGACCTCATTCAAGACCTTGGCGACGACGAGAAGGCAAGATTGAAAAAG
TCCACGGATTGCTGGGTTGTACCAACCCTAACTGTTTGCAGCAAGCCTGGACGATGCGCTACTGGAATCG
AGATACGCTGAGCACCTGCAATATGCTGATGATCGTGCAATCAATGTTGGATGGACACGGTAGACCAGAG
GTGTTCAGCAGGAGTGTTCCAGCCGTAGCGTAGATTGGTTAGATTAGGTTTTCCGAGCCGGTTGTCGCCG
GTTCAATCCCTGGTGCGGGTGCTAGTGCCAATACCCATCGGCTCCGCAC
>SPu-2
atgtgatgacggcgctcgatggtttgggtgaggcgggtggcttagctacgcgtcgggcctgaagattcag
acatgggatgccaggatcgacgctggtacaggcatggaatgtaaacaatgactatccaaaatcctcaaat
cttgcccaaaagacactggtaaatgcctccactgaaagctacctaatgaatacccctgacccccttcagt
gatccacaataaataacccatggtcacatgacatactatcgaaaattttcatcccaagcgaccaatgaaa
tgttgtccaatatctataaacccatatctagtctaatgaataatagatctatccagtatttaaaagatga
gttgcccattttcccacagtcttcatcttcaacgatgcctccgaagaagaagcagaaagtcgaccaacct
gctatcctccattcatgtcacaagacatcttttgaaaaggcttttgctgcaaatgatacctactgagatc
gcattcaaaattatatccaaatcgtccatgaactagcagcccacgctactcatgcactcaagttctacat
cctatccagcccacactttccgattatcaatgaaactgtcatggaggcgacgctttacctgctgaataaa
ggtgcagcttggcagccaggcaacatggcgaaaaaagattgccgtgatatcctcgtgccccatattgatc
ggtactgcaatgttgtgggttttactcggcccaacctgaaatatgatcaacagtccatcaactacctcac
caccagtgtcataacaaacattaaagtcaatgtccaagagcattttgtcaaaatgctagttagattcatc
aattatcgattagacgtcaagaaccagcagaaaagactattgggagcggagagaatgtcatttttcgcca
gattgcgatatctgaaacaattgttcttattagacgacattccacaaaccgatgatctagacctgagcaa
tttggaaagtgcattattagaagacatttggaatattttgcttgatcgagtcataggaaaagaagggaaa
ctcgcatatcttgtagcatgcgatccgctgtcattttttccgtctcactgtgcattatcccgtttattcg
aacgatgtggcctgcccttgtttaatgccatcccattgcgaagatcgtttatccaatcccatgttcgcat
tgatactatgattctgtatcaacatgtgctaaaagtctcatggcgagaatacgactctgttgacaaaatg
gacttgtggttgcgtgtttgcaatcttggcagtaaggcgttcacgacgcgtagtggaatggcatttgacg
gatcaataacgacggatgggacctccatgtcagtttgcctgaagcatccagatgcggcaaaatatggcag
acacaagcatcgcaactcagaacaggcgattgaagcagatatcaaaagtcaatatattgagaataatctt
acggcctgtcgcagcgcatccaacgtcgtcaccattgatcccaataagcgcgatatactatactgtcggg
atcttcaaaagaggcgtacgttttgctatacttccatgcaaagaaccaaagagattggaagcaggaggtt
caaaaaatcccgcgaagcaatgaagcgtgagaatggcattgatgtcatcgagtctgcagcgccttcacat
aaaacgatgaatctcgatagctacattcattacctgtcatggcgccacgacaatgatgcacccttgaagg
acttttattcgcatcccgcccatactagatggagatggcatacctacatgaacacccaaagaaccgaagc
aaagctgatatctaatatgaggaaatgctttggtagtagttttgctgtagtaatgggtgattggagcgat
ggtgggcatacccaaaaataccagatatcatcgaaaaccactggatggcggaattgtttcaaatgcaatc
gcatcgattgcttcctattagatgaatatcgaacctcatcaatatgtccaagatgcttatcaggtgatca
tctgcaaaagggattcaagatacgaccacactcgagaccctggcagcgtcagaaaggacgtagtgaaaaa
gtgcatggcttgctaggttgtaccaacccaaactgcatagagcaaggatgcacttaccgttactggaatc
gggacaaattaagcacgtctaatatggtaacaatcatgaaatcatatttagatgatggtgttagaccggc
tatttttagtagacatgtccctttggtagcttagattgtctagtagcagttagttaacttttccgaacca
gtttacgctggttcattccctgtcgtataggc
>SPu-3
GTGTATTGGCAAGAACTAATGTCACaaacaatacacaaactgagtcgatacattgagtcatggagtgtca
tatatgtggcaaactgcagaatattcctctcatagatggccgtcagatggctgcaagggatagtaattgc
aatcattcatggccgcaggtattggacccgttttcatgctggccacacatattggacccgttttcatgct
ggccacacatattggacccgttttctcatgacaacaaacataaatagtggccatggtcgcggcattttct
cctttaacccatcctgatatgggatgtcctacatgtaacggcaccgaccatcatcgggcttccagcaaac
tttgctccttctacaaacctcgaaagaaaaacgaagtacgcacaactttgaaaaggaagagggataccga
ccttcccaatgacgaaatcttcattctttcgactgttgtaaaaagtggacaacggtcccctttgcaagtt
gttatcgcacatgctgcgagaaccttgacttgtatcgctgctgaagccacgcggttgttcaacatgttcg
tcctggaccttttggagaggaagcaacaaatccccgagtgtagttacaacaaatttctgcaccaaccatt
ccagattattgctttggcaaaagcatcttccccccaactgcaaacgattcatcgcaccttgtaccgtcaa
acatctcgatacgatgttacctacctcagccagctgatctcaaacatggccaaagattacgagaccaact
gcatgaaccatgtatcaacaaacattcgcaaatgggctttcaagtggtatcgaatgaagatgcagaagac
gtacccagatctcaagcgagataaaatccgaattctgttcaacaaggaagatgacttgaacgagcattct
ctttacttaaaggcatgcttgatgacatatgacgttgacatcaccaaagaggtgtcatttgaccattggt
ggacatactttcctttgatgtggaagtttcaaaggtattttgccaagcacggagagaggaatttctccat
ggtcccaattaccacttacgggattcgccacatccgtctcgataccaatgcactttacaaactgtgcctg
agagtggatctattcaccaggaaggatgtacccgcagctgaattccggacaaacgctctcgtttattgga
aaaccctgttccccgatattgccgagacgagcaacaagtcatttgcatacggcgtctcgaccgacggagt
cgcttgcagttactattaccagaaacgttacgttcggcggcgacagagtcacaattactatggcttcgac
gatgacggaaaatatggagcaatgaatttggaagacggcgtatccatcgtcggtgtggatcccggtagga
ttgacatctttacagctgttgatgggaacgaaaatgttgtgaggatgtccagaaaggaattttactcact
cacgggcatggtggcaagtcagaagactagaaaccgatggttaaagaacaacccagcagtccagtcgatc
gtaacgcaatgtcccacaccacgcactccagatattgagaactttcgacaacactgtcaatatgtgcagc
agcatctgttaaccttggtcgacttttacggagcgcggcggttcacccgtcaaaagttgcacacttacat
tggcaagcagaaagtctgggctacgatcgtaagaagaattaccaagaatgacagacgcacggttgtggcg
ctgggcgatgcaaagttcagacacaactccaaaggcggaccttcgacacccctcgctaggatggccaaag
agttaaaaaggagacaccgggttcgaatgattgacgaattcagaacgtccataacgtgttcacattgcga
tggtgaattgccgaaaagcactcgacactggcaggtcaaggtacgttgggccgtcatgaattcggtttca
caaaagtgaagttgaatttgtgtgttttgccaggtctgcaacgacttatgtttgactcactggaatcgag
acgttaatgcggcaaggaacattcgaaatatttttctccacatgaacgagaacaacggagaacgcccttg
ctgctttgcacgtactgtaccccagttcaacccaggctggaacctgtagcgagttaggataggggtggga
ctcgtttgcaggataggttatgaagggttggacaggctggctaattgtaaattagaaccggctgtagtgg
gttggagggagaatctgtccctaGTGACATTTTCTACCACCTGCACAC
>ROr-1
CAGTGCGGCTGGTAAATTTTGTCTGTTCTGAAAAAATAAACGACGATTTCCGAAAAATAAATGACGGTTA
CCTAAGAATAAGTGGCGCTACCTGAAAAATGTTTGGCTGTTTGTTAGCAAATGATTGTCGCTTTTAAAAT
TTTACTTTGTCTTTTTGGGCTAAGTCAAATTGGCGTTACTGAGAGATTATTGTCGGCTATGATGTAAAAG
CTTTATTTCTTTCCTTTCGCTCTAACAATTGAATAACATGACAAAAAATACATTTTTTTATGAGGACGGA
CACGATAATGTCTACAATAAGGATGGAGAGAGAGTCTTCGATCCGATGGAAGGTGAGTTAACCGAAATCA
GTGATCCAAACGTAGTACTTGAAACCATAACGAGCCAAAAGTCCTATTTGAGTCTCAAACCAGCAGAGAA
AGAAACTACTGCAAAAGATTCAACAAAAAAGGCTATAGAAGTGGTCAAGAAAGCAGCGTCTACAAAGACT
ACAACGACCAAACCAGAGAGATATTTATTAACCGAATGATCGAGGGTCCTACGGAAAGAGGAAAAGTGAC
TTTGCATGCAAAGGATCTTGGAATTAATCCTCGTACTGCTATGCGCTGGTGGAAACACTATCAAGAAACT
GGGAAGGTAGCTTACAAAAAGTTGCAAAGAAATCCCGGCCGACCCAACTCACTGACTCCTGAGCATGAGC
AGCACATTCAACAAATAGTAGAAAAAGACTCACAACTTTGTGCTGATGACATTATTGATTCTCTGAAATC
GCAGTTTGAGGACTTGAAGATTCTAAAGTCTCAAATGAACCACCACTTGAGAAACAACATACTCATTTCA
ATAAAGAAGCCAACCTACGACCCTATGACAAGAAACTCTGACAATAACTTGCAAACGAGATACGAGTGGT
TCATGAAGTGGAAAGGCTCGGATCTGGGTTACACTAAGAACTGCGTTTTTATTGATGAGGCTGCCAAACA
AAAAAAAAAAGAAAGCTTGCAGGAGTCAAAGGGCAAAGAGCAGGCGACATTATGATTGAAGAGCCTACTA
TAGAGTACGTTGATGTAGAGGAGAGTACTGCCATCGAGAACAACAAGTCAGTAGCAAAAGGTACAACTAC
TGCTCACTTTGTAAGATTTATAAGTGAGCTTCTTGATATCATGAACATGGACGAAAGTCTTATGGGTAGT
TATCTTGTAATGGGTTACTGTAATATTCATAAGTCTCATCCAATGATAAGAAAAATTGAGAGTAGAGGTT
ATAGAGTAATGTACTTACCTCCTTGTTCGCCAGAGCTCAACCCGATTGAGCAGTTTTAGGCTATAATTAA
AGGAAAGCTCAAACATCGTCGAATGAAAACTTATTGAGTCGAAGTGCTGATGCTTGTAATCAAGCTCTTT
ATGGCTTCTCTAGTCAAATCATCCACTGTTGTAATAAAACACCCATGTGAACATGCTTTTAAAATCATAC
TATGATATTTTCATAACACCATACCTTTTTAGAATATAAACCTTGCGAGAATTGGTATGGTTAAAACAGT
TTTATTGGGCTCAGCAAAGGACCTTTAATGGGGATTTTGATCAGTGAATATATCATCATTATGCAGTGAC
ATTACAAGATGACGGTCCAACATTTTATGCTCATCAAGTTTGTTCTTAACATATTTATCATTGAGGTTTG
ATGAAAAAACATAAAGAACTTGACACATTCAGACGCTAATAACTTCTCGAGTCCTATCTACTATGTGTAA
CTACTATTCTATGTGAACCTAGAAAACAAGTATCTTCTATTGCAAGCTACTACATGGTGTAAGCTCATTG
TAGGCACATTGCTATTATTCGGTTGTAGCTGTGTTTGAATAGATCTATATAAATGGGATGGGAGTATCTC
TTTTTAACATTTAAATCAATTTCTGGAGACACTTTTTCTTTTTGTTCGTATATTTCACTCATGAAAACAC
ATTGGAAAATGAAAGGAAAGCAAAAGGATACTTTATTCTCTTCAAACCAAAAGAAGCCATCTAAGAGCGA
AAACGGTAGGCTCCATATCTAATAATGGATCGAAATGTCACTGACCACAAAATTGATATCATTATAGACT
CGTTTGAGCTATATGTAGAAGACAACTCAGACGACGACTTCCAACCCGTTGTAACAGCTAGAAAAAGAAA
AAGTAAGTTGCATTGCCAAACTTGATGTAGGTAAACAGCTAGTCTAACGTATGAAACCCCATCATAGGTA
GGGAAAATATTCCACAGAGTGGATCACAAAAGAGGCTCAAAGGCAAAGGAAAAGCTACAGATTCTGAAGT
TACTACTACAAGTAGTACTGGTATCTCTACAACAGATGAACCTACCGTGTTCAATAAGATCACTCTTGAG
GACWATGATCTTGAATATAGCAGTGACGATTTTGATGCACCTGTCATCAAAAGACCCTTTTTGGGTGAAT
CAACCAAGTCTGCTTCTCGTATCACCAAATCAACTTCTGCTGCTGTGGAGTCAAGCACAACTGCTTCTAA
AACAAGTATAAATTCTCCCAAGCCTAGTAAACCTGTTCCAACTGCTTTCAAGTCAGCTGCAACTTCTGTC
AAGTCAAGTTTTTGTCCTGTGCCTGTTGACAAGGCAAGTGACATTAAAGAAGGCCCTAAGAAGATAAGCA
AGCGTGTGATGACAATTAAAACGACTGTAAAGAATATTTGGAAACCAGCATATTTACAGCCATTGTATGA
TTTGGTTCACACTACCAACTTACTAGTTACACATACCTTTGCCTTCACAAAGTACATATATTTACAAGAA
CTGGCAGCAAATGAAAATTTTGCGTTGAACAACTTTGTGACAAAAGATTTCTTTGTTGAAGTTTTTCTGA
GTCTTGTTCTCTCAAAGGGTGGAAATAGCACAAGACTGAAGGATACGACCAAAAATTATAGGCGGTTGAT
ATCAAAATATAAAGAAGCTTACTTTGAAGACGCTGGTTATACTCCCCCCAACTTACCATATGCTCAGCAA
ATAGCCTTGTACGAGTGTACGAAGATCCAAACGGCCTACTATAATAACATCAAAGCTCATTTTGGAAACA
GGCTGCGTAGTTTGATAAACAAGTTATTTAAAAAGAAGGAAAAGGCAGAGAGTCTCAGAGGAGAAATGCA
AGCAAACAAGTCTAGTAGTAAAGCGATAAAAGAAGCTATCCGAAAGAAGATTTATCGACCCTGCAATCAG
GTGAAGCTTGCCATCGCCAAAAAAGAGATGCCTGAAGTTGGTCTTTTAGATGATCAGTCAAGAACACAAT
TAAATGATTTTCTCTCAAGTTACCCAGAGGACTACACTTTTCAAGAGAACTCAATTTACTATGATGTTAT
GGCTAGTCCAAAAAACCATTTCAAAGCCTTCTTCAGACTTGCTGAGCTGTCTGAAGCCGAACAGACGAAA
CAGTTTGCTTGTTTCCCGCTACGTAGCACCTTTATTCCTTGCTACATGACGTTGGATAGCAAAATAATCC
ATTACCATATTCTCAAGAGCAAAAAGAATCCAAAAACAGGAAGCAAGTTTGAGACATGGGGTGCCGTCGT
AGACCTAAATAAAAAGGCGTTCAAGCATCAAGGATTTCAAAAGTCTTTGCGGTTCCAAGGAACTCTCGAA
ACAGATGGAGTCGGTGTCTCCATAATAAAGCAAAACACTGATACAAGCAGAAAGTCGCCTAAACCCAACA
CTGAAAAGAAAGTGGACGGTAATCAAACAGAGCATATTGAAGGATTAGGTCAAGCCGACTTAAAGAGCAC
TGAAGGCAAGTGTGTCTTGATAGACCCTGGAAGGCGGGACTTGATGTACTGCATGAAAGAAACCAGCACT
GTTGAAGAAAAACAAACACTTATATTTACGAAGAACAACCGCTCAAAATGTTCAAGGCACTTCAGATATT
TAAGAAAGCGTACTCAACCTTTTGTGGTCCAGAAAGCCGAAGCAATCCTTTCTAGATCTGAATCCAACTC
TGTAAACTTGAAAAAGTTTGTACAGTACATTAAAACAAGAGCATCAGTAAAAAACACTTTGTACGAATAT
TATGGAAACGAGACAACAAAGTCTAAAGAAACATATTTCCCTGAATCCGAATTTGACTTTCGAGTCGACC
AAAAATGCAATTTGTATTATGGAAATCTGTTCATAGCAAGAATCCGTGGTTTTTTCCCTCAACCTGAGAA
TTACTCTACTGATAGCTCTGTAAAGTCTCAACTGTATGCCACCTACCTACAAATAATGTTACAACAAAAG
CATATTTCAGAAAGACTAGATGATAGTGAGAAAAGCAAAGTTCTAGGACTGGCAAAAGAGATGTATAGAC
GACCACAGAAAAGCAATTACAAAAAGACTATCAGTACAGCATTAGAAAAGCTACAACTTTTACCTTTTCG
AAAATTGAAGTTTTCAAGTAAACTCTTCTTTGACCAGAATGATCAAAAATTGGTGCGTAGCTTAAGAGCA
AAGTTTGGTCAAGATGCTGTCTTAGTTTTTGGAGATTGGTCCGCCCCTAATGTCAAGTATCAAGAACCGA
CAAGAAGCAAGGGGTTAATCAGGATGTTAAAGAAGAACGGGTTTGTTGTCTACTTAATCAATGAATACAA
AACATCTTCCCATTGCCCAACCTGTGAAAATGAATTAGAAAAATTCAAAACCGTGCCAAACCCTCGCCCT
TACCAACGGAAAAAGAAGCCAGACGTGCTATGCAATGGTTTGCTGAGGTAATCCAAAGAAAAAAAAAAAA
CTAGATTAATTCTTGATAACTAATGCAGTACTAGGTGTAAGAGCCTCTCATGTCTTAAACAACAAACCAC
AGGAATAAAAAGAAGACTTTGGAATCGTGATCAAGCAGCCGTATTGAATTTTCTCAAGATCCTAAATAGT
TTGAGAAAGACTGGCGAACGCCCTAGCCTTTTCACCAGAAAATACCCTTTAGACTGATTATCTTTAAGTA
GAACAAAAATAGGAAAATCACAAAAAATTCTCCACCAAGGTTATCGCTTTGGTCATTTAATACAGGTATT
GCATTAAAACAAGTACAAAGCGACAACAATAAATGTACTAAACGAAATTTTCATTTAGGTTAGTGACATT
TATTTTTCTGGAAATGACATTTGTTTTTTGCTAAACGAAGTTTATTTTCTTCAAACCGACAAAATTTACC
AGCCCCACTG
>ROr-2
CACTATTTTCACAAATTATTCGTACACCTTCAGAAAAAAATTCGTGTGGTTTAAAGATAAAAATTGATTC
AAGCTCAAAAAAATTTTTAAATCATAAATTTATTGGTGCATGAATTGCACGAAAAAAAAAAAAGAATACT
ACATTGGCTTACGGTTCAAACAGTCTTCGAATCTAGCAGCTGAATATCTACAAAATCCTTGAAGATCGCT
CAAAAGGATTCTGTTGCATGCATCTTCACTTCTAGATGACAATGTCTCTTCCTGCAAAAGCTCTTTTCTT
TTAAGCTTACTTTTACATACTGATCAAAACTGTCCAATTGGGTTGAGCTCAGGGGAGTAAGCCGGAAGAT
AAACACAGCCGTAGCCGCGTTGCTCAATTATTTTCTGATATCAGCATTCTTGTGAATAGGAGCATTGTCC
ATAACAATGTAGCTGCTCTTCAATTACTCWTGCTGATACAAAATATCAAGAGCATTTGCAATGAAATTAT
AGTACCCAGTAACAGTTCCCCCTTTGGCATTTTCAACAGCCTGAGCACTACCTGCTGCCTTTCTCTTCTT
CGAAGGGACAGGTGCCCTTGGTCTTTTCTTTGATGTTTATTACACCATAAGGAGAAATAGCATTCAAAAT
AGTTATTGTTTTGATCCTTGTCTTGGGTACATATGCAAAAGCACAGCTTCCCCCATTTTTCTATCATGCT
ACAGAGCGCCTCATGTTCATTTAGTTCTATTCATTTATTGATACATTCATAATTATGTTTAGCCATTAGC
TTTGTTTTAATATATTCCATAACAAAGAACAAGCAATGCTATTGTAATCCTTTAAGAGAATTGATAACCA
AAATAAGTTACAAGTAATAGGACCTTTTTAATAGAAGAAAGATAATTATTCTTTGTACATGTTTATTATT
TCTAGTTTGAGAAGTTACATCTTCATTTCTTTGTCTTGATGCAGAATAATCGTGGCTTTTTACTATTTGG
ATTTTGGATCGGGGTTGATGACTTGAATGTTTGTTTAGGTATTCTATATTTTGACAATCTATTAACAAGT
GTTTCTGTTGAGTCCTTTCAATATCTAACTTTTGTTTCTCTACTCATAGTGTTACTGCTGACACTATTAA
TCAAAATGATATAATCAAAGTGATATTATGACCCAAAAACATTGTTAGTATCAATTCTATGAACAAAGGA
ACAGAAACTAAATACGGAGATGACCCAATGGAAACACAACATGATAGGTCTTCTGAGAAGTCCCGATTAT
TATGCATCTCAAGACAAAGAAATTATGATTAAGCCCCCTTAAAATAAACACACTTTAATAAAGAACATCT
TGCTTCTATCTAAAAAGCTCTATTAGCTTCCGACTTATTTGGTTGTCACTAACTTGGAAAGATCACAACA
CTATATAAACCCCCGTCTATTTCCTTCTTTCTCTTACTTTATCAATCCTGCATTCATACCTTCATATTAT
TAATTTGTGACAGCGTTAATTACATACATATTCAAACAGGTAAATCATGCTTGGTATAAAATAATAATTG
ATCTCTCACATCTTTCCTATTTCATTAGTGATACTAGCCTTCATCATGAATGAAGATTCTCTACCAAGTA
CTTCAGCTGGCACCATGAGCACTACTGGTACTCTTGCTTCTGGTGATCGTATTTTATCTGTTAAATCATC
TATCGATGGTATTGGGTGGAATGAGCAGTATCGAGAGCGATTGGAGGAGTTCGTAAACATCATCCATGCT
ACTACAACACATGCCTACTCCTTATCTAAATTCATATTTCTCTGCGCACTTCAAGATGATGCCAATTTTG
ATATCGCTTCTTACATTAACAAAGAATTCTTTTCTGAGGTATGGTTATCCTTAGTACGTTATCGTCGTGG
CCGTGTGGGTGAGGCAACAGCTCGCAGACGTACATTCATTGGTCAATACATTCAAAGATACCTCGATTAT
ACTACTTATGAAAGGCCCGAACTCAAATATGCTCAACAATCATCTTCAGTGGAAGGATTGAAAATATATA
CTGCTTATACCAATAATATTGGAGCTCATTTTGGCAATCATTTTCGTCGAGCAATCAATACCTTACTACA
AATTCGCCAAAGAAAAGCAGACTTGATTAGACAAAGGCAAGAAGAAGGCGTGGACAACGAAGCAATCTCC
AACGAAGTATATGAACAAATCACACTTCCGGCAAGACAATTCAAGGAAATTTTAGCTTCCAGAATTGTTG
ATCCATCTTCTATCGAACTTCCTTTTCAAGATCCTATTTACAACCAAGCTTTGCAAAGACTAACACCCAT
CTTGACTTCGTATCCCGTCCGATACACATTCGAACAGAATAATATTTATTATGATGCCAAAGCTAACCCA
TGTGAACATATGATGGCCTTCTATCAGCTTGCTCGCTTATTTGAAGCTCTCAGATTACCTATTTTCAATT
GTTTTCCTCTTCGCAGAACCTGGATACCTGGCTATGCAACAATTGATAGTAAAATTCTCTGTCAAAATAT
TCTTGGCCGTCGGTGGACTAATGGCATCAATAAAATGAACCTCTGGGCCGAGATAATTGATATGAATTCT
GCAGCTTTGAAACCTCAAGAACTTGGTGTGCTTCGATTTCGTGGAACAATCCAAACAGATGGTGTGGGCG
TCACAGTCCTTAAAAAAAGACAGGATAGAAAGCATCGATATATTGGTCTTCAAAGCACTTTTGTAGAACC
TGAGCCTTACATAACAGACCTTAATGCTCAACAACATGGAGAAATTACTGGTCGCTGTGTTACTATTGAC
CCGGAAGACGAGACCTTTTGTACTGTGTACATGAAAACTCTACTGCTGATGCACCACGCACATATAGATA
CACCAAGTCTTGTCAAGATAAGATGGAAAAAAACAAAGAAGTATCGTCGCATCTGTGAAGCCGTTAAACC
ACAAGAAGTACAAAATGCTGAAGATACTCTTGTAAATTCTCGATCTTTAGATCTACAAAATTTTGAAGAA
TACCTTAGAAACCGTGCATTGGTTACTGAATTGTTACAAAGACATTATACTGAAACTACAACTAATCATT
TGACTACTCATCCCTTGCATCGAAAATTGAAACTGTCCAAGTACATTAGAAGGCAGAAAGCTAGCGAGGA
TATGGTCGCCAAATTGAAAAGTAAGTTTGGAAACGATGCTGTTTTTGTTATGGGTAACTATTCCGCTCCA
AATACCCGGTATCAAGAACCTGTGAGAGGCGTCGGATTCAGAAGGCTGCTGAAGAAACATGGATTCTTGG
TGTATTTGATTGATGAGTTTCGAACAAGTCAGTGCTGCCCCTCTTGTGAACATCGTAGTCTGACAACCTT
CAAGAGAATACCGAATCCACGGCCATATCAAAGACGAAATAATCCTGAAGTTATTTGTCATGGTTTACTT
AGGTAATCAAATACTCTGATCAATGATTATCAAAATTGTTCGCTGACTTTTTTTTTTTTGTCTCTTAGAT
GTACAAATCAAAATTGCAAAGTGACCGTGCAAAACATTTCAGGTGCTGAAGAGCTTCGTGAACGTTTATG
GAATCGGGATTTGGCAGCATGCCTAAATATGATTCATATTGTTCGTAACCTTCGCTTGAATGGTGAAATA
CCAGAGAGGTTTCAGCGTGCTGGGGCTGAAAGAAGAAGATCTGAAGAGAATGAAGAACGACGAGTTTTAC
CTAGAACCCTGTAACTTCCAACACAGTTATCGCTGTGTTACCCTAGATGCACTTTGGTAAGCTTGAACTT
AAATAACTTGGTACTTTGTTTATTAACATTCAGTTGTTGCACCTTTTATCATTGAATGTAGGTTTCGAGT
TATTGGTAAGTTTCATGTATTGATATATTATCTATTTTCTACCTACTAATTTTTTTCTTTTGTTATATGT
ACTCATTATTGCTATTATTCTTATTCTATCTTTTGCACCAATTTTTCTTCTACTTTTGCTCAAAATTTTT
TCCTGCTTCTACGCTAAATTTTTTTTACTTTATTTGCACGAATTTTTTTCTCAAAAGTATACCAATAATT
TCGGAATAAAGTG
>ROr-3
CAGTGTTTTAATCTAAAATGAGACGATTTAATAAAATAAATTAGACACTTTAAAAGGTAAAAGAGACGAA
CGCCAAATTTTTTTGAGACAAGTGAACAAAACAAATTAGACAATGCAGATTCCTTTTGTAGACGATTTTT
TTTATCATACTGTCATTCTCCACCTTTTACTGTGGAGTGCAATGTAATTGAGCAACTGGCTGTATGCACA
CATATCATTAGCTTTGTAGTATTGTATCTGAAATGGCAACAGTATAAGCACTTTCTTCATAATGTCTAAG
AGGGACAGAGTTTATAATTCAATCATCAAGACATTATGTTATAAAGTACTGGACTATTTGATCATTATTC
ATCATATCATATAGTATAAGGTTATAGGTAGAATTGTTTCATTGTTCTAACTCCACTCTATCAGTGACAA
TATGTTGTCAAAAGACAATGATAGCACAAATGACAACAGTAATAAAAAATGCTGTCAATTTATCTTTTTC
TTTTTCTTTATGGAACCGCCTCTAAAGATCATAACAGTTAAAAGTTCAATCGCTGGTATTGGGTGGAAGC
CACAATATATTCCGCTACTCAAGACGCTTGTAGCTAATGTTCATACCCTTGTGTCACATACATTCTCCTT
TTTGAAGTACATCTTTATTCATGAACTGGAAAATAACCCTGCGTTTCCCTTGGAGAATTTCATTAATGTT
GACTTTTTTAAAGAAGTCTTTTTGTCACTCCTCAATAACTACAAGCCAGACAAACAGAAAGCTTCGACAA
AATCAAGAACTTACAAAGGGCTAGTACTCAACTATCGACACCAGTACTTTCAGTGCTGTTCGTACGAGCC
AGTTAATATGAAGTATGCTAATCAGATAGCCTCTTATGAAGTGGTAAAGATCGTCACTGCTTATCTGAAT
GGGGTCAAGGTTCAATTCGGAAACAAAGTTCGAATGTTTCTTAACTTGCTCTTAAAGAAGAACGAAAGAA
TCAAGGCGCTGAAAAGCGAGATGAAGAAAAACGGGGGAACAGAGAAAGAGATTGCGGCAACTATAAAGAC
AATAACAGAGCAGATAAGCAAGGTCAAGCTGGCTATATCGTCAAGAAACATTGAAGATATGCCTAAAGAG
TTTTTCTCCTCAAATGATTTAGATAAAATCCGTAATCTTTTTGACTCATATTCGACGGATTATCGATTTG
CGAAAGGCTCGATCTATTACGACTGCAAAGCTAACCCTCTCAAACACATAAAAGCGTACTATAGACTATC
AAGCATGTGCGAAGCGCTTCAAAACAAATCATTCAATTGCTTTCCATTAAGAAAGGGCTTCATACCATCG
TACATGACGATTGATACGTATATTTTAAATACTCAAATCTTGAAGAATTCCATCATCAGCCACTTGGATA
AAGAAGTAGTATGGGGAGCCGTTCTTGATGTTACATCAAAGGCGATGAAACCACAAGGAGAAAGAAAGTT
CATGAAGTTTAGAGGTACGATATACACAGATGGCGTAGGTGTGTCGGTATTAAAGCAAAACTACGATACG
AAGAAGAAAGGTGGCAGCAGTGGCGGAAAGCCAAAGTCTATTGAAGCAGACGAATTCCAGTACATTGAGA
AGTTGGGAAAAGAAGATTTGTTGGCTGGTGTTGGCAAATGTGTATTAATTGATCCTGGCCGTCGAGACTT
GCTTTGCTGTATGCATGAAAAGAGCACTGTTGAAAATAAAATGATTTACCGATATACAAGCAACCAAAAA
GCAATCGAAACTAAATCCAGAAAATTCAGGAAGCTCAGGAACAACTTGAAGAGAGACGAAGTGATTGCAG
CCGAGCTTTCCCTGTCGCATTTCAAATCTTCAACTGTCAACAAAGACAAGTTTGTCGAGTATCTTCAAGA
AAGAGCCAAAGTCACCCCAGTCATGAAAGCGTACTACTTAAATGAAGATCGCCCTGCAGCAGAAGATCAG
GGTGCCGGTGGTTTCTTACCCTTTAGAAAAATGAAGCTCTCAAGTTTCATCAATCAGCAACAAGCAGACA
AACGGCTAGCCAAGAAGCTTAGAGAGAGGTTTGGGAATGATGCTATCTTAATACTTGGTAACTGGTCGGC
AGGAAATGTAAAGTATCATGAACCCATTAGAGGCGTCGGAATGAGAAGAATGCTAGCCAAAGAAGGCTTC
CAGGTGTACCTCCTTGACGAGTTCCGGACTTCTAGTCTGTGCCCTTCTTGCCAGAACGGTGAACTTGAAA
CGTTTAAAAAAGTACAGAACCCTAGACCATATCAAAGAGAAAAGTATCCCATTGCAGATCGTCATGGCCT
TTTAAGGTAAGTGCTTTTTATATGCAAGTAAAAGAAAAAAAAATAACAAGCTTTCATAATTTCTGCTCAG
GTGCAAAAACCAACAATGTTTAAAGGCTGTGACGAGCACAATAGAAGCTACTGMTAAAGTTCCTCTTCGT
CGTCTTTGGAATCGTGATATGGCTGCTACATTAAACTTTAGACACATCCTTTTTAGCCTGCGTGCAAATG
GTGAAAGACCAGAACGTTTCTGCAGATCGAAAAAACCTCTCTCCACCGGCTCTAAAAGAAAGAATATGTC
ATCATCATCAGCTAGCACTAGTCGACCGACGAAAAGACCAAATAATCCTTTGTAGTTACCGCTGCATTAA
TCCCAGATACAGTGTAAGTCTTTGAACAATAATATAAGGGGTTGCTCGTCAACATTTTTTTGAACATGTG
TCTACAAAAAGAACCTGCATTGTCTAATTTGTTTTGTTCACTTGTCTCAAAAAAATTTGGCGTTCGTCTC
TTTTACCTTTTAAAGTGTCTAATTTATTTTATTAAATCGTCTCATTTTAGATTAAAACACTG
>ROr-4
GGATAAATCTAAATGACCAACGATAAATGCTAGCCACAGGGAAAAAAAAAAAAAAAAAAAATGAAGACTT
AGAAAAAAAAAAAACATAAAAATATTCTACTTGACACTTGAGAGATGAAATTTTTGAAGTTTTATTTTAA
TAATATTATATGAAAAAAAAGTTGTCTTTGTCTAGGAGGAAGAGAAGCAGAGCTCTCATCAACATCACTG
ATGTTGGCAACAGATCTCTTCATGGCGTCTTCCATTTTACTCAATGTATGCATACGCATACCAGACTTGA
TCTTGCACACGATTTCCTTTAGTGATGACAACTAAACCACTGACAGGGTATTTTATTTTTTATTTTTCAT
ATTTTTACCTACATCCCCCCTCCATAATAAAAAGGTTAGTTATATTCATTACTTTAACACCATCGTATAT
TTCATTATCATGTTTAACATTCAATCTGCTTTCACTTATCGTACTGTTCCTGACTATGCAGAGGAATGCG
TTAAGCTCTCACTTCAAAAAGAGATAGAGTATGCCAATTGGTATCGTAATGTTGCATCTCAACCTGGTTG
TTGGGTTAAACCTCTTCCTGTTAAATCTACTTTCTATGTTTGTGACCATGCTGGTAAAAAATAAAAGTGT
TAAAAAAGAACCTGCTGAAAATGACTCTCCCTCGTCTGCCAAAAGAATCCGCACCTCTATGAAGGTGAAC
TGCACGGCTAAATTGAACAAATACTTCCTGACTGATAACTCCATCTCTGTGGATTATGTTTGGAAACACG
CTAATCATGACCCCCAATGATGTTAAAGATATTGTACAATCTCGTCTGCCTGCCGAGGTAAAGCGTTGGA
TTGAAGAACACGTTGATGATGCTATCAACACTTCTATCGATAATGATAACTCTAGTTCTGCTGCTCTTTG
TTGCGAAGAATATGTTGAAGATACTGAAAAGTATTTATCAATGTATAATTCAATCGTAAAAAGAAAACTC
AATGAAGTTAAAGGAGATGTCGAAAATTTAGACCAACTTCTAAGTAAAGTCAAACGTGATTGCTTTTCTT
CCTTAAGTGGTATTGGTGTATCCTCCCAAGCCCTTCCATCTAAACAATCTCAAAATACATCGTCTTTCTC
TGCTTTTTTTATTATTGTTATTCATATTTTATAAAGACTAAATTTTGTTGTTCATTTTTCATAAAGATCA
ATTTTTTTTCCAATTTTCATGTAAATTTGATTTTTCAAGTCTTTCGAATTTATTTAACAACATTCGTCTG
AATACTCAATCATTTTTCTTTCTATCTTTTTTTATTTTATATATTGATTAACCTTGTAGTTGATATCACA
CATTCATCAATTCTGAAGATACCCATTGCAGTCAAGGTAAAACAGATCACTCCAAGTAATATATGTCTCT
GGGTTTAATTTAGTAGTTACAGGTTATACAATGAACAGAACGAAGGCTAAACAATCCTCTCGTTTTGTGG
GAACTTCCACTCTACCCCCAAGAAGAAAACATCACTCAAACTCAAAACGCCCTCGGTCGCCGAGTCCTGG
AGAAGGGACCAGTGATAACAAGCGCAAACGCATTCAATTTTCTGATACAGAGCTAGATGCTTTCTTCTTT
TTGTCGATGGAAAACAAATTAAAGGAGAGTATTCGTACCGTCGTGCGCAAAAATAACAAAAAGATGAACG
AACAACTTGCAGCCTTGAAGCAAAAATTATCAACGGCTAAAAAACTTCCCAGTGGTATCATTACTGGAGC
TGCCAAACTAGCTGAATCTACTTACAATGAGCCTAGCCAAGCAGATCTTATATTGCGACAAATGCGATCA
TTCATGGATAATCGGGTTGGTAAAAAGAATGAAATAGAGTGGCAAGAATTTGTTGTCAAAAAATTTGACA
CTTTCAAAAATGAAGAAACAAACCTCGCCAAATCTGCACAGCCCGAATCCAATGATACTGATCGTGATTC
AGTACCTGACGCAGACTGTCCTGCCGTAGATGAAAATTCATATCGTACTTGCACAGCGTCAATTAACAAG
TTGATCAGAGAAGACCTGGATCCATCTATAAAAGATTTGATCATGAAGAAATTACAGCGTGCTATGATTG
GTTCAACAGACTACATACTGTACTTTTCTTCCTTAATTCAAATGATGATGATCTGTTTAAAAACCAATCA
ATTCTTTCTGGACGGAGACGTCATAAACACACGAAAGGTTAATGGATTTGATATGACTACGATAGTACCA
AGCGAATTTCATACAGATTCACCGAAATATACAATCACACCACTTGCAATGGATGTCAGCGACTCTCCTG
CCTTCGACGCTGATTTCAGCCAATTGTTCCAAGAACAGCATTTTTCTCTGATAAGTACTAAATATTTTGG
TAATCGTGGAAGTCAAGATCAAACATTAAATGCGCATCCAATACAAACTGCCTTGTTCAAATTGATGGAC
GCCGAGGATATAAAGAAGGAAACTTTCCCTGTCGAAAATGTGCCCTCAAGTCTGATGTCTTTGGCTCTGC
AAATATATGTGACAAATTTCAAAAACATGTGGGCGGATAAAACCATGATCAATAAATTACTGGACAAGCT
GTTGGTTACTCTACTACGTCTGCATCTGGCACCAAAGAGGGAATTACAACGAAGACAAAATATTCTGAAC
TATATCTCACGAAAACCAGAAGAGAAGCGACCCTCAAAAAACTATGGTCGTTACATTCTTCGCGCTGAAA
AGAAGAAGCTCGCAAGATATAAGGAAAAAGTGAGAGAGGCTGAGGCAGATTCTGGCCTTCTTCTGAAACG
GATCAGAGCGGTCAAAATGGCCGAAACTAGAATCAGAAGCTTAGAAGAAAAGTTCGCTCAAGTATGTCAA
ACTTTTTTGAACACAATAGCTGTGATTCTTACTGATTTTGTTCAAATATTTCTATAGAAACAGGATGCCA
GCTCGTCAAGTAGAGAAAAATCTGTTGAGAGCACTACAACGACCAAGAAAGAAACCACACCCTGCGATGA
CTTATCAAGAGGAAGAATTAGTCAATTAAAAAGCGGTGCAAAGCATTTGATATTCTCAAAGGATCTTGTA
ACTGAAAAAGATGTGAACGATGAGTTTCCTGATGCTACGCGCAAAGAAGTTTCTGTCTGTCTGCTCATCA
TCAACACTCTGAAMAAATTTGTACCTGTTAGATCAAAATACCATATATTGCCTTACCAATTGCTATTCTG
TATATTTGCGAATGACGTTCTTCATTATGCTGAGTACTCGAAGTTCACCCGAAAATTATGTCCTGCAATG
TCATCTGCTCATGTCAACGCCTTGAACATTGATGCTCCGTCACTCTTTCAAATTATGAAAAGTAAAACTG
ATGATAATCAAGGACAAGTTGAAGGTATGTCAACGGAGCTTACAATCTACGGCTACAACGAGGAGCCTCT
GTCTTCAGTCGAAATTGCACGTCGGAATAAAGATGCTGTCTTCAACTCTTTGTTCGATATGGAGAAGGTC
CGACATACATGTGAATCCAATGGTTTGAAATTTGGTCAACGAATGTCAGTCCTTCCCAAATTGAAAGTGG
TACGAATTCTTGGAGTAAAGAAGACAACTGTGCCTCCAGTTAAACCTCAGAAGATGTCCTACTTGAAAAG
GATTTTGAGAGATCCCAACATTCTTCGGGAAGGACAAAAGCCATTGGAGGATTTGAAAGCCGAGACAGCC
AAGCTTGAAAAAGAAGTCAAGTCACTTGATCAGGAAAGAGAAAAAGCATTGAAGTGTCAAAAAGAACAGG
ACTCCATCAAGAAAATAAAGGCATTGCGAAAAGAATGGCACAACAAAGTGGATAAACAAACTTTGTACCA
GAGGATCGAAGAAGAGAGACATTTGAGAGATAAAACTTATCTTAAAATCAACGACATCGAAGACCAATTG
ATGGAAAAGAAGCAAGTGTTGTACTACCAGCGAATGGCTATCAGACATAATTCAAGAATCCATACCGTTG
ACACTGCAAGCGCACCACCTACAACGAAAAAGGAATTGAAAAAAGATTCGCGTGGTCTAGTCCACAGTGA
AGCATGTGTGCTTCGTGATTTTGAAGATTTTACATTTTGCGGCACAGATAACGGACTTGTGAATATGACA
GCAGCTGTCCCTTTTTCTTTGAAAAGATTTTCATTTCACCTCAAGCTACACAATTACTATTCTGTCTTGG
ATGATGACAATAAAGCAGCTCCAGTGGTACAAGACATTGAACTTCAGAAATATTTGAAGACCCCAAAGGC
AACCACCATATCAGCTAGCGAGATAGATTTTGGCTGTGGTGCATTCAAACAAAGGGTCAAGCGCCAAACA
GGAAAGAAGCTCACTAGAAAGGGAAAGGAGGTACAACTGATTGAAAATAGTCTTTCTCAGAAAGTGACAT
CAACTTCAAATGTGTCAGTTGAACAATTCAAACATAACTTTGACGCGCATGTTGAACATCGCAAAAAACT
GCGTGACTTCTATAACACTGGCAACAGAATGAATGAGCGCCGACATCGTGAAATCCAGAAGCATAGATTC
ACTCATCGAATATGCACAAAGGAACGAAAGGCACTGTCTCAAACTTCTGGTAGTAACTTCTCAGGATGAT
GGAAGATAATTGAGTTCTAACGCGCTTTAATAGATAATCCTTCAACAAAGAAGAAATTGGTCATGTTCAT
TGGAGACAGAGGAACCGGAGTCGGTTCCCGCATCAAAGGATTTAAAAGATACGGTGGACGGTGGAAAGAG
GTCATCCACTCCGAAGCAGCAAACGTTTGCGTTACCAATGAGAACTTGACTTCCAAGACTTGTATTTTTT
GCTTTCGACGACTGACGCATCCCCGTATATCAGTAACGAAAAACGGAGAGGTTTTTTCAAGGAAGGTCAA
AGGCAGCTTCTACTGTACAAACCCGCTGTGTGTTTCAGTTCTGTCCAAATGTGCTGCCAAGTCGAGAGAT
TCTCTGTCAGCGTTGGCAATCGGTATCGTAGGTCTTAGTACTATTTTGTTTGGCGCTCCGTTACCAGCAT
TCAAATCACATAAAATCAGCAACATTGAAGCTGAAAAATACATTATATTAACTTCTCCCTCCAGATTTGA
AGAGGAGACTGGCAGCTACGCAGTGGTTCTAGAGGTAAGAAAAGGATCAAGCAAGGTTGATCACCCAGAA
GCAAAATTAAAATTTATTTGTCTGATAGTGACGGTATTTTACGACGGGTCGTTTAACGTCGCTC
>AMa-1
ctgtgtgctcttgtgctcgtttcttgcctactttcacgaccttgcccgtacgtcttttttgctcacgttc
catgcgcctccttgtgtctttctgcgcgttctctcattcatcgtgtcgttttcctttattcagacctggt
gtgtgtcgccatggccgatactacactacctgtcgatgctgtgcccagtgatgccgcacctgtcgcagag
cctattctacccgcgccagtcgaggatgtcgcaccaggtctcgccccaagtgtcccggctctctcggccg
ttgcgccgagtgaccaagcacgcgcgcccattgtttcagtcgttcctcaaactcttcaccacgcgctcgt
tgacgctcctgagtacttggccgtgcgcgctgtcatcgaggcccgctctgagcggcttgtcaatgcacat
ggttttgccgcgactgaggcgactctttacctgcggtaccgtgcgcgtcgtgcctatgaagatttccgcg
acgcgttgctctacgccgaagaggactacgagtcgtccaacgacatggtctcggtcagtgtgcttttgct
ttctcgtgctatacatttttccatgtgatgtgccaacagacctgcttctccgctgtacatagctgttgaa
ggctgtcacggtcgctgatcagcaggccgattatctcgtctttggcatccccaactgcgaccagcttgac
cagtatgcgaccgagtacctgcaccacgtgcattaccccaacacgccgtttgtcaatcgctcgttcttta
ccaggtctttcgagtacctgttccaggagattgtcaagaatggctcagaacactttcatcgcacgtttcg
ctacgctgccgggcgttgcatcaacccatttgcagtcctcgtcgaatcttggccgccgccagcgccacct
cgtgaccaacgtgctgtggagcccccagccaaccgcaggatgcgccgtgatttttacgcggccatcgaca
agtgggtcacgaccatttgccgccgtggctcaaagctgcagctcgacaagtttctgtacaagtgcgcatg
catcattgtcgactacaacttgttcatcttgcagaaccccgagtatgcccgtgcgactagcggtcttgtt
cccgatcttggcgtgctgcatgttccggtgccttttgtgccgccgccgcctgctgccgctgacgacgaag
cacaagggcaagtcgagcaacaagatagtgttcaccttccgcggtttatccctgagggcgtacggattgc
ggctgagactctgccgcgcaatcggcatgctcgtcgcaagcagggcaaggcgtggatcgcacctgctggt
attgattcgcacgcgttccagcggctcgcgaaagaagtgcacgcccgtgagcaaggttccagtcagcaag
acgaggcgacaccaccgccgcctgcgtctggcacgtctggcgtcgatgggctgcacgaccaagacgtggc
catgggcgagagtgcttcgcatgagcagcaacacggccacgatggccaggccgatgatgctgccgcgcgc
agggacgcgacgcgcgaagaggacgtgcccatgcacgagggcgattctcgtgcagatgccgagccccggg
tttccattgctgtgccagcagcccgacctgatgagcccacatcggccggatcgcatgacgaggatgtgcc
catgtgtgaaggtgactcgcgtaccggtgctcgcggcgatgaggacgaggacacgttcatggacgatgcc
gacgcccttgtgggtgctgaacgttcggttcccgcagctgcaccagcagtcgaaccagacgagcccacgc
cgaccgggtcgctcggagatggtggtccgcgtgacgaggacgtgcgcatggacaatgccgcgtcgcgtgc
aagtgctggcgacgactcgcatgaggacttgccgtctcaaggccgcggtgagcaggatgcgccatctggt
ggtgataccacgcctgctgcccccttgcctggtgctctcgggtcccgtaccgcgtctggcaagtcgcccc
ctgttgatccccgtttggtctatcgtgattacgacaagatcaaggacgatccgcgtatgacggcttctgg
tcgtgctgcacggcgttggcggtcccgccacaagatccatcccgagaccaatcacccgcctccctggccg
ccagcactgccgacgtatcctccttcgggaccgatgcggcctggccaagcacatgtcgcgcgcacgctga
acgcccatcgtggtggtattcacgcttccacgaccggtcccatttcctcggacgaacgcaagcgacgcgc
tggtttgccgtctgccgctgctcgtaagcgccgtgctgccgaggctgatcgcgctcccaaggctgctgag
cgcaaggctgctgagcgcaaggccgccgagtctttgccgtcttcctcgtcgtcgccgtcgtcctcgtcgg
ctcgcgccgcagatcctggtggggatggtgatggcggggatggtggtgacaacccggagcgtcctccccg
cgttcgtcatcctgacgtgcgtgaccggctcattgctgaccaggtcaaggagttggttctcagtctgacc
gacatgtttcgccactgtcatcgcaagccgacgcgaccgcagaacattctgtttgcgattgtcgattttg
tccatgctcgagtcgatcttgctcgccagcattacgcgtacctgcaagaaaatcgcgcctgcattgatca
agtcgctgatcattttgcggttgcgcgtcggtggttttgtccagacttgaccatcttcccgcacatggca
ctcaagcgccggcatgttcggcttgattcgatggacattacccgtggtcttcttgctgagttcccgggca
actcgccagacttactccacgtggtgtttgggttgatcatgaaacacgcgcatctcgattctctcgtccc
tggtgccagtgacctgaacgtgccagacgagcagtatgagcttgcccttgaacagtatgcatggcagaaa
ttacgcgatatatcgcctcaacttgcacgtttgcgcaccaaattctgctcggatccgtcgattagtcccg
tcttgagtggctattggcaaaagccacgcgttgatggtgcaccgcgtgtcggttcgtcgttcaccaccaa
cggctatgcggcgcacatcttgatttcgcgtgtggtacgtgaatgatcactcgtcttgttttcccgactc
tttgtcccggatcatcaactgatctgtattttcaatttaccatttttcttgctagcctacggacgacgac
gtgcgtcgcgtcggcggggagggcgagatcaagcaaaagtcgacgcgtcgtgttgttacccggggtcctg
gtcgcgctgtcgccgccaagtcgctgcactcgcggctcggcacgggcgagtttgctgcgatcaagagtcg
ctcgctcatcgtgtccgactacccaaaagggctgattgccgtcgatccgggccagtccacgctcatgacc
aagacgacgcttacgccgttccgcgtcggtgcctttgccaatggctggatcaacatcaagtgggaaatca
ctcggcgtcggaacccgggctacaagtcgtggtcgattccgggtcctcggtggagcgctgcaacgggtca
acgcaaccagactttgcagattttgcgcctacggcagcaccagtcggacttggagcagatcgagtcgcgt
ttgccggccgttcacgatccgaccctagccggtatcattgtgctcgccaaggccgtgaccaccaacatgg
agcgcattctcgggttcaagatggaccgccgctatgccaagtacgatttgcaggcgaccattgccaagca
gcgcgccttggcctacttgcgcaacaagtttactggttatggcgttctctttgggaacaagggtgctgtc
caaatcaaccgcgtcacgcgcatgcccgtcaagggcgtgattcgctatcttttagtctatggtatcgacg
tcctgcttgttgatgagcatcgtacgtcaaaattctgtgcagtctgtggttctgagtttgaggcgacgcc
cgcgatgaaggtcaaccgcaagtttgcctaccgttacctgcactgccctagctgcaagtacgttgtgaac
cgcgacgtgaacgcgtcgtggaacatgttccgcgtcgcgttgcgcgacgtgtttgacatttacgttgccg
actcgatgctcaagcacccgctcgcgctcttgccgagtcgtggcgcacctcgccctctgctcccgcaacc
aggcgacgacgattttgacgattcggcccacgatcgttactctggcaatcatggtggtcccggtggcggt
ggcgatggcggccacggcggtggtccgcgtggtcgcgtttctgctccccgccgtggtacttttccggcac
gtggtcgctctcgtggtggtggtgctcgtggtggatcggccactgctcaagcccatgctgttgctgcacc
cgtcgcgtcgagtggcgatccacccgccgataccgtggtccccacaaatggatccgatgccgcgtctttc
tcgacctctcccgcctcgcccttccctggtctccccagccttcctgatctgcgccaaggttcccgcttgc
tcgattcgctcggttcggctcctgaccgattgactcttggcgcgcgcgaaaagttggtgttgatgcgcaa
gggtgcggcgagtcggtttggcaagtttgtctcgatctggtcgccggcccagacgcttgttcatcagggt
gttgtccagggca
>AMa-2
cgtcgcaagtttctcgtacttgggcgcgagtttcttgcagtgcgggcaccacggggctaggaagtggggg
tttgggtcgtgagtccgcgatcaagtctcagagcgagtgagaccagttgttgggcgagcataccgaaaaa
ctaaaaaagtgggccaacggcagcagtcaccaccatcgcgtcaatccacgtttgtgcgcggctccgtgca
gtcgtcttgacgactcgtcgcacctcaatcatcctaaattccgcacccggccacgaccagatcagtgtcc
caccctcacgccactcctcaccaaacgcgcagcgatccacgtaccacgtcccggacttgactttgtcgtc
aaaattcttgctcgtcaacggaataatattggtcgggcccgtatgccacgtcgccggcgcgcgcggcgtc
gccgaaaccagttggaccgtcgcgagcatcatgacaaacgtggccacggcggccacgatggccgcaacaa
acgcccggcgtgacggccgtgcggcgtgcgtgggccacatggtgttgcggaaattggggttggttgggtg
ctggacgaaaggtcgagatggttcaggaccggcggttgggagcagccgagctcgcgtattgcggtttctg
acgctcgctgcgcttgagcgagcaaagaacagattgcaacgtgttgtgcaggccggcgcgtgctcgggga
ggttgcaacttgtcgacgaggacgacctggagcgagggtgggcgtttggcgacggccgacgcgccagggc
caaggcgaccacgctgacagatctggcacgcaagccatgacgcgtgttgctcgtcgccaaccagcttccg
tcacttccaacggaccgaaaaacgacctgtcacgagccagattaattcgggcatgcaacgctcttggccg
caccggatgcagtttgacttgagtccccaaattccggggactctatgtcgtaattgtgcccgagcatgtt
gaatgatctgagctctgtgtgacttgtgcgcgtgctgatcgcttctggcttggtcgaggagagagaggtc
ggcttgaaactgtgctcaacgcgaatgatgttgcagctcgcttggcgccagacatgacgacccccgaccg
tggtcgcttgtggacctacccgacctggtccttgaaatcattgtgctgatctgttggccctgtcgctatc
cagcacgaatgtgtttcctgccgatgtgctggcgctcactcgcacctgctactctcttcgtgttgtcgca
ctcatgggacttgtgcgacactttacaagcgctgtcacgcatggagacgtcaggatcatgtttgatgtgg
cgtacccgctcaaggatcgtggtggggatatgcgcattatctacaggattgtcattgttgccagcactca
tgactgccaagttgctgttgctggtcgaacatcctgtgtatttgatctcgccacacgatcccaagcttcc
gtcgtcctcgctgtcccatcaagttggattgtctctgtgctggtgcgcctcccagggaaggcaatggcgc
aggaaatgccatggcaagcgttggtctctcttgacattatctttgggttgctctcagagattcgaatcgc
gaagttcggccatggcgtgacgagtgcctggataaagcgcatcttgactgtgtcaggcattgcaaagggc
ttgattgaggtcaagagtggaaatatcgaggacgacttgttgcacttgtccgatctctcattgcctgctg
ctcgcatgtttaccgttcaagcaatgtcgaatgattactgggagattgagctacctgacctgccatcatg
ccactacttgaccatttccaacagcgcactccattttgtgacagacatgatgctcaaggggttccttgac
ctgacctcacatcttgactcaatggccattgagcaacccattgcattaccagaccccgtccttgaccaag
ttgcactcacggatttcccgcatcgttttcgctccatcaaacgactgcatattggcgtgaccgcttatgg
ctggtttgtttctctggatggtgatcacgaagctgtacacatgacagacctatgccttggcaatgattgt
gactgataaatgccgattccattgccatggctcaatgtgctggccaacctcacgttgctcacgctcgatt
tcggctatggaaaggggctgtgcttgttgccaaaacatgttgtggaactggcaatctttccgcatctttt
ccgtcttgactctgctgtggttctccctgatatggaagaggaagaggagacggccatggcgtctgctgcc
agagacctggttgcactgagtggttgcacaagtgcaaagcagcagctcaaatccagtgtcacacacatct
tgagcacaacgcctgcctggaccctgtgggtcagacagtcacgccaaattggtcccgtgtgttgacttcc
tctatccactggcctttgtcgtaccttatgaaaccgggtgagtttggtgcgttcaggatgcagtggtggt
cgcaggtttgagtggaggggacattgctgtggagttttcatgtgcagagcatttggcagtcagtgatatc
caagctttgccaacgcttgtcaatcaagagcacatctatgcactcgggaatgccaaataatattgccagg
tttggattggcgcgcaacgtgctatggggaatggcgggcggaaggagcagagagggacaatgagatgtca
taagttgatggtgtggttcattgcatttgttggcgtccagtgaagaaatgcactgcaatgagcgtgtcac
gcccaaacatgcacaccaaggactggaaaatgcatgttgccaaatgattgagaggaatgcagtagaaagt
gtttcctaattgattgcaatatgcgcaatgttgacagcaatacagcaatacagcaatacagcaatatagc
atttcttgtgttcgacttggcactgcatggtttgcattgccaccccactttgttgcatgtgctgaacgtt
cagcatgacaattgctctcttgctttgcctccattttgtgccattatatcttcaatgctttggcgatatg
atagtgctgacacactgggcaatgcaatgtgacaaagttgagacaatgaagatgagggtgggggctgatt
gctgttaggtcatccaactgcttgtactcttttccctgttctgatgacgtcttgctcccatctgccatgg
agggcgtgaacccaatgtcagtgcaggcgcactttgacatgtcactgcttgacatgtttgacatgctttg
atgggcactgcctgcagggcaaccacagcaatggtcgtgtgcacacattgaacgacttggctgtcacaat
gcaccaaacctatgacaccatgttcaagggcatcttccccaactggcacaacaatggtttggtgcaatac
ccatggccagtgccatgaggacctgactgacttgcttgcaatcagggcgcttacaatggcaatctggatc
aagtgcaacaacaattgtgtgcaatgctgcacaccatgccatcaaggacaaccacaagctcacatcatgt
gctgccatggtcaagctcaccaagcctgtgctcatgccacaagtcacaccactgactgacccttgatggg
ccattcccaatgccacaagttgttccagtcctgaccatgactgcactgacaatgacctggcccaagtctt
ggtacctgtggtccaagggcaccatggccaggtttgttggtgccaatgacttggacatttgccatgcgca
cttgcgcgagtcgtgacatgaagaagcgtgacaagatgggcctggcaaaattgagcacaagtgtgctgag
gcatggctgcaccaacgttctgggctgaatccactgctgacgcctgagcaagtgcacatgcaagaagagt
accaagtgcaaaaggaagaggagaagtgcctgcactgatggcagatatgtctggctgatgtgggacctga
atgaccagggccagaccagttgcctgatgccaagtactgtgagcatgcaattggccacattgtgctgatc
tttgagacactggtcaagacgtgtgctgaacatgagcacgcttgcatgatgcagccacaaaattgctggc
catggtgcggcgaatggcggccattttggggttggaatatgtggccacgcgattttggaatcttcaagtt
cgtggatccgtcctagaactcaaccactgccagctgcaggccatgctcaacaatcagttacacactgtgc
ctgaggttggcgccaacgcggccgcgattgccgcgagccggcgcgacgcagcgcagcacaaccagttgct
tgagacctacgtcaagaagtcgcagcacacgcaggcgccgcccaaccagacgggcaagtggcggagcatg
tcgaaaggcatgatgcaggagaagcgtggcagggtcgaacgctcacagttcatggacaagttccggtccg
cgcggcccgcgctgcgcaggttcaacgccaacatgccgatgttcaagacgctcgatttggccgccttgca
caatgcgtgccagtacgtgacggcatggttgccggtcgtcaagcccatggccctgagcaactcactcgcg
agctatgagttcggtgctgccaatgccgagcgcgcgttttttgaccggcttgctgcgccattgatgctct
cgccggacccgacgcgcccggcgctcgtgtactttgggaatgtggggcacctcagcccacacccacacgg
cgtgtccacgcctgtgcgcaagtttttgtgcatgcttgttcatgctgcgcgcgtcgttttgctcgacgag
tggaagacgaggaagacgtgctcgttgtgcggctcggagatgccgaatgatgcctgtcggtggggcgcga
agcggtgtcgcacgtgcaagcggatccgtgcgcgcgacaggaacgcgtatctcaacatggttcgcgtggc
agtcatggatgtgctggctgtgtcgttcccgcagcattggcgggaccgcgggcacccgctgtgcaagcgg
gcgccgttggtgatcagcttgggcggtgcgcaacaggtcggcgctggtggcgagggtggtggggcggcgt
gatgcgcgcagcattaggttctttagttcgtcgtcttcgttgtttgccgtggttgttgcttggttttccc
ttttctctgtgctgcacaatccgcgcccccacccaaccacctactctcttttgccaaacttagcctggtg
acgctaggcctgcagcaagggggccttagcggcaggcgagcatgggccccttgtgtcgagttgtagaagg
gggattctgatatgtatgccaacccgtaaggggtaattggcggatctcggtcatattatacagcaataca
tcccaaccacgacaagcacgcgcctcatcgcagcgcacttagtgctcagccgactcgggcgcggccgagt
ccgggcacccgatcttagcctccacgagcgcctgcttgagcgcaaacatgaaccgattcctgcgcgcggc
gcgcttgcccatcggctgccaattccccttgtgcgaaatcgtgacctggcaccgcaacgcgcgctcggcc
aacagcacttccttgatgacgacggcaaacgcgacatgaaactcgcgcgcctcggcctcgagaaacgcga
gcatcttgtcgcgcaagtcgtcgagctgcgcctcggtcgtgtc
>AMa-3
acgcactcttgccagccgactcgagcatgcccttttcgtcctgcttggcctgctcgcggtcaagtgagt
agatgtcataccacgacggcatgcgcatgcccatgttgagcgtcacgggctggacgggcgcgttcgggaa
gacccacttaacgtgcggaagggcgttggcgagcatcggcgcgatcccggcccatccggcaccagaatcg
ccgagtccgtgcaggaaaatgaccgacgccgtgtgcttggccttggcgttctgaatgaccgcgtcgagca
ggggcttggcggcagcgctcatcgtggacttgtcgtgtgcgggcgcggattgcaggtagatgccggtcgt
cacggcgatgaggagggcagcgagctgcagtctcagcaaaggtatcgtgttggctaacggtggttagagt
caattgcacgtgttctcaacaacagcctgcttgactgtgttaatccattccatgtcaactggctctgttg
gccatgccttcctcctccgcgagctccccgactttggaacattcgcgacaataatctttgcaagcttgca
agtattgacatgctggtgtgtccgttttgcacgtcagccgtgacccaccataacctgctagcacatcatg
cacgtttgcatgcaactcatgctcaagctcatgcacctgccacccaagtttcacaatcaagatgccaaaa
aaatgcaagacgtgatgctcgtcaccacattggagctggccgaagccctggcgacaggccgtgtgatggc
tgaacaggctgttgttgcctttggccaccaactgcttgccacacacatgcagaccaactgcctgactgac
gtgttcctcaaggaggtgttggcgcgtgtgcagcacttggatgccacataccaagtgactggcaagcctg
tgggcaagctgcacagtctgctgatttccatcaaggacatgaattgtatggctggaactgacatggctct
cagttactcagctttcatcaatcagccaagccaatcaaatgtgctcatggtggacattgttctttgtgag
ggcgcgaatattattgccaagacgaatttcctgcaaatgatgctgttgtttgagtgcagcaacccagtgt
ttgggcacactgcaaacccatacaacctgaacttcatgttgggtgggttgttgggtggtgaaggcatgtt
gctcacattgcatgggctgtgattggtgtggggaccaatattggcggcagtctgtgggtttgttctctca
ttctccatgtttgttttgttgtgccttccacctcaccaccatcatccacccattagctgcccacacactt
ttgtggcatctactcactcaaaccctcagccagctgcatgccaatggctggcaacttttctgtgaaggct
ggtgctgagaacctcattggcatcacaggccccatggctaacttggtcaccaacctgcaactcttctgca
agtccatcctgactgatgcacacctctgccatgaccaggctgcactcctgatgccatggaacccagcaca
gtgcatactcctgatgaatcgtccactgtgcattggcatgtatacacacaatgggttcagtgcccccatc
cccatgtgattcacacagcctgcaaaactgcagccacaatcaaagtcactggccacacgcttgtcccatt
cactgtcctggcactgctcaaattgatgcagatcacatacaatttgctgctgcaggacaatgcgcatgca
accatggtgctggttgaggctgccaaagagccaattgagctgagtgcaatcaagcttgtgcagctcctgc
aactgccacagtgggtgtggaatgtgctggttagggtcatgtcatggctgggcgagatgtgcacagtgat
gtttctcaatgcaatgtgcataaagttggtgtttgatgtgcatgcaacagtcacagcatgcaaccagtac
tgtgtagcattccaccagcagtggatcaacctcaacttggattttatgatttggtgcgtcttttccaccc
ggttgcacgtgctgaatgggcggacagattggctcactaatcaacagccccattttggccatcgttgcca
acctgcacaacaccaccttctccaacctcactggcactgcattgcatacactgctttacaatgcccttga
ctatatgaccagaatcacattgtgcccaagcgcctgctgctgcagtacttggatgcagctgcaaaccagc
tgctggtcatgtggcacatcatgcctgttccaacaccccaagctgcaaccatgtcatggcaatggctggg
ttcaacaacatgcctgagggtgaggacctgcacagcatgcagtcacatgagttgcacaaccatgaggctg
agcacaatgggctgggcaagtcagtgtgcaagtgcaacaaggtgaggaggagccactggaagggttatgc
aggcacagcaacagcagcaagaatggcaagaacaggaatggtgcaagcagcagcagtggcaacagcaagc
ccaacagcagcaagggcagctgctgcagcagctgctgcaagttgatctaccagcacctggctggatgtac
actgatgtcttgcttgagtgcaagattgaccacatcacaatgatccttgagacactcattaggatctgtg
ctgaagtcctgcatgccatggtccttaagctgcaaaatgtgctcttacaacttacttgttgaagtagtgt
tggacctcaacatggtgcactggcatgctgacatgattgatgcaggtgagcagcttgatgacagattact
ggtgctgcaagaccatgagatttggtagcatgtcatgcctgcgccaacttatgtgctgaactacaagctg
atccactgccatgtcgacatcacaaaggactttcttgtcaacttgcttgtgttcatccaaggtgcttact
gagtgctgggcgaggcgcctgagcatgtggacctggccaacctgctgatgcccaaggactggtttgactg
ggccatggctgagaacgtggcgcagggcaacaactacttggcaaggcaacttgtcaacaacgcgcgcaag
ctgcgtgacgaagtcagggcctgtggcgtcgcggccatgctcaaggacaagtaccagaagacggcgccca
attggagtgagcatgggccgagtgggtggtggcgctgcaagctcgacctgcgcagctttggcgctgacgg
gtactgcgcggtgctgcgccgcaaccacgtggcacgtgacgccaacacgaccgccggcaatgagggcaac
gccaacaggaagtcgattcgcacgaaccacaacagggcgccgactaatgtcgccaagtcgtgggcgtcga
gtcacggcgccaaggatacgagcagcgcaatctcgaccccgacgactttggcatgttccggttcgtggac
ccgggccacaagtcagtggtgaccgtgctcgagctgaaccataacgagctgcaggctgtgattgacaacc
cgctgcgcgccatgcccgaggacggcgccgacgccgaggcgattgccgcgagcgagagtgatgcggccca
gcacaaccggctgctcgaggcctactgcccgcactcgcaacgcgacaactcgcatccgcggtacgaacaa
aaattctggtcgatttctggccaacagctgcgcgagaagcagggtaagacgcagtgcagccggtgcttgg
ccaagttcatgaagcgtgggatgctgcacgagtttgcacaagccgtcgttcaagacgctcgatctcgaca
agctccgtgccgcggccgcgtacctgacggcgtggttgccgttcgttctcccgctcatgctgagcaactt
tcttgccagccaccagttccgtgccgccaatgccgaccgcgccttctacgaccggctcgccgcgcggttc
atggactcgcccgacccgacgcgccccgcgttggtgttgatgggcaactctggccacttcagcttgcgtg
gcgtgtcggcgcccatcaggcacatggtccggtacctgatccacgctggcgctcgcgttgtcttgctcga
cgagtcctggtcgagcaagaagtgctcgttatgcgagtcggacatgccgaacgaccgccgccggtggagc
tcgaagcgctgccgcacgtgcaagcggatccgcacacgcgatcgaaacgcgcgtgtgaatctcatcagga
tcgccgtgcgagacgcgctggacgtgccgttccggcagcattggcgggaccgcgggcacccgctgtgcga
gcggcggccgcatgcgaacggcgtgccgattggcgatgacgggggtcttgaccaaggcggtggcggtggc
ggcggcggcggggcggtgtgatgcgcacggcgacacggttgtctttttggagttgtgcttggtggtttgt
tttctctgcgccgcgtcttctcttcccccactctttcccgtctctttgccgaagcgagcgcggatccgat
caaccctcccacccacacttttatttgtggaaaaaatggtctgtggactccaggtgcgccgagaagcgag
ggcagagaggccggtcgtggagcacatccttagcggcagtaccatggtctctcctcgagggagactgata
tgtataatgcacacagaggcaccgcaccacatcgtgcattgccgcaacgacgcgctcctcgtcaagccgc
cggcccacaatttggatcccgacgggcagcccggccatggcctccgggtcgtaaatttcgtgaatcgcgc
ggtgcaggcggtcgttttcggcgggccgcggttgcggttgctcgaacgtgtcggccgcgacgacgcgcgt
cacgggcacgattccggtcgtaaggcgcgggcggcctcgcgtgct
>PBl-1
CACTGTAGGAAATGGCAGCATCTATACCTCCGACCTCCAACTGAGTTACGAACTCGTAACTTTTATAGCC
AATAGCATGCCTGTTTTAGCCTATTAGTTTTACTTTTTGTCAAATACGATTTATGGGATTTTATATTATT
TTGCATCTAATCCAATCAAATATTCAAAATATGTCAATTATATCTTTTTTAGGTATCTCTATTCTCTTTA
TGATTGGTTCAACAAATGCACGATGTTTTATATTGGAATTTTATGGTTTTTATTGATCAAAATAATACAA
GTTAAACATAAAGAAGTATGCAAAGAAGAAGTACCAATTTTTATGATATTTAGTAGCAGCTTAAGCTATA
CATTTACTAAGTAATGTACATGTATATATTTTTATGTGATACTTTTTACATTCTTTATCTAAAGAAAACT
GCTATTCTCTAAATACTATAATATTGATGTAGGTATGTATATGGCTTAATTGATTCTTTTTATCAAAGAG
TATAAACCTGCTTTGTGTTATCATTGTCATGCCTGATCCCTACTTTGAAAAACCAGAAGACAGACTCCCT
GCAATTCTCTGGATCAATTATTTCTAATGAGCATGCGAGCAATCTTGACAACCAAACTGTACATGATGTA
GATGTTTTTTTTTCTGTCAATTCTTCTCAGGTTGCTTTCTTTTGTCAGCTTTACGGATTTACATTTTATC
AGTACTAGCCTTGATAGCTATTAAGTACGTTTCTTTTAAAGACCTTTAATAATTTAGACCTTGTGAAAAA
GAGAAATAAAAAAGACTTTTACAAAATAAAAAAGCAACAATGCATTAAAAAGTAATCACAGTCATTACTT
TTTGATGGCAAAGGCTTCTTTAAGTTCAGATTAAAAATACATAATTGTGTAGGACATTTTGGTCTCTTTA
TTCAACTTTGCAACCTGTAAGCAGTCTAGCATACAATATTCACGTAAAATGGCTTTTTGGATTAAAAGCC
AAGATAATGATAATTGAATATCACCCTAAGCCTAACTGCTAGAAGTATCAAAGTTACAAGTCCTTCAAAT
CAATCATATTAATATTATTATTCAATTCCTATGATAAAAGGCTTGAAGAAGGTTTGCAAGCAATACAATG
GTTATGCACTATTCTTCAAGATAAATTATACACACCCACGCATATTCTCAGTAAGTTTTTAGTGATAGGT
ACACAAAGTTCAGAACAACGAATATAAAACGCCAATACAGATACAAGGAACTAAATCTTATTTTGATGTA
TTTGCAGGATGATAACGAAATGATTAATACCTTTAGGCAGCTCTCCTTTATATCAATCAATCATTATATT
TATCCGGTCAATTATGTACTATATTCTCATGTGTCAAAGTCACATATATAAAAGTCTATAAAAGACAGCA
CGATTGACAGGCAAGAATTTTAAACTCTACATACCTTTGTTCTTTACTCTTGTAAGTAATCTATTAACTG
ACCTGCAGCATATATACTTACCCAATATCTTAGTATATCACTACAAATTGGCACTTTCAAAAGTACTGCC
CAAACCTCATATCTCTAGTCCACTGTGGATTAGAAGACAATGAACGAAGCTACCCCATTCCGAGCCCTTA
CTGTCAAGGCATCAATAAAGGCAACGGGGTGGAGTCCTGAGTTCCTTAGACCTCTACAAGTCCTTGTCGC
TAAATTCCACACAATTGTCACCCACACCTTCGCACTAAGCAAGCACATTTTCCTTGCCGAGCTGGCACTT
GACCCATTCTTTGACCTCAATGGACAGATTAATCAGCCCTTTTTTGTCGAGGTGTTTCTTTCTTTAATCG
ACCGGAACACTGACTCCTCCCGAATAACAGAAATAACAAGGCTGAACTGTGAGCTCATTTCCCGCCACAT
CAACACCTATATTCATAACAGCTCCTACACCCGCATCTCCCTCCTAAACGCCCACCAAATTGCTATGTAC
GAGGCCACAAAAATCCACACCGCCTACATAGTCAATATCAAGCTGAGGTTTGGCCAGCATCTCCGCCGAG
TGATCAATATTTGCTCGATATAAAAAACAGACAGCGAGAGCTTACCCAACAACTGCGTAGCCAAAGAGCA
ACCGAGGAACGAATCAAAAGAATGCTAACAGAGCATATCTTCGAACCCGCCAGGATGTTCAAAGAAGGAG
TGTCAACTCGCCGACTTGAAGATGTCTTCATCGAAGAGGGATACAGAACAGCCTTCATGGAAATCTCTCC
CATCTTGACCGCATATCCTAAAAGATACAAGTTCCAAAAGGACTCTATCTACTATGACTCAAAAGMCTCT
CCACACAACCACTTCCTCGCCTTCTTCCGTATGGCCCAACTCTTAGAACACCTTGGGCGTAGATCCTTCA
ACTGCTTCCCTCTTCGCCGATCCTGGTCACCAGGCTACATGCAAATTGACACCAGGATACTATCCAGCAA
CTCTTGAGAAGAACTTGGTCAGAAGGAGCGGATAAGCTAGAGCTGTGGGGAATAGTGGTGGACTTGGACG
AAAAGGCTTTCCGTGACCAGCAGAACGGCGTGATGAAGTTCAGAGGAACAATCCAGACCGATGGTGTTGG
TATTTCCATTATCAAGCAGAACAAAGACACCACCCAAGGACCAAATCCCAGAAGGGCTACCACAATCAAC
CCTGAAAACATTCCTTACATTCATGACTTGTCCCCAGAACAGCATGAAAGAATCCGCGGGCGTTGTGTCC
TTATCGATCCTGGAAGAAGAGACCTTTTATACTGCATGCACGAGGAGTCTACGGTGGAAACACCGAGATG
TTACCGGTACACCTCCAACCAACAGAACATCAGACTCAAGAGAACCAAGTTTCGTCGTATTCTTCAGGAT
CTCAAAGCTCAAGCCCCCAATGTTATTGCTGCAGAACATGAAATTTCCCAAACGTCGGGACGAKCCAATA
ACACCACAGACTTTGCCTTTCATACTTCAGTCAAAGCAGCCAACTCCTCTATCCTCTCTTCTTTTTATAC
TAACACCGTAAGTCGTACCAGCCAGAAACCTTTGTTCCGCAAGCTTCGCCTCTCCTCATACATCAACCAA
CGTAAAGCCAACGAACGTCTAGCCAAATATATTCGTGCTAAGTTTGGCCAAGATTGTGTCTTGGTTATGG
GAAACTGGTCTGCCCCTCACAATAGATACCACGAACCTATCAAGGGTGTAGGAATGAGGAAGCTACTTCG
CAAACATGGATTCGATGTCTGTTTGATCGATGAGTATGCTACCTCTAGACACTGCCCGAGGTGCTACCAG
CCGTCCCTTCAAACCTTCAAGCAAGTCGACAACCCTCGCCCATATCGCCGCACCCAAATGCCAACTGTGA
CACGCCATGGTCTCCTAAGGTAAATTATACAAACGCTCCATTTTTATTATCATATATTCTGACAAGTCCT
TTTTAGATGTACCAATCTAAATTGTTTGGAGAACACGGACGGGTCAGAGGTTATGCATCGTTTGTGGAAT
CGGGATGTTGCTGCTGTCCTGAACTTCCGACATATACTTAACAATCTGAGATATGATGGGACTATACCTG
TAAGGTTCACCCGCGTCATTCAGATTGGACGTATCAGAAGACAAGCAGAAGAAGATCTCCAGGAGGGTCG
TCGTTTGAGACAAAGACTGACTAGAATTCAAAGAAGATAAAAAATTGCCCTGGCTACCGCCTAGGACCCA
CCCAAGCTACCGCTGGTAAGCCATTAGATTTGAATAACTTGGTATTTAGTTTTGTAATGGGTTGAAGAGG
CTAAGAAAAAGATGTTTTGCTTTGACTGCAAAAAAAAAGTGGGATATACATGAAAGAGAGAGAAATTGGT
GCTTAATTAAAATTCAACTACAAGACACTTTAAACCCCGGAAAACTTGCAACAATTCACTAAAATCGCCT
ATTTTTTTTTCTATAGGG
>PBl-2
ATCCCCTATCGCATACATTCACCTTTTTGAAGTATATCTTCCTTCATAAACTGGAAGACGAACCTAATTT
TCCTTTAGAGAATTTTGTTAATGAAGAATTCTTTAAAAAAGTCTTTTTGTCACTCCTCAAGAACTACAAG
CCAACTAAACAGAAGGCTTCGGCAAAATCAATAGCTTACAAGGATCTAATATTCAGCTATCGAGACCAGT
ATTTTTGGTGCTGCTCGTATGAACCAATCGACATGAAGTATGCTCATCAAATAGCTTCTTACGAAACAGC
AAAAATCCTTACCGCTTATCTGAACGGGATCAAGCTTCAATTTGGAAATAAAATTCGAATGTTTCTTAAT
TTACTCTTGAAGAAGAACGAAAGAATCAAGGCAATGGAAAGTGGTATGAAGAATAATGGGGAAAACAAGG
AAGACATTGCGACAGCTGTGAAAACAATAATAGATAGTATAAACAAGATCAAGCAGGTTATCTCGTCAAG
AAACATTGAACACATCCCTGGAGAATTTATTTCCTCTGCTACACTTGACATGATTCGTAATCTCTTTGAC
TCATATCCGCCAGATTATCAATATTCAAAAGGCCCAATATATTATGACAGCAAAGCCAATCCGCTGAAGC
ACATGAAAGCGTACTACAGATTGTCAATAATGTGTGAAGTACTTCAAGACAAAACATTCAGCTGTTTTCC
ATTACAAAGAGGGCTTATACCATGTTATATGACAATCGATACGCGTATTCTGAATACTCTTATCTTGAAT
TATTCTGTTATTAGCCACTTGAATAAGGAAGTGGTATGGGGAAGCGTTATGGATATTAATTCCAAGGCGA
TAAGACCCCAGGGAGAAGCAAAGGACGTAAAGTTCAGAGGAATGATATATACAGACGGTATTGACGTGTC
CGTGCTGAAGCAGAACAGTGAGACAAAAAATAAAGGTGTTGGTGGCAAAAAGTCAATCTCTTTGGTGGAA
AATGAATTCCGGTACGTCGAAGCGTTAGAGGAAGAGGAGCTGCAGGCTGGTATCGGGAAATGCGTGTTTG
ATGATCCTGGGCATCGTAATTTGCTTTACTTGATGCATAAAGGTATGACTTCCAAAAGAAAATCTACCTA
CAGATATACAAGAAATCAAAAATATGTCGGAACAAAAGCCAAAAAATACAGAAAACTCAGGAACGACATG
AAGCTAGGCCATATTATTGCAGCCGAGCTCTTCCTGTCCCAACATAATTCTTCAACAACTAGCAAAGAAA
AATTTATCAATTATCTTCAAGAAAAAGCCAAAGCCACCCCAGCGATGAAGGCCTATTACGCAAATGAAGA
TAATCCTGCCGAAGAAGATCAACGTATCAGTGGCCTACTTCCGTTCAGAAAAATGAAACTTTCAAATTTC
ATTAATCAGCTACAAGCAGACAAACGCTTGGCCAAGAATATTCGGAAAAAGTTTGGCAATGATGCTGTAC
TGATACTTGGTAATTGGTCGGCCGGACAAAGTAAATACCATGAGCCCATCAGAGGCATCGGAATGCGTAG
AATACTAGCAAAGAAAGACTTTCAGGTATACTTGATTGATGAGTTCAAGACTTCCAGTCTGTGCCCTGCT
TGTCAAAATGGTGAACTTGAAACATTTAAGAAAGTTCAAAACCCTAGACCATTTCAAAGAAGAAAATACC
CTACAGTGGATTGGCACGACCTTTTAAGGTAAATGTTTTTATATGAAAGTCATATATGTATGTATATGAA
TAGACTGATAACCTATACAATTTCTACTCAGGTGCAAAAACCAACAATGCTTAAAGCCCGTGACCGAATC
TACTGAGGATAATACTCAGTCTTCTCTCTATCGCCTTTGGAACCGTGATATGGCCGCTACCCTAAACTTT
AGGCATATTCTTTTTGACTTGCGCAAGAACAGAAGAAGACCAGAAAGATTCTGCAGATTAAGTGCACGTT
CTTTTACTACCCTTAAAAGAAAGAGAAGCTCTAGTCAGTAGTAGCAGAACAGTTAAAAAAGCAAACAATC
CTGTGTAGTTATCGCTGCATTAATTCAAGATACAGTGTAAGCCTTTGAACAATAATATGCTCGTTTTGTT
TTGGACATATGTCTACACTCGTCTTATTTATCAATTCATTTTTAMAAAACCGTCTTATCCGCCTTGAATT
CTTTTCTGTCTSGATTTCTTGCTGTCTTCATCCAAAAGAGGTAAACAGATTGTCTCAATTGTAATTCTGA
TTCTCCMAAAAAAAAACTAACATCGTCTMAATCTCAAGTAGAAACMCTGTAAWAGCWAGGATMTCTTTTA
>PBl-3
CGATAAGTTTATMTACTACAAAATACAGGCAGTCACACTTTTCTCGAACCTGAAAGAATTCGGCAGGTCC
AGCACAAACTCGGTGTGGACAGACTAAAAATTCGAAAAAAAAGGTTCAAAAAAAGGGCAAAACGAGCTCA
TCTTGAACTTGGCCAATCAGACTAATTTATGACTGACCACACCTTTCTTTAAAAAAGTGCAAAATTAGTC
CAAGTACATATTAGATAAGATTGTGCTTATAAAGCCTTCCCTGTCATTACGTGAAAACCTATTTTGCGAG
TTATTCTAGATATCGCATTCTATGGCACATTTTTCCTATAAAAATGCTCTTTTTCTCAATTCTAGTGGCA
ATGGAAGAATTATAGCCAATCAGAGTCGTTTACAAATTGATCTTTTTTTTACCCTTTTTTTAACTTGAAA
CTATCACAACTCGACACCTTTATTACACGTACTCCCTTATTAAACAACTTCTTCAATAAGCCGAATGTCA
TTTATACTGGGGCTCATATTCACCCAATATTCATCCAATATTCGGCTTGAGGAACAATTTATCAATTGAT
CGCAACTTTTGATTACGTCAACCCCGTGAGCACTACGTCTTGGATGTTTACCTCTTTGTTTTCTTTGTTT
TCTTTTTCTTACCCTAAAGTATTTTGGCAACCCACATATCCACTGAGCTGGTAAGATTAGCTGCATAAAT
ATAAAACGAATCCACATTGTGAATAAATATATAATAATTGAAATGTATAGTACAAACAAACGCCATATTC
GCAAGTTTGAGAAAGAATAATCGAATGCGTCGAAAAAAAACGCCGCAAGAAACTTTTTACCAAGGAGTGA
ACACCTTGCCACCATCCTTTCTACAAAGTAATACCAAACGAACCTTATCCGAAAGCTTTTCAGAAGAAAG
TTTCAACAAAAGAAATCGTGTAGAAGGGCCGGTGAAAGACTTGGAGGAATGCTTCTTTACTTCGATGAGA
GACCGCGTAGAAGAACTTGTCAAGCAAACTAAAACTCAAGATAAAACAAATGAACTGAAAAACAAGCTCC
TAAATGTAAAGACTCTACCGGCAGCAATAATAACGAACGCAGCACAACTTGCCAAGTGTGACAGAAAAGT
AATGCGCTCACATATGGAGCACCGCCCTGGGCTAAAAAATGTTGAAGAATGGAAGAAGTTCGTATCTCAA
AACTTCGACAAAATAGCTGAGGCTGCCGTAGGTTCGGTCGTAAAAGACACAGCTAAAGTATACTCTTCTT
CCACTCCAACAAATAAACAGCCGTATGAAGAAATGAGAACGTGCACGGTCCAGATAAACAGCCTCTTCAG
ATCGGATCTCCCTCCTATTGTAAAGACATTCGTGTGTACTAGATTACAAGATTCGATGGTTACCTCGACA
GATTATACCCTTTGCTTTTCGGCACTCGTGAATATGATGATAAGTGAGCTGAGGACTAGCGAATTCTTCT
TTGACAACAATGATATCAAGATTAAGAAAGTTCCTGGATTCAACCTCGCCGAATTGCTGCCTTTTGTTAC
AACTAATGAGCCAAAACAGACCATCCAGCCATTGGACAAGGATTTAATTGCCTCTAAACGATTTGATACG
GACTTCAAGTGTCTCTTCACAAGCCAACATCTGCAAGTTGTGCATAGTTATTTTTTTGGTGCCCGTGGTG
CTAAAGAAGAAAATTTAAACGCCCACCCTGTGCAGAATAGTCTGTTTTGTTCTTTCAAAGAATCCGGCCT
TGATAAACAGAGCTTCTGTCTTGAGAAAGCATCATCGTCGGCAATGTCGATGGCTCTTGAAACGTACCTG
GTCAACTTCGAGAATATGTGGGACGGSAAAAAGATAATTAACAAGCTTTTGGACAAAGTGGTACTAGTGC
TACTTCGCCACCATCTTGCCCGCAATAGAGAATCAAAGCGTATCTCGACCACAACAACAAGGAATCCACC
TGGAAAGAAGGATATGAGAAACCATGCGCGTTATGTTTGTCGTGCAGAGGATAAAAAGCTGAAAAAGTTG
GTACAAAGAAAGGAAAAAGCAGGCGGATTAGAAGGAGAAAAGTGGGCCACTAAGATAAATAGTGCGAAGC
AGCGTCTAGCAAATTTAAGGCATACTTTTAAAAAGGTAAGGTGGAAACATTTTCATTGGCTTGAAATTGC
CAGCTAATGCTTCATTTTACTATAGAAGATAAGCCAAATGCTGAATGATAGAAAGGAAGCTTCTGTGGAA
CACAAGCTCGTTGTTCAGGATTTGAACATCGCGGAAGAACAGCAAGATTTTCTGGAAGAGGAGGGGACTT
TGGATGATGATGTTCCGGAAAGGAGGTTGAATCAACTCAAGTCCGTAATCAAACACTTGGTCTTCAGCAA
TGATACGCCTGTATATTTAGAAGATGTCAAACATCAGTCTCCTGAGGCCACCACCACCGAACAGTCAGTA
TGCTTGTTGATCTGCAATACGTTGATGAAGTTCTTGCCTCCGAAAAAGCAATATCACGTAATTGCGTATC
AGATGTATTTCTGTATCTTTGCAAACGACGTTCTTAAATATGCACGTTATACAAAGTTTACTCGCGCATT
ATGTCCTTCAACATCATTCTCGTCATCGAGTGCACTACACCTGGATTCAGTTGCATTATATCAGCTATTG
ACCCAGAATATAGATCAAGAAAAGTCGGAAGAACCACCATCACATACCAACCAGCAAGAAAAGAAAGGGT
ATAGTAGAATGATACTCTATGGGTATAATAGGGATGAGCTGATAGGGTCTCAAGACAAAGCGCGCCAAAA
CAAAGATGCCACATTTAACGCAGTATTTGATATGGGAGAGATTCAGAAAGCATGTGAATCGTATGGTCTA
TCTTTTGCACATCGGATGACATGTCTACCAGGAATGAAAACAGTACGATTATTGGGATCGAAAATAAAAA
CCCATGGCACCGTAAAAGAGGGGACAAAACAGTCATATGAAGCACGGATTTTAAGAAACCCGAGCATTAT
GCAAGAAGGACGAAAAACAAAGGATGTTCTTTTTTCTGAGCTTCAAAGCTTAACAGAAGAAGTCAAGACA
CTTGAATCTGTCCGTAAAAGAGAGCTAGATCTTCTGAAAGACAGTAACTTCCAAAGGAAAATCAAGGAAT
GTAAATCAAATTGGGGGACAACAGATGACAAGGATCAGTTATACCGGACGATTGAAAAATATAAAGAATC
GAGATATAAATCTTATTTGACGGTTAACAAGATCAGAAACGAACTCGCCGAAAAAAGACAACAGCTATAT
TTCCGACAGATGGCAATTCGTTTCAAATCAAAGCTCCATAATGTTAAAGATGTCCCTCAAGATAGCAGAA
GTCCAATTGAGAAATGTGGCAAAGGTGTGACCAAGGCGGAGGACCGAACTGTTGTGAATCCTGGTGACTT
TAACTATGCGGGTACTGACAATGGCCTGGTGAATATGACAGCATCAATACCGATGTCGTTACAAAGAATG
AAATTTCACCTAAAGCTTTTCAACTATTACACCGCGTTAAGCAAGGTCTCCAATGAAGACAGTATCGGCT
TGAATCTATCTAAAGAAGAAGAATCATTCCTACATTTGCCATCAGTTACGAATACGAAGGCTAGTGATGT
TGATGTTGGCTGTGGGTATTTTCGGCAACGAAAATATTTAGAAAGACGAAAGAAGTATACGGATGAAGGG
AAAAAGGTCCAGTTAATAGAAGATTCAATGAGAGAAATGGAGTCGGCCCCWGTTACTTCTATTGACATGG
CCATCAGAAACTTTCGTGMTAAATACGAWCAACGACGAAGCCTGCGGGATTTCTACAATTCTCCAAAAAT
CATCAACCAAAAAAGACATGTAGAAATCCAACAACATCGTTATCGGCATCACCTCTGTCGGCGAGAGAGA
TTGGAATTGAAGCATTCAGAGAGTAATAATTTGTTACCAATATTAGTATTGTATTCGATTTTTATTAACG
CGCATTTTTTTTGGCTCAACAGATAAGTCGTCTTCTAAAAAGCCCTTGATACTCTTCATTGGTGATCGGG
GGACCGGTGCCGGTTCTCGAATCAAAGGCTTTAGAAAGTATGGTGGTAAGTGGAAGCAGAAGATACATGG
GGAAGCAGTTAATGTCTGCATCACAAATGAGTGCAAGACCTCCCAAACGTGTATATTCTGCTTTTCGCCT
TTAACCAATCCGAGGATTCCTGGCAAAAAGGAAGGAAGTTACAAAGTCAACAAAGGCACCTTCCTTTGTA
TCAATCCTCGGTGCATAACTGTCAAGAATCGATGTGCAAGTAAGCCGAGAGATGCACTTTCAGCTCTCGC
CATTGGGCTGGTAGGCCTAAGCTCAGTTATGTTTGGTGCCGCGCCACCTCCTTTTTACAACGTCAGCCAA
ATAACTGCTGAACATTATACAAAAATAACATCTGACTTCTGTACACGAAGAGACGATTTGGCAGCTACGT
TGTAGCTCTGGGGGTAAATATCATTGTATAGTACCAATGCTGTATGAATTTTTAATTTATTAATTAATAT
TATCATTTCTTTTTTTTAAAAAAAAAAAGTGGCTGCCCATTTTTTGTGGGAAATAAAGGCACTC
>MCi-1
CTGTCCCGTTTCAAAATTATATGGAGAAAATGTTTCACAAATGCCATTTAATAAATTCACCGGGTTTATA
CTTTTCACAATATCTCATTCACTTTCAACTAAAATCAACTGAAATATCAAATATGAAACACCTCACTTGT
TGCGAAAAGGCCTATATTCATGGTTTAAACGATGCCGGCATGCAAGTTCCAGAAATTGCTATTCGAATGG
GCAGATCTGAATCAGCAATTTACGCGCTATTCAAACGCGAGAATGATGATTCTAGCGAAGAGAACAAAAA
CCCTGTCGGAAGACCCCAAGAATACACTGAAAGAGACAAGAGGCTGGCCGTCAGATATGCTAAGAAAAAC
AGACGTGCTTCATTAAGCGAAATTGCTAATGCAGGCTACAAAAAAGTTGGGAAGGGTGTTGTGCGACGTG
CTTTGTATGAAGCAGGCTTGCACAAAAGGGTTGCTATTAAGAAGCCCTACCTTCGTATTGAGCAGGTGCG
CAGCAGACGTGCCTTTGCTGAGGAGTGTAAAGGATGGACGATGGAGCAGTGGAAGAAGGTGATTTGGACC
GACGAAGCCTCGTTCGAATTGAGGAAGCCTTATACCCGCATTACGGTATGGCGCACCTGCGATAAGGCAT
ACAAAAAAGAATGCCATTCTTATCATGAGCCATTTACCTTGCGTATGCATGGAAATTTCATGCTATTTTC
AATGCAACATGTCCTTGGAAAGACTCTTCATACTAGATCTTTGCAAGATCAAATCAGGAAATCTACTCAA
CGTCATTGATCTGCTGTTCTTTTCTCATGAGTGTTGACTCTATTATAGTTGTAGGTGAGCTCTATGCACC
TCAGCTATTATTAGATCAAGAGATCAATATTACTCATCCTTAATGACAATGGGATCATTTAAGGAGTGAG
TTGAGCTTGCTTGGGACCACTCAAACCCTTTGGATATATAAGGCAACTGAACGGTTCCCGACAAATGCTA
GGTGACACAATGTCACTAGAACTCAAGTTACTGCTCTGTGATTACTAAAGGAAGATTCTCATGTTGAACA
TTGTCGATGTGTATATMAATGATCTCGTTGTGATTTTCAATAAAGGTTCTTTAGTTTTCGTATCTGGTTA
ATTTCACAGTTACAATTTCTATTATCTTTCTTTGTTATTAATTCAGACACAATAAAGGGGCATTTTTCGC
TTGATATTCCATGCTATTTTTACAATAAACAAKATTTTGGGAAGGCTCCTGACACTTGGTCAACACAATA
CCAAGTTTATATTTAAAGACCGAAMGACTACGGAGCCGAGATGGCCCTTTGTTTGCCACCATTATCATAT
CTTAATTAATCAATKACAAGATGACCTTGCAAGAAGCCATTCTATAATTTGTCTCTTTGATTTCTGCCAA
AAAAAAAAAAAAAAAAAAGGTATAAATACCATGGTATTCCACTCAATTTTTTTCAAATCAAATACACTGT
TCTACACAAATATTTCCCGTATACTTCTTCTACCATCTCCTATTCTAMAAGGTACTTACAAACACTGCTG
CAATCTACGTTCAACCTAGCATCTAACATTTCATATCATATACAGACCTTTTCATCGTTTTCAACCCTCA
ATTTATACGAAAGCTCCTWTAWCTCTCAAGGTTGGTTCACCATCATCGTTACCATTGACTGTACATTAAC
CAGCTTCWTTGACTATACAGAAATCGTCTCTCCGTTCCTKGCMACCATGGACGACGCAGACTTCCCTGGT
GGTAATGGTGACCAACAAGGAGCCATCGATGCTATGCGTGGCGAGAGAATAACGGTTGTCAAGGGAAGCA
TTGCATCCATTAATATACGACGTCCAGTATACCGAGATCGTCTAGAGCATTACGTGAACCTACATCACAA
AACTACCATGCACACCTACCGCCTCCTCAAGTACATCATCTTACATCGGATCAACAACCACCACTTTGAC
GCCATGTATTACCTCAATCATCGCTTTATCCACGAGGTGTACATGAAACTCATCACAAAGGCACGGGAGA
GAGCTCCTCGTACACAAGACACGATAGAAAGAAGAGCAATCATCGACCAATACCTACCAGCCTATCTCAG
ACTTGTTGGTATCAACGATCCCAGGGAACTTCCTCTAATGSTCAACTCTCAGCAATCAGCAATGTACGAG
GCAGCCAAAATTTCAACAGCCTACCTGAACAATGTCAGAAACAACTTTGGAAAACGCCTTCGCCAAGTTA
TCAATGTCCTGCTGAATGTCAAGGCTAGACAACGAGCACTCCGTCAACTTCTCCGTGGACAAGCAATGGA
TCAACGCGCCATCAATCAAGCAATTAGACGTCAAATCACAAATCCAGCCAGAAGATTCAAGATTGCCCTG
TCTAACAGAACAACTATTGAAGCCCTGCATGCTCGTTTTGACGACGGCCCCGAAGGCTTTTACACTACCG
CTATTGACCAGCTGGCGCCATTCCTCGAGACTTACCCAAATAACATGCAGTTTGCTCAAGACAACATATA
CTATGACTGCAAGGCCAACCCTCATCTTCACTTCAAGGCTTTCTTCCGGCTCGCAGAGTTGCTCCATCAA
MGACAAGTACGAAGCTTTTGCGTGTTTCCCTTGCGTCAGTCACTCATACCTGGTTACGTGATCGTTGACA
CSAAGATTCTAATGACCCAAATCTTCCAAAGAAGTGTACGGCCAGGTGAACCACTTCGCCATCGTCATGA
ATGGGGTCAATTCATTGATTTCAGGATGCCCATATTTCGAGCACAGGCCGGGAGGGAATTCGGCAACATG
ATAGAAACAGATGGTGTTGGTGTGTCCGTCTTGAAGCGAGAGCAACACGACCTTCAATTTCAACAACCAC
GACAACAAGGTGCTCCTCAACAACAAGAGTTTCCCTACATCACCGACCCTGAAGTACAGATTCCCCCCAA
CTGCGTCGTGATTGACCCCGGACGACGAGATATGCTTTATTGCATGGAAGAGAACAGCACTCCTCAAGCG
CCACGAATGTTTCGATTTACCAAGCCCATGCAAGACAAAATCCGCAAAAACAAGCGCTATCGTCGCATTC
TCCAGCAAATGAAGCCTCGTCGCATTGCTGACATGGAAAGAGAGCTGACAAATAGCAACACCTTGAATTT
GCAAGTCTACCAGCAATACCTGCAGAACTTTGGCAGAGTCTACGAAGCCCTTCTCTTATACTACTCTATA
ACTCGTGGTGCTAGTCAAACAGGTCAATTCCCAATCCATCGCAAATTGCGTCTCTCCGCGGTCATCAACA
AGAACCGGTGCGATCAATTCTTGATACGCTTTCTGAATACTAAGTTCCCAAACACCACCACCTACATCAT
GGGAAACTGGTCCGCCCCCCATACACGGTTCCAAGAACCCATCCGAGGACTAGGGTTCCGCCGGCTTCTG
CAAAAACACGGTAAGCAGGTCTTCTTGGTGGACGAGTTCAAGACAAGCAAGGTGTGTCCTCAATGCCAGC
AACCAACATTGGAAACTTTCAAGCAAGGCATTAACCCAAGACCCTACCGACGAGCTACCCAACTATATAC
CACTGTCCATGGCCTTCTAAGGTGAGCATTTTCATTTGTAAATATCCCAATCATGAATAGCATGCTAACC
CTTTACATTACAGATGCACAAACAGGAACCACGCTGCACATGGGCTTCCTCAACGTTTTCCTTTCCGCTA
CTTCAACAGAGACACTGCCGCCTGCCTAAACTTCATCCGTTGCCTTCAAGCAGTACGTCAAGGTCTTCCG
CGTCCTCTAGACCTCCAACGACGACCTCTCCAAGACAATGACGACGACGATGAAGAGGACGACGACTAGC
ACGCTGCTTATTTATCCCAGGTTGTTTATCGCTATCCTGATGAGTATAATACATTGAGTGTAAGTACTTT
ATTAGAAATGCATCTTCAACCCTGTACTAATTTTTATTTTTCATTCTTTTTGTAAATAATTAAATCATTT
ACTTTAATCTCCTTTTATAATTATACATATTTTTGAAATAAAAGTG
>MCi-2A
TTATCTATGTTGGAAAAAGCTGAGTCGTCGACCTGAGTCCGCAGCCTTTTGCGGACTTGAAAGTGAATAA
ATTTGATTTCAGGGCATCGAAAGAAATTTCTGTCAAAATCCATATATAAACAAACTATTCGCATGATCTA
GTTGACACTTCCTTCTTTCTTACTTCATTTTACTATAATTCGACCGAGAAAAATGCCAGGACAAAGAAGT
AATTTATTGAGAGAAACAATATAGATCCTCTAGTACGGCTGTAGACTCATAAACCATTATAACCTAGGAC
GTACTCAAAACATTAATGACTTGATTGACAGCAATGCATCAGGTTATGTTCCCTTGCCTCAATTGCCATC
TCAATACATGAATGCAATGAATGGCGACTACGCCTATGCTCAAGCTGTTGAAGAAGCTGCCCAACAAACG
GCTGACAAGGCTAAAAAAGTTCGACCAAAGAACACAACGAAATCGTATGAGCGAAGAAAGAAGGAATTTT
TGGAGTGGTGCCATAAGCATTGTCCCCCAGGTGCATTGAACGAAATCCCTGACGATAGAAAGCTTCACTT
CTTTTTGGTTACTCAGGTATAATATCTTGAGGATATAGGTTCTTTTGTACCTTTTTCGATCTAACGATGT
AATATTTAGGTTGTCAACAGAGAGTATAAAAAGTGAGTTATTGGATCATAAAATGCTTTTAGTGGCATAT
TGCTTATCATTGAAAATAGGAAAGGAACCAAGAGAAAGCAACCCCAAGATTCTCAAGTCGAAAACAGTGA
TGCCACTCCCTCATCATCCGCTGAGGTGGATCAGTCATTGCCAACCGACTCTGATCTCCTTCAAACCGGC
GAAATACCTGGTGAGGTTCTTGCCGATAGCCAATTGAGAGATGAACTTCTCGAGCGTGCTGCTATGACTT
CTGACACCGTCAAGCGTGTTGGCCTTGCCACCGTCAAGATGTACATTGCTGCGGTCGTCGATCTGCACAA
TGAGCAATCACTGGCTGATCCTCATAGCAATCGCCCTCACCCACATGGAAAGCTAGTTGATGCTCTTCTT
CAAAGCCTGAAGTATGAAGAGCAAAAACATAAGCGAGACAACTATGTCGATCGTGGAGTAGGCACCGTTG
CTGATGGGTATTCCACTACTGCTGAAATGGTCAAGCTTGTAGATCACTATTTCCGAAAAAACACTCAAGA
AGGGCTGCGTAATGGTACCGCATTTTTATTGCAGCATTATGGTCTACTTCGTGGAGAAAGCATTCGTATG
ATGGAGTTCCCGGATCTGCAGTGTATGCTATTTGAAAATGAAGGAATCAGTACATGCTATGCGCTAGTTA
TGGTACTCAAGCAAGGCAAGACAAATCAAGAAGGACGCTTGGAGTTTTCTGCCTGTTTGCGCAACAAGAA
TATCTTGATTTGCCCTCAAATGATGCTCTCCTGCTATCTTTTCTATCGTTGGCATATTGCCGGAGAGCCT
TTCCCCGATTTCAACGAAAATCGGGATTGGTTTGACTACAAGCTGACCAGATCAAGAAACGATCCCAAGG
CCTCTATCTCCTACGATCACCATCTGAACTGTGTCAAGGAAGCGTTCAAAGCTGTCGGCCTTAACAGTAA
AGCGAAGACGCATGCTATGAGAGGGTCTGGCTCAAGAATGGCAGAGATGTTTGGCACTAGTGAAGCAGCC
ATCCAAAGGCTAGGCCGCTGGAACAATTCTGCGTTGACGTCGAATTACTTGACACATTTACCAAGGGAGG
CTTTAAGAACATTGGCAGGCTTTACCAAAGATGCTGGCCAGTTTTACTTGGTCCGTTCTACGGTAATGCC
ACCAGAAGAGCTGCTTGTCAAGGTATTCCCTCGCGTTGACTATTGGTTGGAGCGAATCAGTAAGGAAGAA
GTATTGGAGTCTTCAACTGCTGCTGATGGATTCTTGAATCTTCTGGTTCAAATGCGTGTCGTGTTCCTGC
AAGATTCAGTAATTTTGAAACAAAAGTTCCCCGATCATCTACTTTGGTTTGATCCGTTGTTTCAAGATGA
ATTGTATTTGCAATTTGAACGGTATGTATAAAATAAGTCTTTGAATCGACATATAGAAGCCTAACTTTTT
GCGATTTTATGTCAATTCTAGTGACCTGAACAATGCTCTTGCGAATTCTGATGATCCTAGGGATCTATTG
TTGCAGAGAGCAATGCCACGGGTTGAAACTCACCTTAGTGATTTGAACACTCAAGTTTCTCTTCTGTCGA
ATCAAGTGCAAACACTGACCTCTCTCGTTCAAGGGTTCCAATCTTTTCCTGCGGATGTGTTTCGCCAACT
GGAGCCATTTCTCAGTGTTAACAACCAAGCACGGTTGATGATGGAGCAGTGGAATCGAGTAGTCACTCAA
GGTGCAACATTGAATGTTCGCATAAATGCTCTAGATCTACCAGCTGCTGGTCAGTCAGAAGCAAATCAAG
AATCGTCTTCATTATCGCACACCACCTCACCAGCACCCACCTCACCAGCACCAGCACCAGCACCAACAGC
AGCTACGTCATCAGCACCAGCACCAGCAGTAACGCAAGCAAAAACAGTAGCTAAACCAGTACCAACAACA
ACAGCTGCTACCACACGAGCACCAACAAAAACAGCAGCTACTACTACCTCAGCACCAACAAGAACAGCAG
CTACTACTACTACCTCTGCAGGTAAAACGTTGCCGCCTGCCACAACCAACACTGCTACTCAAAGAACAAC
ATTATCATCTACTACTGCTGCAACACCCACTACCACTGCTGTTGCTACACCTACTACCACTGCTATATCT
ACTACTACCACTGCTGTACCTACTACCACTGCTGCTACATCTATTTTTACTGTACCACAAGTACCACACG
ACTATGCAAGAACGTTAAATCAGCGAATGCAAGAGTTGCAGCACCCAACAATTATTACCTTGCAATCAAA
TACAAATGCTTTGCTCTCATCCGTAACATGGGCAGGAGCAATCCAAACAATCACGAGCTTCATCAACATC
ACAGACATCCGTCGTTACAGCCTAACAGTATATGCCAGATGATTGACATTTGAAGACTTTATTTGGACAA
GTTTTCTCCTCCTCTCAAATAATTGAGACAAGTATTTGCAGAATAGGGTCGATGATGTCACAAAATGCGC
AGAGATAATATGTTTCAGTCATCAGCGTTGCGTCTTTCTTATAATTGTCAATGCCGTAAATCCTATAAAG
AACCATCAGCATGAGCACATTATTGCATGTAACGATGAAGCCTGATTTTACATTGTTTCAATGGCGCGCA
ACAAGCAATACTTTTCACTTTTCTTGTCTTTGATTTCAAATTTTTTGGTGTCGATGTAATCCAGTATGTT
ATCCATGTCGGTGCTACAAGAAGCAACAAAACGGCATAATTAAAATTTTTGAAACCCAACTACAACGCTC
CTCCCCCACTTGTTTACAAATCAACATTCAACCCCTTTTTGTTCTTTTATCAACTCGCATCGTGAGAGAT
GGGTTTACCAAAACATGTATAGATTGTTTCAGCAATGGCTTCGCCGTAGTGTCACATAACACGAGTACTG
ACGCTACAGTCAGCAAGGCAGCAAAGGAAACAGTGTCAGAATATCACAGGCAAGCTCATTTTCCCTTCAT
CTTCCAAGACGCGTGTCTCTAATGACCACGCCTTCCGTTTTATATAGATCTGCAACGAATAGTCTCGCTA
AAGACCACCTCTGATTGTGCCGTCTGTTATACACATTTCAACAAGACATCCTACGAACGATTCACATTAC
ATTACTCTTTGTATTCAAACCTAGTGGTCAAACCAATTTTACTGCCAATCATGAGCCTCCAACCAAGTTG
GTGGATCAAGCAATATCAATGCATCTCCTAAAGAGGTAATTTCATGGAAACAAGGGAATGCCATGTCCAG
TAGCTTGCATTATTCGCATCAAAAAGGTGTCGTTGTAAATGTCGATTATACTACAACAAGGCCAACAACA
CGTATCCGAGGTTCGTTATGGTCAGGTGGGTTGTTACAATGCGATTGCAACAGGAAAAGGACGGGTTGAT
GTCTGTGCACACTTCAAGCAGAAACAAATCAGTTATGGAATGGATCCAACAATTAGAGTCGACATCCACT
ACATTCAGCTTGCCCGCCTAGCTTTGTATATCATGGATCAGTTTCAGGGTAATGGATTTGACAGGATAAA
ATGAGCCACCCCTGATGGATCGACATTTCTCTCAAGCCCTGATGAATTTGGTTGGGTTTTTGCAAGTAGC
GCATCATTTCATCCAACACTTGGATGATGCCTGCAACATCCATAGATTTACTGGATAGTCAATTCAATTG
AATCGAAATAAAGAAGACAGCATTGTTCTTATTGGTAAACAGTGAAGGGTGTATATGTGTGGATCTAGTA
TCAGATCAGGTGGAATCCAGTCAATTGCACCTTACAGCATTGTTCTTATTGATAAACAGGGAAGGGTGTA
TATGTGTGGATGTCGTATCAGATCAGGTGGGATCCAGTCAATTGCACCTTTTGAATAACCGGATGTGTTG
AGTCGTAACGATTAAGCGGTGTGGGATGAGCAAACAAGTAGCTATGAGAGATGGGCGTCTGATTAATCAT
GTTGGGTATTGCTATTATTGTGATTTGTGAAGGAAGATTTTATTGGACAGTGTGGTCCATTGGGACAAAA
ACCTGTGTAAAAGGTGTTTGATGGATTGACTACCCTTTTCCTTCCTTACCTGTCTCTTTGTCCTTTTTAT
TCATCATCTTTATCATGCAGAAAAGAAACAGAGATGAGCAAGGTAGGTTGAGCATTGTCTACTTTACAAG
ACCTGTTACTAAAGGATCTATGCATAATAGAAGATGATGCTTCTGATCGTGGTAAACCTAGTAAGTGAAA
ACAGCCCATTATATATACCATCTTATTTAATGTGCCTATGATCAACAGAGAGACCTGCCAAAGCTTCTGC
CTATTCTCCTGCTCGCGATACCACAAAACCAGAACAGCTTCAAGCTGCTGTTCTTCGCCTTAATCAACGC
AAATACATGTCTGACTCTTCTATGAGTCAACCTGATGAGATGGCATCCTCTTATGGTCAAGCTGGCCAAC
GCAACCCCTCCCATAATCAAGGTAGTAAATGAAGACAGCCATGCTGTTTCATGCAAAAAAGACACTGACT
TGATGTATCATGTAGAAGAGCAAAGAGCATCCGGTGAAGGCCCCTCCTCATCAGCATCCACTGGTTCATC
CATACAAGTGAATCCTGTCCAGACACCTCCACAGCGTGGCCTGCATTCTCGCTTTTCAGGCATTGCTTCA
ACAAGCCCAAGTAGAAGAAAAGCCATCTCATTGAGCAAAAGTATAAAGCATTGGTGTGTTCAAATGGTTT
GCTCTGTGCTAACTTGATTACATGATTAGGTAAAAAGCCATCTCCTGCTCCAGTGTCTCCATTGTCTCCG
TCAAAAGAAGAGCAATCCAATGTTGTTGATTTGCCTCCTGCCAGTTCCTCAGCTACACAAGAGCCTTCTG
CTCCAGTAGTGGCCCCAGTTTCCGGCATGCATTCTCGTGCTATCGGCATGGTCCACTCAAACCCCAAACG
TCTTTCTTTAAGCAAAAGTAAGTGTCATTGGTATATTCAATTGAATGGTTCAATTCTAATTGTGTCGTAG
AGAGACCATCTACACAACAGGCGTCCTTTCCCAAGCCCGTGCTTCCTACTAGCTCCTTGTCTGCACAAGC
ACCTTCTGCTGAGGTAATATCAACCAAATCTGGTGGTATCAATGTGCCCTCATCCAAATGGTCGCCCAAG
CGTGTTTCTGGTGGTGAAGCTGTCCCATCTAGCAGTATCAAAATGCCTCCTTCTAGCTCATCATCAAAGC
CATTGTTGCCTGCTAAAGAAAAGTCTCAAGATAGTGTGAATGTGCCTTCCACAGCGTCTTCATCAAAGCG
TGCTCCTCATGGAAAATCGGTCCCCTCTACTGGTGTCAAAGCGTCTTCTTCTAGCTCATCATCAAAGCTA
GTGTCTCCCGCTAAAGCAAAGTCTCAGAGTGGCGTTAATGTACCTACAGCAGCGTCTTCATCAAAGCGTG
CTTCTTCTGAAAGTGCAGGTTCTTCTACTGGTGTCACGGCATCCTCTTCTCGCTCAACATCAAAGGTTGC
AGATCTTGCCAAAGTCTCTCAGACTGGTGGCGCTCATGTCTCTGATGATGGAAGCTCATCTTCTCGCGTG
CCTCCTGATCAATCAACTGTGTCTGGTGGTGGTGGTGAAATTGCGTCTTCCTCAACTAGTGGAAATCAAG
AGTCTCCCTCGCCTGATGCTGTTGCACTCAGAGTCCCATTCACTGTCGAGTGCGATTTGCTCATTGATAC
AAATGACCTTTTGCCTCAAGCTGCTGTGTCTGGTATACAGAAAGCATTCGACGATGCCCAGTCTATTGGA
TTCAACGAAAGCATCAACAACTGTACCAAGTTCCTGGCATCCAAACATGTTGTGATTGATGGTGGCCATC
GTACTTTATGCAATGTCCTGAATGGCGTGTCAAGAACGGAATGCAAGATCCATGACAATCAAGGTGGCAG
TCAAAAGCCAAAGGATATGCTGCTTCTCTATTGTCTGGCTAGCCATCTCCAATGTGCTGTCTATGTCTTT
TCTACTCGCCATAGACCAGTGCTCGTCTCGCCAAGTGCACAAGAACAAGTGCAAGGTTATATGGCGCTGC
TTGTCCACAAAGACTCCTATATGCAAAAGACACACTGGTACCCTCTCCGCCTGGATCTCAAGTCAAAAGT
TGGCTCCGCGCGCGCAAAGACAACCCTGGAAACCCCTATCGTGGCCACCAGAAAGCAGTCGATCGCACAA
GCATCCACCGTCTCATCGTCGAAACCCATTGCAAAAGGATATGAAAAAGACATTGAGGACATACTACGAG
CAAGCTGCTTCTCCATTTTTCGCAAGAAGTGGGATGACTTTCGTTCAAGTGGCAATACATCCATTCAGGA
CTTCAAGGCGACTCTTAGCGTGAAGAGCTTCCCAGAAAACGTCGTTCAGCGGTGCAGTGATGCCATCGAA
AACAAAATGCGTGCAGCTGGGACACCACTTTCAAGAAACCCGCAATGGTTGAGTCGCAAACTTCACAGTT
GGAAAACCCGCAAAAAGAACCCCTTTGGTGTTGTTCAACTCGTTGAGGAGTTTATTGCCATCATTACCAA
AGAGCAGAACAAGGAGCTTGCCGACCAAGGTGACGATGATCCCATTGAGGTTGAGGATGGTACCAGTCAA
GATCAAGACGATCCCATTGAGGTTGAGAACGATATCAGTCAAGATCTAGATGACCCCATTGAGATTGAGG
ATGACACCGCTCAGGTACAAGGCCAATTGGTGCCCATCAAGGAATACCACACCATCTCAAGGTCGCTCAA
GAGTGTCATCAAGCCGCAAGCTGATTACCAGACGCTACTGTTACGGATGACGAATCTGCAAAACACATGC
CATCATGTTGTCTACGGCCTTTCTCAATGCGTGTCTACCCTGGTGAATATGATTATTGAAGGTGAATGCA
GCGCTGGTGCACACCCTGGTTATCTGGATTTCTCCCGTATTGACTTGCATCAAAGAGGCATTGGTGCAGG
CGCTGAACAGGCCATATCACTAGTGGCTCCAATCAAACAAGATGTTCTCGATCTGTTCAACTTTGCTGGT
TTTTACAAGATTGCTTGTGCGGTGGTGGGTCAGAAGAACTTGACAGCACACTCGGCTGACTTCCCGTAAG
TATAAGGATGGCTCTGGATTGTGAGTGCTTGGTTCTAATAAGGCTCTTTGTTTATATAGTATTCTCCAAA
CATTGTCTACCAGTCTGCCAGCCAATGATCGTGTCACATTTGTTTGTGGTCCTTGGGTACAAGATGCGTG
TAGACGCTTTCTTACAAACTTTATCAACATGTGGTCTCCAGCTAGCTGTGTTGCCGATCTGCGTGTGGTG
ATGGAGATGCTTCTCCGTATTCATCTTTGCAGCCAGAGGTTCTTTAACCCAAAGGTCCGTCCTAAGAAGA
CAAAAAAGCAAAACAAGGTCAAAATCAAGGCGCCATCCAAAGACTATGCAATGAGCAAGCTCTTCTGGGC
TTTGGTTCACAAGGATCCAAAGCAGCATGTCGTGGACTTCTTTACTACAAAGGTCTTCAAGCTTTTTCCT
ACTCCAAAGGACATTACGACAGCAGCTACTGTCTCCGCTTCTGCTAGTGTCGCCACAGCAATGAACCCAT
ACGAGAAAGCTCTTCAAGATGGTACAGATGCCAGTGAAGATGAAGAAGAAGAAGATGGCATTCTCCTTGC
TCAAACACCCGACCTTCCTGCAAAGGACATCCGTGCACTGACCTCTGTCGCATGTTTCCTCTGCCAGTCG
CCTGAGCATCCAACAGTGATTACAATGCAACATGTCAAGGAAAAGCTGTACCACGATAAACAAGACTGTA
TCCCATCGTCTGCTCTGGAAACCACAGCCAGCTTGGTGTCTGCTGTCCGTTCTGTAACCCCAAAAGAGGA
TCAGGCTTTCTCTCTAGCAAATTGGATTCCCATGCGCGCTTTACGAAACACTCTGGTTGAATTTGCAGGC
AGCAAGACCAAACGTAGAGTTTCCAAGCTGTGTGTGGACAAGAAGAAGGATACCAACAGCGCTGATGCAG
TGAGGATCGACCATGCCGCATTGTATCACCTCTTCTCTAACGACCACAATCTCCACCTACCAAACGGCAT
TGACAAAGTGACAAGCGTCCATGTTCTCAAGACCACAGAGCAGAAGGTGGATCTCCTGAACAACTTTCTC
AAAATCAACAAGATCAAGGGCCTCTTCCAAGAACGCAAGCTTACGTTTGCTGGTTACTTTCTCTTCTCCA
ATCAGTATGATCTCCACTTTGCTGGCTACAAGATCGTACAGCCTGTCAAGCAAGCCGATATTGCTACCAG
GGGGAGACAAGAGCGCAGTGGAAACCAAAACCATGAAGCTGAAAAGCAATTGGTAAAGGAGCTTACCAAG
GAAATCAAGGACATGCGTAAAACGTACACAGCCAACGCAAAAGAGTTGCGCAAGTTGGAACTAGCAAGAA
TGCAGGCTGGTAACAAGTCAAGAACTTTTGAGAGGAGGAACAAGAGGAGGGACCCCAATTTATACCGTGA
TCTCAAGGATGCTCGCGACACCTTCAACAAACTGCATGCGAAGCAGGCCAAGCTACTGCAAGAGATTCAA
GAGAGGCAGTCAAGGATGTACATCTTGAACAAGAAGATCCATAACCAGCGTCACCCACCTCAAGGTTCTC
ACCTAGATCCCAAACTTGCACCAATTGTGGCAGCCTCATCAACAGTCGTCCAAGGTATTGACCCAGGCAT
TGTAACTGCTGCGTCTGGCGTTGGCACCTATTCTCGCTCTCTTTTTGAAGCTGTCAATCGATTCCAAGCC
ATTTCAAATGAAGAGGAAGTGCCTCACCCAAAGGATCAAGCTTATCCATTCTCTCTGACTGCAAATATGG
TGAACACGGCTGTCCTTTCACATCAACATAGAAAGCAAAGAGAGAAGAAGGACATTGGTATCAAGAAGCA
GCAGCGAAATACAGTCATCCGAAGATGCAGACTGAAGAAGTACCACCAGCGAAAGGTGGCTAGCGACAAT
GCAGTCTATCACCAACCCAAGGGTGCTCACATTGTTACCTTCACAGGAAACTGGTCTGGATCTGGGGCAT
ATATCAAAGGCCATGCACGTAGAAGCACGAAACTTTATTACAGCCAATTGGGTGCTGGTACCAACCACTC
GGTCGTCAGTGTCGACGAATACAAATCAACCGTAACTTGCTCGTCTTGTTTCCATCGCACATCCAAGCAG
GTTCATCTTAGGGACGGACACATCAAGAGGATTCCTGGTGCTGTGGTTTGCCTAAACGTCAAGTGCCCAA
GAAGACTCACGTCAGGTGCCACTACGGTCAACCGCGACCTCAATGGTGCGAAGAATATTGCGCTCATTGG
ATTTTCAAGTCTGGCTGCCCAGGATGGTCTTGCTCTCCCACCATTCAGACGCTCTCACAATACAAACAAG
TAAGTCATTCCTTTTTACTTTTCTATATTGGTGCATCGTTCTCAACTTCTACACTTTAATAGGTACATCT
TGTCTCAACTCTTTTTAGCCCACCAGTCTGGTGAGGTTGGAATACCCACATAAAGTGGAGTCTCATTATT
AGTCCCGCAGGGTTT
>MCi-2B
TGATGTATCACTTCCAAACCGGATCTCAAATTACTAGTAAAACATTCAGTTCAAGCATAGATCACATCAG
ATCATAAACTTTGACATGAAACTGGATTCAGTTACGATCCCAGTTATGGCATGCTCAGGATAATAGATTC
AATCTATCATCCTATCACCCAGATCAACGCATCAAATACCTTCTCCTCACATCAAATCCCAGTTCGAATA
GTATATAAACCCTCTTATTTCCAATGTAATAAACGATATTCTTTATCTGATTAATTTTCTACCTTTTTTA
AAATAATTTATTTTTGATAAATCAACAATAAGATTAGGCATTTTATGTGTGCAGTTACCATTGACTTTTA
TTTGCGCCTTTTTTTTCCTTTCTTTTTTAACAATACCACAGCATGAAGCATACTGAGAAAGTATTTATGG
ATGCATGGAGCTTGTGCACAGGTTTGTAATGTGAATAGCATGTCAATAGAGTCGTGTTTTGACGCGTCTA
TTGCATTTAGATACAGCGTCGTTGGATCTGATGGGTCGCATTATGAACAAGGAAAACATCAGAGCTGTTT
GCAGTGCCGATGGCGTCTGTTTGAAGAAAGGAAACTTGATAACCCAAGAAACACTGTGGGCTGATTTTCC
CTTGTCATCGATGGGTGCCCTACTATTTTATTAAGATGTCGATTCGTTGGGTGGATTATAACTAGCGGAC
ACGGCATTATTTAAAACGGCGGATACATTGCAAATGGCGACTGCATCAAACGCAACACAAACTCTAGTAC
TTACAACAGGCTCAGTACTCGAAAAGACATCTCCTCTAGCAACGCCATCATCCATGGAGAATGAAGCAAT
AATGGAATCGAATACCACCAAGAAACAGGAGACAGTGCGTTTGTCATAAGTATCAGTATCAATAGCACCA
AGACCAGTATCAATGTCTATATCAACACCACCAGCACCAGCACCAGCAACAACAGCAGCTACGTCATCAG
CACCAGCACCAGCAGTAACGCAAGCAAAAACAGTAGCTAAACCAGTACCAACAACAACAGCTGCTACCAC
ACGAGCACCAACAAAAACAGCAGCTACTACTACCTCAGCACCAACAAGAACAGCAGCTACTACTACTACC
TCTGCAGGTAAAACGTTGCCGCCTGCCACAACCAACACTGCTACTCAAAGAACAACATTATCATCTACTA
CTGCTGCAACACCCACTACCACTGCTGTTGCTACACCTACTACCACTGCTATATCTACTACTACCACTGC
TGTACCTACTACCACTGCTGCTACATCTATTTTTACTGTACCACAAGTACCACACGACTATGCAAGAACG
TTAAATCAGCGAATGCAAGAGTTGCAGCACCCAACAATTATTACCTTGCAATCAAATACAAATGCTTTGC
TCTCATCCGTAACATGGGCAGGAGCAATCCAAACAATCACGAGCTTCATCAACATCACAGACATCCGTCG
TTACAGCCTAACAGTATATGCCAGATGATTGACATTTGAAGACTTTATTTGGACAAGTTTTCTCCTCCTC
TCAAATAATTGAGACAAGTATTTGCAGAATAGGGTCGATGATGTCACAAAATGCGCAGAGATAATATGTT
TCAGTCATCAGCGTTGCGTCTTTCTTATAATTGTCAATGCCGTAAATCCTATAAAGAACCATCAGCATGA
GCACATTATTGCATGTAACGATGAAGCCTGATTTTACATTGTTTCAATGGCGCGCAACAAGCAATACTTT
TCACTTTTCTTGTCTTTGATTTCAAATTTTTTGGTGTCGATGTAATCCAGTATGTTATCCATGTCGGTGC
TACAAGAAGCAACAAAACGGCATAATTAAAATTTTTGAAACCCAACTACAACGCTCCTCCCCCACTTGTT
TACAAATCAACATTCAACCCCTTTTTGTTCTTTTATCAACTCGCATCGTGAGAGATGGGTTTACCAAAAC
ATGTATAGATTGTTTCAGCAATGGCTTCGCCGTAGTGTCACATAACACGAGTACTGACGCTACAGTCAGC
AAGGCAGCAAAGGAAACAGTGTCAGAATATCACAGGCAAGCTCATTTTCCCTTCATCTTCCAAGACGCGT
GTCTCTAATGACCACGCCTTCCGTTTTATATAGATCTGCAACGAATAGTCTCGCTAAAGACCACCTCTGA
TTGTGCCGTCTGTTATACACATTTCAACAAGACATCCTACGAACGATTCACATTACATTACTCTTTGTAT
TCAAACCTAGTGGTCAAACCAATTTTACTGCCAATCATGAGCCTCCAACCAAGTTGGTGGATCAAGCAAT
ATCAATGCATCTCCTAAAGAGGTAATTTCATGGAAACAAGGGAATGCCATGTCCAGTAGCTTGCATTATT
CGCATCAAAAAGGTGTCGTTGTAAATGTCGATTATACTACAACAAGGCCAACAACACGTATCCGAGGTTC
GTTATGGTCAGGTGGGTTGTTACAATGCGATTGCAACAGGAAAAGGACGGGTTGATGTCTGTGCACACTT
CAAGCAGAAACAAATCAGTTATGGAATGGATCCAACAATTAGAGTCGACATCCACTACATTCAGCTTGCC
CGCCTAGCTTTGTATATCATGGATCAGTTTCAGGGTAATGGATTTGACAGGATAAAATGAGCCACCCCTG
ATGGATCGACATTTCTCTCAAGCCCTGATGAATTTGGTTGGGTTTTTGCAAGTAGCGCATCATTTCATCC
AACACTTGGATGATGCCTGCAACATCCATAGATTTACTGGATAGTCAATTCAATTGAATCGAAATAAAGA
AGACAGCATTGTTCTTATTGGTAAACAGTGAAGGGTGTATATGTGTGGATCTAGTATCAGATCAGGTGGA
ATCCAGTCAATTGCACCTTACAGCATTGTTCTTATTGATAAACAGGGAAGGGTGTATATGTGTGGATGTC
GTATCAGATCAGGTGGGATCCAGTCAATTGCACCTTTTGAATAACCGGATGTGTTGAGTCGTAACGATTA
AGCGGTGTGGGATGAGCAAACAAGTAGCTATGAGAGATGGGCGTCTGATTAATCATGTTGGGTATTGCTA
TTATTGTGATTTGTGAAGGAAGATTTTATTGGACAGTGTGGTCCATTGGGACAAAAACCTGTGTAAAAGG
TGTTTGATGGATTGACTACCCTTTTCCTTCCTTACCTGTCTCTTTGTCCTTTTTATTCATCATCTTTATC
ATGCAGAAAAGAAACAGAGATGAGCAAGGTAGGTTGAGCATTGTCTACTTTACAAGACCTGTTACTAAAG
GATCTATGCATAATAGAAGATGATGCTTCTGATCGTGGTAAACCTAGTAAGTGAAAACAGCCCATTATAT
ATACCATCTTATTTAATGTGCCTATGATCAACAGAGAGACCTGCCAAAGCTTCTGCCTATTCTCCTGCTC
GCGATACCACAAAACCAGAACAGCTTCAAGCTGCTGTTCTTCGCCTTAATCAACGCAAATACATGTCTGA
CTCTTCTATGAGTCAACCTGATGAGATGGCATCCTCTTATGGTCAAGCTGGCCAACGCAACCCCTCCCAT
AATCAAGGTAGTAAATGAAGACAGCCATGCTGTTTCATGCAAAAAAGACACTGACTTGATGTATCATGTA
GAAGAGCAAAGAGCATCCGGTGAAGGCCCCTCCTCATCAGCATCCACTGGTTCATCCATACAAGTGAATC
CTGTCCAGACACCTCCACAGCGTGGCCTGCATTCTCGCTTTTCAGGCATTGCTTCAACAAGCCCAAGTAG
AAGAAAAGCCATCTCATTGAGCAAAAGTATAAAGCATTGGTGTGTTCAAATGGTTTGCTCTGTGCTAACT
TGATTACATGATTAGGTAAAAAGCCATCTCCTGCTCCAGTGTCTCCATTGTCTCCGTCAAAAGAAGAGCA
ATCCAATGTTGTTGATTTGCCTCCTGCCAGTTCCTCAGCTACACAAGAGCCTTCTGCTCCAGTAGTGGCC
CCAGTTTCCGGCATGCATTCTCGTGCTATCGGCATGGTCCACTCAAACCCCAAACGTCTTTCTTTAAGCA
AAAGTAAGTGTCATTGGTATATTCAATTGAATGGTTCAATTCTAATTGTGTCGTAGAGAGACCATCTACA
CAACAGGCGTCCTTTCCCAAGCCCGTGCTTCCTACTAGCTCCTTGTCTGCACAAGCACCTTCTGCTGAGG
TAATATCAACCAAATCTGGTGGTATCAATGTGCCCTCATCCAAATGGTCGCCCAAGCGTGTTTCTGGTGG
TGAAGCTGTCCCATCTAGCAGTATCAAAATGCCTCCTTCTAGCTCATCATCAAAGCCATTGTTGCCTGCT
AAAGAAAAGTCTCAAGATAGTGTGAATGTGCCTTCCACAGCGTCTTCATCAAAGCGTGCTCCTCATGGAA
AATCGGTCCCCTCTACTGGTGTCAAAGCGTCTTCTTCTAGCTCATCATCAAAGCTAGTGTCTCCCGCTAA
AGCAAAGTCTCAGAGTGGCGTTAATGTACCTACAGCAGCGTCTTCATCAAAGCGTGCTTCTTCTGAAAGT
GCAGGTTCTTCTACTGGTGTCACGGCATCCTCTTCTCGCTCAACATCAAAGGTTGCAGATCTTGCCAAAG
TCTCTCAGACTGGTGGCGCTCATGTCTCTGATGATGGAAGCTCATCTTCTCGCGTGCCTCCTGATCAATC
AACTGTGTCTGGTGGTGGTGGTGAAATTGCGTCTTCCTCAACTAGTGGAAATCAAGAGTCTCCCTCGCCT
GATGCTGTTGCACTCAGAGTCCCATTCACTGTCGAGTGCGATTTGCTCATTGATACAAATGACCTTTTGC
CTCAAGCTGCTGTGTCTGGTATACAGAAAGCATTCGACGATGCCCAGTCTATTGGATTCAACGAAAGCAT
CAACAACTGTACCAAGTTCCTGGCATCCAAACATGTTGTGATTGATGGTGGCCATCGTACTTTATGCAAT
GTCCTGAATGGCGTGTCAAGAACGGAATGCAAGATCCATGACAATCAAGGTGGCAGTCAAAAGCCAAAGG
ATATGCTGCTTCTCTATTGTCTGGCTAGCCATCTCCAATCTGCTGTCTATGTCTTTTCTACTCGCCATAG
ACCAGTGCTCGTCTCGCCAAGTGCACAAGAACAAGTGCAAGGTTATATGGCGCTGCTTGTCCACAAAGAC
TCCTATATGCAAAAGACACACTGGTACCCTCTCCGCCTGGATCTCAAGTCAAAAGTTGGCTCCGCGCGCG
CAAAGACAACCCTGGAAACCCCTATCGTGGCCACCAGAAAGCAGTCGATCGCACAAGCATCCACCGTCTC
ATCGTCGAAACCCATTGCAAAAGGATATGAAAAAGACATTGAGGACATACTACGAGCAAGCTGCTTCTCC
ATTTTTCGCAAGAAGTGGGATGACTTTCGTTCAAGTGGCAATACATCCATTCAGGACTTCAAGGCGACTC
TTAGCGTGAAGAGCTTCCCAGAAAACGTCGTTCAGCGGTGCAGTGATGCCATCGAAAACAAAATGCGTGC
AGCTGGGACACCACTTTCAAGAAACCCGCAATGGTTGAGTCGCAAACTTCACAGTTGGAAAACCCGCAAA
AAGAACCCCTTTGGTGTTGTTCAACTCGTTGAGGAGTTTATTGCCATCATTACCAAAGAGCAGAACAAGG
AGCTTGCCGACCAAGGTGACGATGATCCCATTGAGGTTGAGGATGGTACCAGTCAAGATCAAGACGATCC
CATTGAGGTTGAGAACGATATCAGTCAAGATCTAGATGACCCCATTGAGATTGAGGATGACACCGCTCAG
GTACAAGGCCAATTGGTGCCCATCAAGGAATACCACACCATCTCAAGGTCGCTCAAGAGTGTCATCAAGC
CGCAAGCTGATTACCAGACGCTACTGTTACGGATGACGAATCTGCAAAACACATGCCATCATGTTGTCTA
CGGCCTTTCTCAATGCGTGTCTACCCTGGTGAATATGATTATTGAAGGTGAATGCAGCGCTGGTGCACAC
CCTGGTTATCTGGATTTCTCCCGTATTGACTTGCATCAAAGAGGCATTGGTGCAGGCGCTGAACAGGCCA
TATCACTAGTGGCTCCAATCAAACAAGATGTTCTCGATCTGTTCAACTTTGCTGGTTTTTACAAGATTGC
TTGTGCGGTGGTGGGTCAGAAGAACTTGACAGCACACTCGGCTGACTTCCCGTAAGTATAAGGATGGCTC
TGGATTGTGAGTGCTTGGTTCTAATAAGGCTCTTCGTTTATATAGTATTCTCCAAACATTGTCTACCAGT
CTGCCAGCCAATGATCGTGTCACATTTGTTTGTGGTCCTTGGGTACAAGATGCGTGTAGACGCTTTCTTA
CAAACTTTATCAACATGTGGTCTCCAGCTAGCTGTGTTGCCGATCTGCGTGTGGTGATGGAGATGCTTCT
CCGTATTCATCTTTGCAGCCAGAGGTTCTTTAACCCAAAGATCCGTCCTAAGAAGACAAAAAAGCAAAAC
AAGGTCAAAATCAAGGCGCCATCCAAAGACTATGCAATGAGCAAGCTCTTCTGGGCTTTGGTTCACAAGG
ATCCAAAGCAGCATGTCGTGGACTTCTTTACTACAAAGGTCTTCAAGCTTTTTCCTACTCCAAAGGACAT
TACGACAGCAGCTACTGTCTCCGCTTCTGCTAGTGTCGCCACAGCAATGAACCCATACGAGAAAGCTCTT
CAAAATGGTACAGATGCCAGTGAAGATGAAGAAGAAGAAGATGGCATTCTCCTTGCTCAAACACCCGACC
TTCCTGCAAAGGACATCCGTGCACTGACCTCTGTCGCATGTTTCCTCTGCCAGTCGCCTGAGCATCCAAC
AGTGATTACAATGCAACATGTCAAGGAAAAGCTGTACCACGATAAACAAGACTGTATCCCATCGTCTGCT
CTGGAAACCACAGCCAGCTTGGTGTCTGCTGTCCGTTCTGTAACCCCAAAAGAGGATCAGGCTTTCTCTC
TAGCAAATTGGATTCCCATGCGCGCTTTACGAAACACTCTGGTTGAATTTGCAGGCAGCAAGACCAAACG
TAGAGTTTCCAAGCTGTGTGTGGACAAGAAGAAGGATACCAACAGCGCTGATGCAGTGAGGATCGACCAT
GCCGCATTGTATCACCTCTTCTCTAACGACCACAATCTCCACCTACCAAACGGCATTGACAAAGTGACAA
GCGTCCATGTTCTCAAGACCACAGAGCAGAAGGTGGATCTCCTGAACAACTTTCTCAAAATCAACAAGAT
CAAGGGCCTCTTCCAAGAACGCAAGCTTACGTTTGCTGGTTACTTTCTCTTCTCCAATCAGTATGATCTC
CACTTTGCTGGCTACAAGATCGTACAGCCTGTCAAGCAAGCCGATATTGCTACCAGGGGGAGACAAGAGC
GCAGTGGAAACCAAAACCATGAAGCTGAAAAGCAATTGGTAAAGGAGCTTACCAAGGAAATCAAGGACAT
GCGTAAAACGTACACAGCCAACGCAAAAGAGTTGCGCAAGTTGGAACTAGCAAGAATGCAGGCTGGTAAC
AAGTCAAGAACTTTTGAGAGGAGGAACAAGAGGAGGGACCCCAATTTATACCGTGATCTCAAGGATGCTC
GCGACACCTTCAACAAACTGCATGCGAAGCAGGCCAAGCTACTGCAAGAGATTCAAGAGAGGCAGTCAAG
GATGTACATCTTGAACAAGAAGATCCATAACCAGCGTCACCCACCTCAAGGTTCTCACCTAGATCCCAAA
CTTGCACCAATTGTGGCAGCCTCATCAACAGTCGTCCAAGGTATTGACCCAGGCATTGTAACTGCTGCGT
CTGGCGTTGGCACCTATTCTCGCTCTCTTTTTGAAGCTGTCAATCGATTCCAAGCCATTTCAAATGAAGA
GGAAGTGCCTCACCCAAAGGATCAAGCTTATCCATTCTCTCTGACTGCAAATATGGTGAACACGGCTGTC
CTTTCACATCAACATAGAAAGCAAAGAGAGAAGAAGGACATTGGTATCAAGAAGCAGCAGCGAAATACAG
TCATCCGAAGATGCAGACTGAAGAAGTACCACCAGCGAAAGGTGGCTAGCGACAATGCAGTCTATCACCA
ACCCAAGGGTGCTCACATTGTTACCTTCACAGGAAACTGGTCTGGATCTGGGGCATATATCAAAGGCCAT
GCACGTAGAAGCACGAAACTTTATTACAGCCAATTGGGTGCTGGTACCAACCACTCGGTCGTCAGTGTCG
ACGAATACAAATCAACCGTAACTTGCTCGTCTTGTTTCCATCGCACATCCAAGCAGGTTCATCTTAGGGA
CGGACACATCAAGAGGATTCCTGGTGCTGTGGTTTGCCTAAACGTCAAGTGCCCAAGAAGACTCACGTCA
GGTGCCACTACGGTCAACCGCGACCTCAATGGTGCGAAGAATATTGCGCTCATTGGATTTTCAAGTCTGG
CTGCCCAGGATGGTCTTGCTCTCCCACCATTCAGACGCTCTCACAATACAAACAAGTAAGTCATTCCTTT
TTACTTTTCTATATTGGTGCATCGTTCTCAACTTCTACACTTTAATAGGTACATCTTGTCTCAACTCTTT
TTAGCCCACCAGTCTGGTGAGGTTGGAATACCCACATAAAGTGGAGTCTCATTATTAGTCCCGCAGGGTT
>MCi-2C
TGCAAAATTGTACTTTTGGATGTTATGAACAGGCGTGGATTTATTCCAAAACTGTTTTCTCTAGGATACC
AATTGTACTTGATCATGTCTGATACTTATAGTGGTATTGTGTGTAGTTACCTTAAACCATTTGTACCATC
AATTTTAAATGTTTAATCTTGCTTTTCTCATTTTAATCACATTTTTAGTTTCAATACAAATGCTTTATTT
CTCTGAGCTGTCTCCAAATTTGAGCCAATAAAATCGCTTAAAAAGCTAGTTTAAACGCCACTGACCCTAG
AAAATTTTTGCGAGGGTTTCCCTATGTTTTTTGGTTAGGCGGACTTTTAAACATTGCCAAATACAGTAAT
TTAGCAATTTTATCATCAAAATCCCCTAAAATGCCAGAATATGCCTTACTACACACGCCAGCTTATAGTG
CAAACGCTTGAGACTCTCAGTTAGCACCAAGTAAGTGATACCAATCAAGTGAAGGCAGCCTATCTACCCC
CTAGCCTCTGAATCAAATCTAGTTGTGCTTCAACGATAGGCTTATCCACACAACAAAAAAAGAGGGTTAT
GGCTCAAAGAACAATAAAAAGGAAGGGAAAGTAGCAAGAGGGCATCACTAGAATGCGATGAAGAACAAAA
ACATCGCAATACAGTTACATACAAAAAGGTAACATGCAATGTGTATCATCAAAGTGACGAGTACAAGAAA
AGTAATAAAAAAAAAGCATCGTGGTTGCCTCATACGAAGCAAGAGCACCAACACCACCAGTATTACAGAA
AAAGTAATACGTGAAGAACAAAAAGAACGCAAGGATACTCCACAATAGAGCAGCACTGCCAGCGATACAA
TGCATCAAAAGATACACCATAGCACTATGGTACAGCAACAGAAAAATAGTTGCGTGCAGCAGAAAAGGGT
GAAATAATAAATCGCAATAGAGCAAACTAAAGAAGAATGCACAGTATTACGAGAAAGAAAGTAGTAAGAG
GGTTGAATGAATGTGATCCATGGCAACCAAAGAAGGGGAATATACAAACCAAATACAAACCAAACACAAT
CAGTATATTGCAACGAACTAGCCTGAAATAAACTGTGTAATTAGTATTACTGTACATTGTACCGCGAAAG
GTGGCTCTTATCGGCTGATACCTACTGTAACAGACTTGAAAGATGTCGTCTTGGGTACTTGCGGTTGCAA
AGGCATACTTCTTTTGGCAAAAGTGGTGTTGTATTCAATAAATAATAATAAAAAGTATATGGTTTAATAG
AAAAAGTGCAGTGCAAAAACAGTGCGAGAAAAAAAAATAATAAAAAAAAGACGCGTTGCTGAGGGTGACT
GCAGTCAATAAGCTGTGGAAGCGCAGAGCACACATAATTTGAATGACGTGTACACTGAACATTTTGCACT
GTAGTGACTGTACCCAAATGATTTTTTTGTGATGATTTTTTTGAATCAAAATCGATATAATTTGACATTT
GTAAACATCTTTGTTAAAATTAGCTATAGAAAGTGTGCTCAGCGTATACTACTTTCTAATAAACTTAAGG
GGAGAATTTGAAGGCGCATTCAATGGTGTCAATTTTAAAGTACTTTTAGAATAAAAAGATAAAGAATTTT
GAGAAAATATAAAAAGCAGTTTTTCCAAGAAAAGTCAAGATTTAGCATATACAACGTTCAAAATAGCAGT
TGCACAGGTTACCCTACATCTGTGCGGTCATTTTGATTTAATATATATCATAGTAAAAAGTGTCGTTTTT
GCCTCCAAAATTGCGATCGTTTGATTTTTAACAAAAACCATGAGGGGTACCTCATGAAAAAATGTGAATT
GTCGACGATTTGAATTGATCCCAAAAAAATTAAGATAAAGGTTTAGGATGTAAATGGCAATTGAAAGCAA
TCATTTGGCACTATTCCGAGCATCTAGAAGGGTTTAGAAGACAAGATATTGAGGTTTGGATTTGGGTGAT
TTGGCAGAGAATAATAGCTTTCATCCCTATAAATTCAGAGCAACCAATGCTACATAATATCATATCAAGA
CATTAAACAATCGATATTCCTAGCGGTTACGCTCTAAATACCAGCAAACACAAAGCGATGTGATTTTCGT
GTGTATCTTACTTTAGAAACCCTCCGAGATTATAATGAAAACTTCACTTCTTGTCATGCCTCAAGAATGC
AGCTTGTAATAGGCTACTACTTCTTGATAATTGTGCTACCTGCTGTGCACCTCAGTTCTTTTTATACCGA
ATATAAAGTTAAAACAATGCTTACGCACAATAGAGTTGTCATTTTATACAACAGATAAATCTTGGGGTGG
TTGAAATTAGTAAAATTTATCACCAGCTTGCTGCCAAACTACTGCAAGCATCATTTATTAACTAATGAAC
AACTAAGGTTGCTACTGCAAGTTTGTTAATATGATTATGACCCCCTCCGATAAAGTATAATACAACAGTG
CGAACATAAACTCTCTATCATTCATATACGGTATAGAAACACCAAGCTTTGTCGTATCTTGTTGTCCAGC
GCCCAAAACAATGATCAGCCTGTGTCATTCTAAAACAAGGCATGCTAGAGCCAGACGGTCTTAAATGTAG
TGTTGCGCAACATCCCCTCTATCGATCTGTCACTAGTAGGCACTCGTAATTAACGGCTTTTATTATGGAT
CTAGTCAAGATCAGTGCTCAAAATGGGCTTATTTCCAAAAAAAAAAAAATCATCCATCCATCAACAACAA
CGTATCCAATTCAAAATCCAATCACACCATTGTCTTTCTCGCAAAATTTTGCATACGTATGTGCTAATCT
CATGAGTCAGATGATTGACATTTGAAGACTTTATTTGGACAAGTTTTCTCCTCCTCTCAAATAATTGAGA
CAAGTATTTGCAGAATAGGGTCGATGATGTCACAAAATGCGCAGAGATAATATGTTTCAGTCATCAGCGT
TGCGTCTTTCTTATAATTGTCAATGCCGTAAATCCTATAAAGAACCATCAGCATGAGCACATTATTGCAT
GTAACGATGAAGCCTGATTTTACATTGTTTCAATGGCGCGCAACAAGCAATACTTTTCACTTTTCTTGTC
TTTGATTTCAAATTTTTTGGTGTCGATGTAATCCAGTATGTTATCCATGTCGGTGCTACAAGAAGCAACA
AAACGGCATAATTAAAATTTTTGAAACCCAACTACAACGCTCCTCCCCCACTTGTTTACAAATCAACATT
CAACCCCTTTTTGTTCTTTTATCAACTCGCATCGTGAGAGATGGGTTTACCAAAACATGTATAGATTGTT
TCAGCAATGGCTTCGCCGTAGTGTCACATAACACGAGTACTGACGCTACAGTCAGCAAGGCAGTAAAGGA
AACAGTGTCAGAATATCACAGGCAAGCTCATTTTCCCTTCATCTTCCAAGACGCGTGTCTCTAATGACCA
CGCCTTCCGTTTTATATAGATCTGCAACGAATAGTCTCGCTAAAGACCACCTCTGATTGTGCCGTCTGTT
ATACACATTTCAACAAGACATCCTACGAACGATTCACATTACATTACTCTTTGTATTCAAACCTAGTGGT
CAAACCAATTTTACTGCCAATCATGAGCCTCCAACCAAGTTGGTGGATCAAGCAATATCAATGCATCTCC
TAAAGAGGTAATTTCATGGAAACAAGGGAATGCCATGTCCAGTAGCTTGCATTATTCGCATCAAAAAGGT
GTCGTTGTAAATGTCGATTATACTACAACAAGGCCAACAACACGTATCCGAGGTTCGTTATGGTCAGGTG
GGTTGTTACAATGCGATTGCAACAGGAAAAGGACGGGTTGATGTCTGTGCACACTTCAAGCAGAAACAAA
TCAGTTATGGAATGGATCCAACAATTAGAGTCGACATCCACTACATTCAGCTTGCCCGCCTAGCTTTGTA
TATCATGGATCAGTTTCAGGGTAATGGATTTGACAGGATAAAATGAGCCACCCCTGATGGATCGACATTT
CTCTCAAGCCCTGATGAATTTGGTTGGGTTTTTGCAAGTAGCGCATCATTTCATCCAACACTTGGATGAT
GCCTGCAACATCCATAGATTTACTGGATAGTCAATTCAATTGAATCGAAATAAAGAAGACAGCATTGTTC
TTATTGGTAAACAGTGAAGGGTGTATATGTGTGGATCTAGTATCAGATCAGGTGGAATCCAGTCAATTGC
ACCTTACAGCATTGTTCTTATTGATAAACAGGGAAGGGTGTATATGTGTGGATGTCGTATCAGATCAGGT
GGGATCCAGTCAATTGCACCTTTTGAATAACCGGATGTGTTGAGTCGTAACGATTAAGCGGTGTGGGATG
AGCAAACAAGTAGCTATGAGAGATGGGCGTCTGATTAATCATGTTGGGTATTGCTATTATTGTGATTTGT
GAAGGAAGATTTTATTGGACAGTGTGGTCCATTGGGACAAAAACCTGTGTAAAAGGTGTTTGATGGATTG
ACTACCCTTTTCCTTCCTTACCTGTCTCTTTGTCCTTTTTATTCATCATCTTTATCATGCAGAAAAGAAA
CAGAGATGAGCAAGGTAGGTTGAGCATTGTCTACTTTACAAGACCTGTTACTAAAGGATCTATGCATAAT
AGAAGATGATGCTTCTGATCGTGGTAAACCTAGTAAGTGAAAACAGCCCATTATATATACCATCTTATTT
AATGTGCCTATGATCAACAGAGAGACCTGCCAAAGCTTCTGCCTATTCTCCTGCTCGCGATACCACAAAA
CCAGAACAGCTTCAAGCTGCTGTTCTTCGCCTTAATCAACGCAAATACATGTCTGACTCTTCTATGAGTC
AACCTGATGAGATGGCATCCTCTTATGGTCAAGCTGGCCAACGCAACCCCTCCCATAATCAAGGTAGTAA
ATGAAGACAGCCATGCTGTTTCATGCAAAAAAGACACTGACTTGATGTATCATGTAGAAGAGCAAAGAGC
ATCCGGTGAAGGTCCCTCCTCATCAGCATCCACTGGTTCATCCATACAAGTGAATCCTGTCCAGACACCT
CCACAGCGTGGCCTGCATTCTCGCTTTTCAGGCATTGCTTCAACAAGCCCAAGTAGAAGAAAAGCCATCT
CATTGAGCAAAAGTATAAAGCATTGGTGTGTTCAAATGGTTTGCTCTGTGCTAACTTGATTACATGATTA
GGTAAAAAGCCATCTCCTGCTCCAGTGTCTCCATTGTCTCCGTCAAAAGAAGAGCAATCCAATGTTGTTG
ATTTGCCTCCTGCCAGTTCCTCAGCTACACAAGAGCCTTCTGCTCCAGTAGTGGCCCCAGTTTCCGGCAT
GCATTCTCGTGCTATCGGCATGGTCCACTCAAACCCCAAACGTCTTTCTTTAAGCAAAAGTAAGTGTCAT
TGGTATATTCAATTGAATGGTTCAATTCTAATTGTGTCGTAGAGAGACCATCTACACAACAGGCGTCCTT
TCCCAAGCCCGTGCTTCCTACTAGCTCCTTGTCTGCACAAGCACCTTCTGCTGAGGTAATATCAACCAAA
TCTGGTGGTATCAATGTGCCCTCATCCAAATGGTCGCCCAAGCGTGTTTCTGGTGGTGAAGCTGTCCCAT
CTAGCAGTATCAAAATGCCTCCTTCTAGCTCATCATCAAAGCCATTGTTGCCTGCTAAAGAAAAGTCTCA
AGATAGTGTGAATGTGCCTTCCACAGCGTCTTCATCAAAGCGTGCTCCTCATGGAAAATCGGTCCCCTCT
ACTGGTGTCAAAGCGTCTTCTTCTAGCTCATCATCAAAGCTAGTGTCTCCCGCTAAAGCAAAGTCTCAGA
GTGGCGTTAATGTACCTACAGCAGCGTCTTCATCAAAGCGTGCTTCTTCTGAAAGTGCAGGTTCTTCTAT
TGGTGTCACGGCATCCTCTTCTCGCTCAACATCAAAGGTTGCAGATCTTGCCAAAGTCTCTCAGACTGGT
GGCGCTCATGTCTCTGATGATGGAAGCTCATCTTCTCGCGTGCCTCCTGATCAATCAACTGTGTCTGGTG
GTGGTGGTGAAATTGCGTCTTCCTCAACTAGTGGAAATCAAGAGTCTCCCTCGCCTGATGCTGTTGCACT
CAGAGTCCCATTCACTGTCGAGTGCGATTTGCTCATTGATACAAATGACCTTTTGCCTCAAGCTGCTGTG
TCTGGTATACAGAAAGCATTCGACGATGCCCAGTCTATTGGATTCAACGAAAGCATCAACAACTGTACCA
AGTTCCTGGCATCCAAACATGTTGTGATTGATGGTGGCCATCGTACTTTATGCAATGTCCTGAATGGCGT
GTCAAGAACGGAATGCAAGATCCATGACAATCAAGGTGGCAGTCAAAAGCCAAAGGATATGCTGCTTCTC
TATTGTCTGGCTAGCCATCTCCAATGTGCTGTCTATGTCTTTTCTACTCGCCATAGACCAGTGCTCGTCT
CGCCAAGTGCACAAGAACAAGTGCAAGGTTATATGGCGCTGCTTGTCCACAAAGACTCCTATATGCAAAA
GACACACTGGTACCCTCTCCGCCTGGATCTCAAGTCAAAAGTTGGCTCCGCGCGCGCAAAGACAACCCTG
GAAACCCCTATCGTGGCCACCAGAAAGCAGTCGATCGCACAAGCATCCACCGTCTCATCGTCGAAACCCA
TTGCAAAAGGATATGAAAAAGACATTGAGGACATACTACGAGCAAGCTGCTTCTCCATTTTTCGCAAGAA
GTGGGATGACTTTCGTTCAAGTGGCAATACATCCATTCAGGACTTCAAGGCGACTCTTAGCGTGAAGAGC
TTCCCAGAAAACGTCGTTCAGCGGTGCAGTGATGCCATCGAAAACAAAATGCGTGCAGCTGGGACACCAC
TTTCAAGAAACCCGCAATGGTTGAGTCGCAAACTTCACAGTTGGAAAACCCGCAAAAAGAACCCCTTTGG
TGTTGTTCAACTCGTTGAGGAGTTTATTGCCATCATTACCAAAGAGCAGAACAAGGAGCTTGCCGACCAA
GGTGACGATGATCCCATTGAGGTTGAGGATGGTACCAGTCAAGATCAAGACGATCCCATTGAGGTTGAGA
ACGATATCAGTCAAGATCTAGATGACCCCATTGAGATTGAGGATGACACCGCTCAGGTACAAGGCCAATT
GGTGCCCATCAAGGAATACCACACCATCTCAAGGTCGCTCAAGAGTGTCATCAAGCCGCAAGCTGATTAC
CAGACGCTACTGTTACGGATGACGAATCTGCAAAACACATGCCATCATGTTGTCTACGGCCTTTCTCAAT
GCGTGTCTACCCTGGTGAATATGATTATTGAAGGTGAATGCAGCGCTGGTGCACACCCTGGTTATCTGGA
TTTCTCCCGTATTGACTTGCATCAAAGAGGCATTGGTGCAGGCGCTGAACAGGCCATATCACTAGTGGCT
CCAATCAAACAAGATGTTCTCGATCTGTTCAACTTTGCTGGTTTTTACAAGATTGCTTGTGCGGTGGTGG
GTCAGAAGAACTTGACAGCACACTCGGCTGACTTCCCGTAAGTATAAGGATGGCTCTGGATTGTGAGTGC
TTGGTTCTAATAAGGCTCTTTGTTTATATAGTATTCTCCAAACATTGTCTACCAGTCTGCCAGCCAATGA
TCGTGTCACATTTGTTTGTGGTCCTTGGGTACAAGATGCGTGTAGACGCTTTCTTACAAACTTTATCAAC
ATGTGGTCTCCAGCTAGCTGTGTTGCCGATCTGCGTGTGGTGATGGAGATGCTTCTCCGTATTCATCTTT
GCAGCCAGAGGTTCTTTAACCCAAAGGTCCGTCCTAAGAAGACAAAAAAGCAAAACAAGGTCAAAATCAA
GGCGCCATCCAAAGACTATGCAATGAGCAAGCTCTTCTGGGCTTTGGTTCACAAGGATCCAAAGCAGCAT
GTCGTGGACTTCTTTACTACAAAGGTCTTCAAGCTTTTTCCTACTCCAAAGGACATTACGACAGCAGCTA
CTGTCTCCGCTTCTGCTAGTGTCGCCACAGCAATGAACCCATACGAGAAAGCTCTTCAAGATGGTACAGA
TGCCAGTGAAGATGAAGAAGAAGAAGATGGCATTCTCCTTGCTCAAACACCCGACCTTCCTGCAAAGGAC
ATCCGTGCACTGACCTCTGTCGCATGTTTCCTCTGCCAGTCGCCTGAGCATCCAACAGTGATTACAATGC
AACATGTCAAGGAAAAGCTGTACCACGATAAACAAGACTGTATCCCATCGTCTGCTCTGGAAACCACAGC
CAGCTTGGTGTCTGCTGTCCGTTCTGTAACCCCAAAAGAGGATCAGGCTTTCTCTCTAGCAAATTGGATT
CCCATGCGCGCTTTACGAAACACTCTGGTTGAATTTGCAGGCAGCAAGACCAAACGTAGAGTTTCCAAGC
TGTGTGTGGACAAGAAGAAGGATACCAACAGCGCTGATGCAGTGAGGATCGACCATGCCGCATTGTATCA
CCTCTTCTCTAACGACCACAATCTCCACCTACCAAACGGCATTGACAAAGTGATAAGCGTCCATGTTCTC
AAGACCACAGAGCAGAAGGTGGATCTCCTGAACAACTTTCTCAAAATCAACAAGATCAAGGGCCTCTTCC
AAGAACGCAAGCTTACGTTTGCTGGTTACTTTCTCTTCTCCAATCAGTATGATCTCCACTTTGCTGGCTA
CAAGATCGTACAGCCTGTCAAGCAAGCCGATATTGCTACCAGGGGGAGACAAGAGCGCAGTGGAAACCAA
AACCATGAAGCTGAAAAGCAATTGGTAAAGGAGCTTACCAAGGAAATCAAGGACATGCGTAAAACGTACA
CAGCCAACGCAAAAGAGTTGCGCAAGTTGGAACTAGCAAGAATGCAGGCTGGTAACAAGTCAAGAACTTT
TGAGAGGAGGAACAAGAGGAGGGACCCCAATTTATACCGTGATCTCAAGGATGCTCGCGACACCTTCAAC
AAACTGCATGCGAAGCAGGCCAAGCTACTGCAAGAGATTCAAGAGAGGCAGTCAAGGATGTACATCTTGA
ACAAGAAGATCCATAACCAGCGTCACCCACCTCAAGGTTCTCACCTAGATCCCAAACTTGCACCAATTGT
GGCAGCCTCATCAACAGTCGTCCAAGGTATTGACCCAGGCATTGTAACTGCTGCGTCTGGCGTTGGCACC
TATTCTCGCTCTCTTTTTGAAGCTGTCAATCGATTCCAAGCCATTTCAAATGAAGAGGAAGTGCCTCACC
CAAAGGATCAAGCTTATCCATTCTCTCTGACTGCAAATATGGTGAACACGGCTGTCCTTTCACATCAACA
TAGAAAGCAAAGAGAGAAGAAGGACATTGGTATCAAGAAGCAGCAGCGAAATACAGTCATCCGAAGATGC
AGACTGAAGAAGTACCACCAGCGAAAGGTGGCTAGCAACAATGCAGTCTATCACCAACCCAAGGGTGCTC
ACATTGTTACCTTCACAGGAAACTGGTCTGGATCTGGGGCATACATCAAAGGCCATGCACGTAGAAGCAC
GAAACTTTATTACAGCCAATTGGGTGCTGGTACCAACCACTCGGTCGTCAGTGTCGACGAATACAAATCA
ACCGTAACTTGCTCGTCTTGTTTCCATCGCACATCCAAGCAGGTTCATCTTAGGGACGGACACATCAAGA
GGATTCCTGGTGCTGTGGTTTGCCTAAACGTTAAGTGCCCAAGAAGACTCACGTCAGGTGCCACTACGGT
CAACCGCGACCTCAATGGTGCGAAGAATATTGCGCTCATTGGATTTTCAAGTCTGGCTGCCCAGGATGGT
CTTGCTCTCCCACCATTCAGACGCTCTCACAATACAAACAAGTAAGTCATTCCTTTTTACTTTTCTATAT
TGGTGCATCGTTCTCAACTTCTACACTTTAATAGGTACATCTTGTCTCAACTCTTTTTAGCCCACCAGTC
TGGTGAGGTTGGAATACCCACATAAAGTGGAGTCTCATTATTAGTCCCGCAGGGTTT
>MCi-2D
TATTTTGTTCTGGATGGCATTTTCGATGCTTAGCAACAAAATACTTACCAGATACTTTGAATTTAGCGGT
TACTTCATTACATTCTTTGCTTTTACCACATACAATTTTGTATATTTTTACGAACTGCTTTCCACACCCC
GGATCTACGGTAAAAAAAGTCTACCTTCGCTTTGCTACGGTGATTTCCCTTTTTTTTTTTTTTTTTTTTT
ACCTTCGATCTAATGGGAGTGCGCAGCTCGCGCCTGCAGCGGGTTCTCCCAAATAACCAAATGTCGAGTC
AAACGAAATAAATTAAATTCTGTTCATTTGTTTGATTATATCATGCAGCTTCTAATAGTAATAATAGCTG
TAAAACAGGGAAGCTTATCATTGAAAAATCTGAGAAAATAACCTGCTACTTGATTGACATGGCTTTAGAC
ATTCGCTGCGCTGCGGTAAAGCCTCATATAATAGATGAAATGGCGTTTGTTGAGTCCATAGAAGTATCGG
AGCCTTAGGGACTCAATGATATTTGTCGGATCACGATCATACTTGTTATTTGTGCCCTGAATGTGTATAA
GAACATTAAGGAACAATCTATATAGACAGAGATGCATGAAGGCCTATGCATGAGGGCTTATGCATGAAAT
GATGATAGAATCTTTCACAGATCGATATTGTATAGACAAAGCTCGATGTACTGAATATAATAGCTACAAG
TATTAATTGATCAAGCGATAGTAATTTTGTATATAAAAGATATCCATGTTTTCAGTTAATAAAGAGACAA
CTTAGTTTTAGTATCTGGTTAATCTTCGAGTCTTTACCCTACTAAATCTATCCTACCCTGTATCTTACAC
TCTAGGATACAACAGCGTTAAACGTCAGATTACTTGTTTGGTTTACACGGCTTTACACCTTCGCTACGCT
ACGGTAAAGCCTTCATGTAGACCAATGCTGCCATATTTATTAAAGTCACTATCGCGTATATGGTTCGAAG
GCCTGGCAAATTATGAAGGTTAAAGCCAGGCATACTCGCAGTAAATCGTAAAGGAAAAGTCTTAGATTAT
GGCGCCACCGAGACTTAATCAAGCGTGGCTAGCAAACGCAGCATTCATTGGTTATCAGTCAACAAACATG
AAATCTTTGGCTCTTCTTGAGCACAGTATATGTAGCGTATACCGTCTTTCGTTTCCATGAAGAAATCATC
CTAATTTTATCATAAATATCATAGTATTTAACTTACATTACTAATGTGTAAATATCGTCATATTCAACAT
ACATTAGCGTGAAATTGTAGTCAAAATTATAAACCTTCGGGTCTACTGAATTGCTTATCCCTTGGTCTAC
CACTAAAAGTGTTTTTGAAAGGCGTTTGACGAAAGCCTCCAAGAAACACACTGTTTTTTGTACAAATCCA
TCCTGAGTGACATTTGATTTCAGGAACGCATAATTAATTTTAATTAATGTACAAGAAGGCATTTATTCAA
TCCTTAAATTCAACATTTGACTTGATTTTGATGGGACCTGAACCGTAAAATAACTATTATTATTGGTGCA
AGACGCTCTTGGTTCTCTTCGTTCGATTGCTTGGCGACAAGAAAATATTGACTGGCAATATCTTTCTTTT
TGTTGTGGTGCTGGAGTCAGAAGAAGTAGCGAAGTCGCTTATTTCAATCATATCATAGTCAAAGGATTGT
TGAGCTTGAACGATTGCGATCTGATTGCTGACGTCGATCATCGATTCTCTCCACGCATAAATATTGATAA
TGCTCTCCTTTAGTTGACGCAATTCAAACAAAGAGGCAATGAAGCGCACCCGGCCAATCTTGTATCCAAC
GAAGCAATTGTTAAAACGGGACAGCTGAACCAAGTATGATGATTTTCCAGCACAATCCAAGTAGATGACT
TTAGCAGCATCGCTTTTAGTAGCGAGATGAATGTCATTGAGTATGCAAGCGTTGATGCGGAGGTTTTTGT
TTTGTTGTTGTCGCAGGATGGTAATGGAGCAATCTGATTTTTTAAATTCAATTGAAGCCAATTCTACGTT
TCCACTATCAACAATTGATTCACAAGCAACCAGCACATCAATTCTTCTGCCATAGGTAACATCTGCATCA
TTGACAAGCTGCATTCGTTGTGTTGCTTTGGACACGTTCTCTCCTTCTTTCAAATTGAGGCGAGTATTTT
GCAGAATAGGGTCGACGATGTTACAAAATGCGCGGAGATGGTATGTTTCAGTCAGCGTTGCCTCTTTCTT
ATATTTGTCAATGTTGTAAATCCTATAAAGAACCATCAGCATGAGCACATTACATGTAACGATGAAGCCT
GATTTTACATTGTTTCAATGGCGCGCAACAAGCAATACTTTTCACTTTTCTTGTCTTTGATTTCAAATTT
TTTGGTGTCGATGTAATCCAGTATGTTATCCATGTCGGTGCTACAAGAAGCAACAAAACGGCATAATTAA
AATTTTTGAAACCCAACTACAACGCTCCTCCCCCACTTGTTTACAAATCAACATTCAACCCCTTTTTGTT
CTTTTATCAACTCGCATCGTGAGAGATGGGTTTACCAAAACATGTATAGATTGTTTCAGCAATGGCTTCG
CCGTAGTGTCACATAACACGAGTACTGACGCTACAGTCAGCAAGGCAGCAAAGGAAACAGTGTCAGAATA
TCACAGGCAAGCTCATTTTCCCTTCATCTTCCAAGACGCGTGTCTCTAATGACCACGCCTTCCGTTTTAT
ATAGATCTGCAACGAATAGTCTCGCTAAAGACCACCTCTGATTGTGCCGTCTGTTATACACATTTCAACA
AGACATCCTACGAACGATTCACATTACATTACTCTTTGTATTCAAACCTAGTGGTCAAACCAATTTTACT
GCCAATCATGAGCCTCCAACCAAGTTGGTGGATCAAGCAATATCAATGCATCTCCTAAAGAGGTAATTTC
ATGGAAACAAGGGAATGCCATGTCCAGTAGCTTGCATTATTCGCATCAAAAAGGTGTCGTTGTAAATGTC
GATTATACTACAACAAGGCCAACAACACGTATCCGAGGTTCGTTATGGTCAGGTGGGTTGTTACAATGCG
ATTGCAACAGGAAAAGGACGGGTTGATGTCTGTGCACACTTCAAGCAGAAACAAATCAGTTATGGAATGG
ATCCAACAATTAGAGTCGACATCCACTACATTCAGCTTGCCCGCCTAGCTTTGTATATCATGGATCAGTT
TCAGGGTAATGGATTTGACAGGATAAAATGAGCCACCCCTGATGGATCGACATTTCTCTCAAGCCCTGAT
GAATTTGGTTGGGTTTTTGCAAGTAGCGCATCATTTCATCCAACACTTGGATGATGCCTGCAACATCCAT
AGATTTACTGGATAGTCAATTCAATTGAATCGAAATAAAGAAGACAGCATTGTTCTTATTGGTAAACAGT
GAAGGGTGTATATGTGTGGATCTAGTATCAGATCAGGTGGAATCCAGTCAATTGCACCTTACAGCATTGT
TCTTATTGATAAACAGGGAAGGGTGTATATGTGTGGATGTCGTATCAGATCAGGTGGGATCCAGTCAATT
GCACCTTTTGAATAACCGGATGTGTTGAGTCGTAACGATTAAGCGGTGTGGGATGAGCAAACAAGTAGCT
ATGAGAGATGGGCGTCTGATTAATCATGTTGGGTATTGCTATTATTGTGATTTGTGAAGGAAGATTTTAT
TGGACAGTGTGGTCCATTGGGACAAAAACCTGTGTAAAAGGTGTTTGATGGATTGACTACCCTTTTCCTT
CCTTACCTGTCTCTTTGTCCTTTTTATTCATCATCTTTATCATGCAGAAAAGAAACAGAGATGAGCAAGG
TAGGTTGAGCATTATCTACTTTACAAGACCTGTTACTAAAGGATCTATGCATAATAGAAGATGATGCTTC
TGATCGTGGTAAACCTAGTAAGTGAAAACAGCCCATTATATATACCATCTTATTTAATGTGCCTATGATC
AACAGAGAGACCTGCCAAAGCTTCTGCCTATTCTCCTGCTCGCGATACCACAAAACCAGAACAGCTTCAA
GCTGCTGTTCTTCGCCTTAATCAACGCAAATACATGTCTGACTCTTCTATGAGTCAACCTGATGAGATGG
CATCCTCTTATGGTCAAGCTGGCCAACGCAACCCCTCCCATAATCAAGGTAGTAAATGAAGACAGCCATG
CTGTTTCATGCAAAAAAGACACTGACTTGATGTATCATGTAGAAGAGCAAAGAGCATCCGGTGAAGGCCC
CTCCTCATCAGCATCCACTGGTTCATCCATACAAGTGAATCCTGTCCAGACACCTCCACAGCGTGGCCTG
CATTCTCGCTTTTCAGGCATTGCTTCAACAAGCCCAAGTAGAAGAAAAGCCATCTCATTGAGCAAAAGTA
TAAAGCATTGGTGTGTTCAAATGGTTTGCTCTGTGCTAACTTGATTACATGATTAGGTAAAAAGCCATCT
CCTGCTCCAGTGTCTCCATTGTCTCCGTCAAAAGAAGAGCAATCCAATGTTGTTGATTTGCCTCCTGCCA
GTTCCTCAGCTACACAAGAGCCTTCTGCTCCAGTAGTGGCCCCAGTTTCCGGCATGCATTCTCGTGCTAT
CGGCATGGTCCACTCAAACCCCAAACGTCTTTCTTTAAGCAAAAGTAAGTGTCATTGGTATATTCAATTG
AATGGTTCAATTCTAATTGTGTCGTAGAGAGACCATCTACACAACAGGCGTCCTTTCCCAAGCCCGTGCT
TCCTACTAGCTCCTTGTCTGCACAAGCACCTTCTGCTGAGGTAATATCAACCAAATCTGGTGGTATCAAT
GTGCCCTCATCCAAATGGTCGCCCAAGCGTGTTTCTGGTGGTGAAGCTGTCCCATCTAGCAGTATCAAAA
TGCCTCCTTCTAGCTCATCATCAAAGCCATTGTTGCCTGCTAAAGAAAAGTCTCAAGATAGTGTGAATGT
GCCTTCCACAGCGTCTTCATCAAAGCGTGCTCCTCATGGAAAATCGGTCCCCTCTACTGGTGTCAAAGCG
TCTTCTTCTAGCTCATCATCAAAGCTAGTGTCTCCCGCTAAAGCAAAGTCTCAGAGTGGCATTAATGTAC
CTACAGCAGCGTCTTCATCAAAGCGTGCTTCTTCTGAAAGTGCAGGTTCTTCTACTGGTGTCACGGCATC
CTCTTCTCGCTCAACATCAAAGGTTGCAGATCTTGCCAAAGTCTCTCAGACTGGTGGCGCTCATGTCTCT
GATGATGGAAGCTCATCTTCTCGCGTGCCTCCTGATCAATCAACTGTGTCTGGTGGTGGTGGTGAAATTG
CGTCTTCCTCAACTAGTGGAAATCAAGAGTCTCCCTCGCCTGATGCTGTTGCACTCAGAGTCCCATTCAC
TGTCGAGTGCGATTTGCTCATTGATACAAATGACCTTTTGCCTCAAGCTGCTGTGTCTGGTATACAGAAA
GCATTCGACGATGCCCAGTCTATTGGATTCAACGAAAGCATCAACAACTGTACCAAGTTCCTGGCATCCA
AACATGTTGTGATTGATGGTGGCCATCGTACTTTATGCAATGTCCTGAATGGCGTGTCAAGAACGGAATG
CAAGATCCATGACAATCAAGGTGGCAGTCAAAAGCCAAAGGATATGCTGCTTCTCTATTGTCTGGCTAGC
CATCTCCAATCTGCTGTCTATGTCTTTTCTACTCGCCATAGACCAGTGCTCGTCTCGCCAAGTGCACAAG
AACAAGTGCAAGGTTATATGGCGCTGCTTGTCCACAAAGACTCCTATATGCAAAAGACACACTGGTACCC
TCTCCGCCTGGATCTCAAGTCAAAAGTTGGCTCCGCGCGCGCAAAGACAACCCTGGAAACCCCTATCGTG
GCCACCAGAAAGCAGTCGATCGCACAAGCATCCACCGTCTCATCGTCGAAACCCATTGCAAAAGGATATG
AAAAAGACATTGAGGACATACTACGAGCAAGCTGCTTCTCCATTTTTCGCAAGAAGTGGGATGACTTTCG
TTCAAGTGGCAATACATCCATTCAGGACTTCAAGGCGACTCTTAGCGTGAAGAGCTTCCCAGAAAACGTC
GTTCAGCGGTGCAGTGATGCCATCGAAAACAAAATGCGTGCAGCTGGGACACCACTTTCAAGAAACCCGC
AATGGTTGAGTCGCAAACTTCACAGTTGGAAAACCCGCAAAAAGAACCCCTTTGGTGTTGTTCAACTCGT
TGAGGAGTTTATTGCCATCATTACCAAAGAGCAGAACAAGGAGCTTGCCGACCAAGGTGACGATGATCCC
ATTGAGGTTGAGGATGGTACCAGTCAAGATCAAGACGATCCCATTGAGGTTGAGAACGATATCAGTCAAG
ATCTAGATGACCCCATTGAGATTGAGGATGACACCGCTCAGGTACAAGGCCAATTGGTGCCCATCAAGGA
ATACCACACCATCTCAAGGTCGCTCAAGAGTGTCATCAAGCCGCAAGCTGATTACCAGACGCTACTGTTA
CGGATGACGAATCTGCAAAACACATGCCATCATGTTGTCTACGGCCTTTCTCAATGCGTGTCTACCCTGG
TGAATATGATTATTGAAGGTGAATGCAGCGCTGGTGCACACCCTGGTTATCTGGATTTCTCCCGTATTGA
CTTGCATCAAAGAGGCATTGGTGCAGGCGCTGAACAGGCCATATCACTAGTGGCTCCAATCAAACAAGAT
GTTCTCGATCTGTTCAACTTTGCTGGTTTTTACAAGATTGCTTGTGCGGTGGTGGGTCAGAAGAACTTGA
CAGCACACTCGGCTGACTTCCCGTAAGTATAAGGATGGCTCTGGATTGTGAGTGCTTGGTTCTAATAAGG
CTCTTTGTTTATATAGTATTCTCCAAACATTGTCTACCAGTCTGCCAGCCAATGATCGTGTCACATTTGT
TTGTGGTCCTTGGGTACAAGATGCGTGTAGACGCTTTCTTACAAACTTTATCAACATGTGGTCTCCAGCT
AGCTGTGTTGCCGATCTGCGTGTGGTGATGGAGATGCTTCTCCGTATTCATCTTTGCAGCCAGAGGTTCT
TTAACCCAAAGGTCCGTCCTAAGAAGACAAAAAAGCAAAACAAGGTCAAAATCAAGGCGCCATCCAAAGA
CTATGCAATGAGCAAGCTCTTCTGGGCTTTGGTTCACAAGGATCCAAAGCAGCATGTCGTGGACTTCTTT
ACTACAAAGGTCTTCAAGCTTTTTCCTACTCCAAAGGACATTACGACAGCAGCTACTGTCTCCGCTTCTG
CTAGTGTCGCCACAGCAATGAACCCATACGAGAAAGCTCTTCAAGATGGTACAGATGCCAGTGAAGATGA
AGAAGAAGAAGATGGCATTCTCCTTGCTCAAACACCCGACCTTCCTGCAAAGGACATCCGTGCACTGACC
TCTGTCGCATGTTTCCTCTGCCAGTCGCCTGAGCATCCAACAGTGATTACAATGCAACATGTCAAGGAAA
AGCTGTACCACGATAAACAAGACTGTATCCCATCGTCTGCTCTGGAAACCACAGCCAGCTTGGTGTCTGC
TGTCCGTTCTGTAACCCCAAAAGAGGATCAGGCTTTCTCTCTAGCAAATTGGATTCCCATGCGCGCTTTA
CGAAACACTCTGGTTGAATTTGCAGGCAGCAAGACCAAACGTAGAGTTTCCAAGCTGTGTGTGGACAAGA
AGAAGGATACCAACAGCGCTGATGCAGTGAGGATCGACCATGCCGCATTGTATCACCTCTTCTCTAACGA
CCACAATATCCACCTACCAAACGGCATTGACAAAGTGACAAGCGTCCATGTTCTCAAGACCACAGAGCAG
AAGGTGGATCTCCTGAACAACTTTCTCAAAATCAACAAGATCAAGGGCCTCTTCCAAGAACGCAAGCTTA
CGTTTGCTGGTTACTTTCTCTTCTCCAATCAGTATGATCTCCACTTTGCTGGCTACAAGATCGTACAGCC
TGTCAAGCAAGCCGATATTGCTACCAGGGGGAGACAAGAGCGCAGTGGAAACCAAAACCATGAAGCTGAA
AAGCAATTGGTAAAGGAGCTTACCAAGGAAATCAAGGACATGCGTAAAACGTACACAGCCAACGCAAAAG
AGTTGCGCAAGTTGGAACTAGCAAGAATGCAGGCTGGTAACAAGTCAAGAACTTTTGAGAGGAGGAACAA
GAGGAGGGACCCCAATTTATACCGTGATCTCAAGGATGCTCGCGACACCTTCAACAAACTGCATGCGAAG
CAGGCCAAGCTACTGCAAGAGATTCAAGAGAGGCAGTCAAGGATGTACATCTTGAACAAGAAGATCCATA
ACCAGCGTCACCCACCTCAAGGTTCTCACCTAGATCCCAAACTTGCACCAATTGTGGCAGCCTCATCAAC
AGTCGTCCAAGGTATTGACCCAGGCATTGTAACTGCTGCGTCTGGCGTTGGCACCTATTCTCGCTCTCTT
TTTGAAGCTGTCAATCGATTCCAAGCCATTTCAAATGAAGAGGAAGTGCCTCACCCAAAGGATCAAGCTT
ATCCATTCTCTCTGACTGCAAATATGGTGAACACGGCTGTCCTTTCACATCAACATAGAAAGCAAAGAGA
GAAGAAGGACATTGGTATCAAGAAGCAGCAGCGAAATACAGTCATCCGAAGATGCAGACTGAAGAAGTAC
CACCAGCGAAAGGTGGCTAGCGACAATGCAGTCTATCACCAACCCAAGGGTGCTCACATTGTTACCTTCA
CAGGAAACTGGTCTGGATCTGGGGCATATATCAAAGGCCATGCACGTAGAAGCACGAAACTTTATTACAG
CCAATTGGGTGCTGGTACCAACCACTCGGTCGTCAGTGTCGACGAATACAAATCAACCGTAACTTGCTCG
TCTTGTTTCCATCGCACATCCAAGCAGGTTCATCTTAGGGACGGACACATCAAGAGGATTCCTGGTGCTG
TGGTTTGCCTAAACGTCAAGTGCCCAAGAAGACTCACGTCAGGTGCCACTACGGTCAACCGCGACCTCAA
TGGTGCGAAGAATATTGCGCTCATTGGATTTTCAAGTCTGGCTGCCCAGGATGGTCTTGCTCTCCCACCA
TTCAGACGCTCTCACAATACAAACAAGTAAGTCATTCCTTTTTACTTTTCTATATTGGTGCATCGTTCTC
AACTTCTACACTTTAATAGGTACATCTTGTCTCAACTCTTTTTAGCCCACCAGTCTGGTGAGGTTGGAAT
ACCCACATAAAGTGGAGTCTCATTATTAGTCCCGCAGGGTTT
>MCi-3
CAGGTTGAGATTAACCAAATCGGCCCAAATGGGCCGACCCTTTCCTAATAAATATCTCTACCAAACCCAC
TCTTAATACAATGGCTTTATGTCAGGATGTCTATTGGGTCATGTAGTATCTGACAAATGAATGCTTGGTT
GAAATAACACAAATTCATCTTTCAATAGTCAATCTTTTGAAGGGCTGTTTTTGAAATTTTTGGTCAGCCC
AAATGGGCCGAGTTTTCAATCAGTGATAGCATGAAAGATTTATACCTATTTTATGTATTTTCTTTTACAA
ACAAACTCATTGCAATATCAAATATTATTAAGGTTGTTTTATTCAGCCAAAACATCCTTCAAATGGTTTC
TATGGCAACTTTCACACAATGGCCTGTCGGGGCGTTTCGTTAAAATTTGTAAATTTTTTCAAGTAAATTA
ACAAAAGATGTCCATAACAAAAATAATTGCCTTATTACAGAAAATATTTTCAGAACCCTTGGACTATGCT
ATGAACACATTCATTGACACTATGAAGCACATAAACATTGAGAAACGTTTACTTTGTACCAGGCCCAAAT
GGGCCGACTTAATCTTTACTTCTTGTTAATAAATGGTGTGTCACATATGGCTATTAAGTAGCTTGGATTT
GGGCTGCAATTCTGCATAGGATGGTGTAGGTTTTGTAGCGAATGGCAAAACAGGGCTCTTAAATCCAAAA
ACCTCAAAACTTTTATTATGTTATGATATTATATTAAATCAAATCATAGCCACTCATACTATCCATTCAA
TAGAACAACAGAGCACCGGAATATCGATGCTCTGTACAGGCTCCCGATATGAAACAGATTTTTGAATGAC
AGCATAGGTGTCCTGATCAGATCAACGATGAATCAGCTTTTGAATGTACACATTGAATGTTGCCAATCCC
TTTTTTTTTTCCTTTAATTCTTTTACGCTAAACGCTGTATTTTTTAACAATGGCAAAGAGGCCGCATCCG
GAGGGTAATGTCTTGAATAGCGCTTGAAGGGTGTCAAACAAGTTAATCTGATGTACCTCTTTCATACCAC
ATTAGAGACGAAACCACTACAGGAGCCAAAGAAGATTTCCACAGTGCGCAGTAAGTTTAAATCAAGTGAA
CTGCAAAACTACGGATAACTCACATGTCAATGGAAGATACAAGCGCAATCTTCGACATTACATGCGCATC
GCCAGCTACCTTACAAGGGAACACCGACCTCGCCTTCTATGATACCATGATTGCTGCTCTTACCAACTGG
GGACCATTGGGATGCAAAGAAAGCTTCAAGCATACCGCCAAATTTTTGCGTTCGTGGGGTGTGATCTTGA
ATGAAAATGGCTCAGATCTTTGCAGCATAATGAATGGAACTGTCAAGCATAATATGAGGATTAAAAGTGA
ACAACACCCGGAATCAGTATCCCCAAAAGGGTTTTTACTGCTCTACTGTCTCGCTGAGCACTTTAACTGT
ACTGTGTTTCTGTTTTCGACAAGAAAGAAGCCAACGATCATCAAGCCCATGCAAGGAGACCGTGCCACTA
GAAATTTCGCAGCCTTGTTGTGTCATCAAGACTCTTTCATGCAAAAGACAACCTGGTTCTCTCTGAAACG
CCAAGATGGATTCATTCGTAATTCTTCTGCCCTCAAGGCCCCTTCCTCTCTTGCAAATGCCAATAACGAT
ATTGTAGCTACAAAGTTCGTAAAAGACTCCAAGAAAGCAAGACACGAAACTATCTATTCAAATGAGAAGT
CGGACCAGCAAGTGATGAAGCACCTGCAAGAGGAGGTGTTCAGCGTCTACCGAAAGAGATGGTGTGAATT
TCTGCAGAAGAAACAGTCTTCAAAGTCTGTGGACGATTTCAGGAAGACGCTTTCGACCAAGTCTCTACCA
AACAAAGTGGTGTCTAAAGTGCAGGTACAAATGGAGCAACAGCTGGGTAACATCCAGCCAGGCTGGGTTC
AAGCTGTAATCCAAAGATTGCGCACTGCAAAGACAATGCCCACCGCTGCCCAGTACGTCGCCTTATTCAT
CAAGGACTTGAAGAAGGAGTTGGAAACAGCACAAAATGGTGAGCCAAGTACCAGCGGAACAAGTGCTAGT
GGAACAAGCGCCAGTGGAGCAATTACAGCTGGAGCAAGTAAAGCTGGAGCAAGTGCTAGTAGTGGAACAA
GCGCTAGTGGAGCAAGTACAGCTGGGTCAAGTACAGCTGGGTCAAGTACAGCTGGGTCAAGTACAGCTGG
GGCAAGTACAGCTGGGGCAAGTGCTAGTAGTGGAGCAAGTACTGGGCCTGAAGATGGAGCGGGTGGTGCT
GGAACTGGTGGCTCTGGAAGTGACCAAGTCATCCGAAGTGTGTCTCGTTCTCTGAAAGCCGTATTGCATC
CTAGCTTTGATTCCAAAGTGTTTTTTGAGGTGATCAAAAACTTTCAAGCATCCTGTCACTTGTGTATTCG
CGGCTTATCGAAGGCTATCGGCGTGCTCATCGACTTCGTTTTGCGCGGTCAGCTTGGGGGGAAAACAAAG
GCAACCTTTTTCAATGTTGAAGATGTCGACTTATTTAACTGTGGTCTGGGCAAGAAGGCCAAGCCGATTT
CTTTTATAAACGACACTGATGCCGGCGCTCTTCAAGGCCTTTTCGATTACAGTGGTTTTTGGAAAACCTT
ATCATTCTGCATTGGGCGAAAAAATGAAGACAAGACAAAAATACCGTATGTATATACAAAGACATTTGAT
GATAATGTATGAGGTACTAACCCTTTAGGAAATGTAGACTTCTCGTGAGAATCCAGGAAAAGTTGGATCG
TACCGATTACGTCGACTTCACAACACGATCTGCTCTACAAGAGGCTTGCAGAATGTATTACACCAACTTC
TCAAACATCTACTCCCAAAAGAATTGCCAAGCGGTACTGAGGACCGTGCTTACATTGCTACTGAAAATCA
ACTTGTGTCGAGAACGGCTCTTTGGCGACAAGAAAACAAGAACCTACAAGCGAAAGCAGAAAAAGGGCCC
AAAGCCACAATCCCAACAAGCGACCAAGAAGCTAGCAATGGATAAGCTCTTTTGGCTGCTGGGCAGCGAT
TGTCAGGTGGATCAATGCATTGACAAGCAAATGCGAATCATCTTCTCAGTCAACAAGAAGAAGCCAAATT
CAAAGCAACTTGCTGCACCATCTACTCCAATTACGCCATCGTCAGTGTCTAGCAAAGGAAAGTCGCCCAT
GCAAGCTACATCTTCTTCATGCTCATTGTCTACTGCAAATGACGACCCAAACATTGAATTAGTCGACAAT
GATGACAGCGATCTGGAGAGTGTGATTGATGATGACATCCAAGACGAAGAGGAATACCGGGATCTGACAG
CCAAGGAGATCAACGCGCTGACATCTGTATCCATGATGCTCTGCCAATCCACTACTATCCAGGGCAATGT
CTCGGCTCAATACGTCAAGCAGCAGCTGTATACAGACAAGAGAGACTCTATCCCGGCTATTGCCATTGAT
CACTGCTGCGCTATCATCAATGCCATCAAATCTCTTGTCCCTAAAGAAGACTACCCCCCTTCTTACAAAT
GGTTCGGTCTGTTTGAGCTGCACAACACCTTGGTCACCTTCCATCAAGGGATAACAAGAAAGAACCCAAG
AGCTCTATTCCCTACCGTTGACAATCCGCACAACAGCCAAGACAGGATGGCAATTGCTCTCGATGCTGCT
ACCTTGTATAGCCTATTCTGCAAGGACTATCGAATCTACCAGAAAGACAAGTCGGAATTTACTAGTACTG
GCATGATCAAGACAACCCAAGCAAAGGAAGATCTGTTTTCCAACTTTTTCAACATGCCGAAAATCCACAA
GATTTTGAGGGAACAGAAGCTAACATTTTGTCACTACATCAAGTTCAAGGATCTATACAATGTCCACCTA
GTAGGAGTCAAGACACTTGGTTCTAGCAGTTCAAGCGGCATCAAATCCACGATAGACAAGCCTGATCCAA
AGCCACACGTACCCAAATCCTCTAGAAGCTCTTCCAAAGCAGATGTTATCAAGGCCAATACATTGTCCAG
CACTCTGAAGGAGACCAAAAAGAAACTTAGACCTCTGAAATTGCAGCTTTCAAAACTTCAGCGTAGCAGG
ATGGACGCCGGCCACGCATCCAGATCTTGGGAGAAAACCAACAAGGCATTGGATTGGGATCTCTACTCAA
AGCTGAAAGAAGCCCGGAAGAAACACGACACTTTATGGGCAACGGTTTCCTCAATGAAGGCTCAAATCAA
GCAGATGTCTTCGGATTTGTACATCTTGAACAAAAGGATTCACGGACAACAAGAGCCTCAAGCTGCTGAT
GCGCAGACACCACAACTCACCATTGACGAAAACACTGTCATTCAAGGCACAGACCCTGGGGTGGTGACAA
CAGCAAGCAGTGTGTGGTGCTCCTCGCGCACTCTCTTTGCATCGATCAATCGATATCAGGTACTGTGGGA
TGATCATGACACCAAGCCCCCTCCTGCCGATCAAAAGCAAATAGTCAAGTCTGAGTTGACTGCAAAGAAG
ATTGACACCGCCGTACTTTCGCCTAGACGGCAAAAGAGGACAAGATCATCTGGCAAGACGCTGCAAAAAG
CAAGAGCTACTCGTCGAATCCGGCTGAAGAAATGCCATCAGCATTTTGTTGCTGCAGAGGCCAAATCTGC
TGACATCTTCTCTACTGGACAGAAGCCGAGGAGGATGGTTCCTTTCATCGGTAACTGGCATCGAAACGCA
ACACATCTCCGTGGTCACTGTACGCGCAGCATGAAGCCATACCTGTCAAATCTGTCCACAACAAGCACTG
TGGCGTTTGTAGATGAGTTTAACTCCACGAAGATCTGTTGGGCTTGCTTTCACGAGACGCAGAAGCAGCT
CATGCGTAATCAAGAAGGGCACATGACACGAAACTTGGGAGCTGTTACCTGCTACAATACCAAGTGCCCC
ATGAGAGCCAGCAAACAGACCACAAGTAATCGTGATGCTCAGGGTGCTATCAATATTGCGTTGATCGGTT
TCTCCAAGCTGGTGTCAAAAGATGGCAGTGTCTTGCCTCCTTTTGCCCGCAAAACAAATCATGATAAGTA
AGTTGACCTTCTCCATGTAATCTACCGTCTGCTTTTTTGACCTCTTACTTCTTTATAGGTATGTCTTATC
CCCCACTTTCTCCCAAGTCGCCTCACGCCAGACTGGCGATGTGGCGACGCCCGCTTCGCCCGGTGAATCA
TTAGCAAGTTCTAATCAAGCTTTCGGCCCAAATGGGCTGACTTAATCTTTACTTG
>MCi-4
GAATAACACTATTTATCAATAAATTTTCGAAGGTCACGATTGATCATCCAACTGTCGCGAGCCTATTTCT
CGTTGTTGATGGCTAATTTTCAAGTGGATTTAATAATCTGACAGAGATCAACTTTCTAACATGATTTGAC
ATCTCGATACAATGCAAGATTGTTTTTCATAATCCTCTGGTCAAAATTAGCGATTCAATTGTCGAAAAAA
CAAGCAGTTTTTATTGGGTTATAAAACAAGTTTGTTGTTTTGGTTAAACACGATTGAATCCTGCTAACAA
CCAGCGTCTATATCGTATAAATGATATATCACGGTGAGAAAAAGATTTCGAAATGATATATCACGGTGAG
AAAGAGAGTTTACATTGAGGTCCAACAGCGCAAAATCGTTTCTTTTTTGTTTATTCTTTATTTGTTTCTA
TTTATCACTATCCTGCTGCTTCATCATGTCGAGGAGGAGCAAGCCTGTTCAGCAGCAGACCACATTCACA
GGTGTCAACAATGAATTGCCACAGCTTCGATCCCGAGAGTCTTTAAAGAGACAGATCAGTGACGTTCCAG
AAGGCCCCAGCTCCAAAAGAACCAGAGTTCATTCCTTGAGAGATTACTTCAATCAGTCAATGGTCAACCA
TCTCAATTCCATGGTCCAGAATGCTTGGAAGAAGAGCAAGGGAGATAAAGCCAAGTTCACTAAAGAAGTA
AATCTACTCAAGGCCAAATCTGAGACACCCAGACTACCTTCAGGCACCCTTAAAGATGCAGCCAATCTCG
CTCACTGTGAGCACCATGAGATGATAACTTATATGGACAACAATGGCGAAAAGCTCAACAAATTCTTGTG
GAAGGACTTTTTTGATGCAAACGTTGATAATGTCGCTCAACGATTTCAGGCTGGTCATGCTGCGACTTCT
TCGTCTACTCCAGCTGGTCCATCCGCTGCACCACTCCAACCTATGGCAGCTGGTCCATCCTCTGCACCAT
TCCAACCTATGGCAGCCGGTCCATCCACTCCGTCTATGCCGTTTACCTCGCCGTTTCAATCCACAGCAGC
TGGTCCATCCACTGCTACTGCCTCTTCTGACGACGACGATACCAGCAGTGAGACCACCATCTCTGAAATT
GGCTCAGTATTCGATGAAGATCCTACCAAAGACTACCGAACCTGCTCTGTAACAATGAACAAGATACTGC
GAGCTGACCTGCCGGAGGCCATAAAAAATATCATCTTTGGCAAGCTGAATGACGCTACGCATAGAAGCAC
AGATTACGCATTGAACTATTACCTGGTTTTGCATTTGCTGTTGCTGAAATTCCGTGATGGCACTTTTGCC
TTGGAGAACCAGACTCCTGTCTTTCGTGATGCCCCAGGTTTTGCCATTGCTCGGTTACTTCCCGCAGGCT
ACGTCAAAAGTGAGCATTGCAATGTCACTCACTCTGCTTTACCAATACCAACAGCCTTCTTCGCCTCCAC
AAATTTGGCCCAAGATTTCGATCTCTTGTTTCAAAAGAGTCATTTAGCACTGATGCAGTCGTACTTCTTT
GGTGTCCGTGGTGCTTTGGAATCGTCTCTTACTGCCCATCCTGTGCAAAAGGCCTTGTTCCAATCTTTGA
TTCCCTGCAATGTTACACCTCAAAAGTACAGTGCACACGGTTTATCATCCGCTGAGTGCCAAAACGTCGC
AAACAAGATACAAACCAACATTGGCAACATGTGGAAAGGCAACAAAATCTTCAAACATCTCTTGAACAAG
CTTCTCCACGCACTCTTGAGCATCCATCTTGCTCCTGATCGAGAGGCCCAGCGACAAGAAGCWAWGACAA
AGCGTGACAAGGGCAAATCCAAGGACAAGGGCAAGGGTAAAGAGAGGGCAACACCATTACCTCCATCAGC
GGGTGGTCCTTCCACAACACAATCAGCTAGCATCAAGCCCTTCACTCGCAATGCATTTCGCAACATTCGT
CGTGGTGAGACCAAAAAGATCAACAGCTACCAAGCCAAGAAAGAGCAAGATCCATCCAATCCAAAGTGGG
ATAGCAAGATTCAACATTGCCAATCTCGCATTGACAGATGCTATCATTTGTACAAGAATTCTGTAAGTTG
CATGCATGACGCGATTTTGTAACACTGTATCCTAACTCGCGATACCAAATAGCCGCGTTCTATTGAGACG
CCATCCGCGGTGGATGATGATGATGAAAAAGTTGTTTCTGTGGAAGATCAAGAGGAAGAGGAGGAAAATG
AAGAGGCTCAGGCACAGTCCGATCTTTCGCGAAGAAGACTGCGAGTGCTCACTGCTGTTTGCAGAGATCT
GCTCCTTGATGATGGCATCGCTGCTTGCACTGAAGACCATATCAAGAAGCTCTTGGAGGATCCTCAACAG
CCAGAGGTAGATTGCTGCTTGAATCTGGTAACTCGCTTGAAGCCCTATATTCCAAGGAAGGACGCCCAAA
ATTCATTGGCAAGGGTGTTGCCATTCTGTCTCTTGGCAAACGATACTCTGGGATTCACTGGTTACAACAA
GTTTCAAAGAAAGCTGCTGCCTGACCCGCAATTTACCCATCAATACCCTCTCTCATTGAGCGCCCAGACT
ATCTACTACGCCTTGGATCGTGGCCCTGATAGACTCATCATGTACAGCTACGATGGCTCTGTCTTGATCT
CCGCAACAAAGGCTAATCAAAATAAGGATGCGTGCTACAACTCGATCTTTGATCTTAATGCTGTGCAGCA
AGTTTGCAAGTCGTATGGTCTCACCTTTGCCCAGCACATGACCTTGATGCCAGGGCTGAAGACTGTTCGC
ATTTTGGGCTGCAGACCAAAGAAGGCTACCTACAATGAAGACACCAAGGGCGATAAGCAACAAAGATGGA
CCAAAGAAGTTTTGCAGAACGAGATTGTAGTCAGAGAGGCACAGAAGGATGATGATGCCATTAACGCCGA
CATTAACGAGGCTGAGGAACGCGTGAAGGTCTTGAAGGAAGAGTTGAAGTCTGCATTGAAGGAATTTGAT
TATGCAAGCTTTGGGCAGAAAATCAAAGACAAAAAGAAGACTTGGATCCCAGGTGTCACGAACAATGCTC
TCTATGGAGAGATACAACAGCTCAAGATCGATAGAAACGAAGCGTTTATGAAGACACAACACATTCGCCA
AGAGATGCGTAGCGTCAGACAGTCCTTGTTCTACATGCGCACAGCCAAGAAAAACAAGAGTAAAATCAGG
GAGCTTAACGCAGCCAAGTCCACTGCCACCACCACTGCCGAGGACATTCCAGCATTGCGCCGAGGTGGTC
ATGGCGTTCACATTGGTCCCCGAAGATTAGCACAAGACATTGACATCGACAACGACGTGGTGTTTTCAGG
AACTGACAATGGCTTTGTGACCATGACCGAAACAGTGGCGTTTGATGCCAAGCGCTTTGCGTTTCATCTG
GATATGTTCTGTCATCAAGGGCTGGATAAAGAAGAGCAAGCTGCATTGGTGGCAAAACACGACCCAGCCT
TTCTGTCGCTGCCGCCATCTTACAAAATCAAGGCCGATGATGTGGACTTCCGATGTGGGTACCGCAAGGC
ACGACTCAAGTTGGAGAGGAGGAAACGCGAAAACCCACACATACGCCAACTGGAGCAAGCATCGAGAGAG
TCGTCGCTGAAAGGTGCTGACACAGCTCAATCATATCTCTCAAGGTTTTCTGTTCAGCAATCAAATTCCG
GTGCGTTGCAGGCCTTTTATGATAGCCCAGCAAGAAGAGCTGAAAACCGACATCTGGAGCTCCACAACAA
GACTCAGAGAAACAAGATCTGTGCCAGCGAGAGGCAGTTTGTTGCTCAGCACAAGAAGGGTATATGTTCA
AATGATCTCTACTGCTAGCAAACACTAACATGCATCTTTGTTCATAGAGGAATCGTCAGGGCCTGCCGGG
GAGGGATCGTCCAGGAGGAAGCCGAAGCCAAAGCCGATCATGATGATAGGGGACTCTGGTCTAGGGGTTG
GTTCCACGATCAAGGGATATCGACGGTACGGAGGAACCTGGAAGCAGAACTTGCAAGGAGGCAATACACA
TGTGTGCTGCACAAGCGAATACATGACCTCCCAGACTTGCATGTATTGTTTCTCCAAGTTAACACATCCT
ACATCCAAGCAAGTAGTCAAAGGAAAGGTCGTTACCAAGAAGGTTCCTGGTGCATTTGTGTGTTTAAACC
CTGATTGCGTTCTGCAACAATTTGGCCGCAACGTCTTTGCCAGGGATAAGTTGTCTGCGCTTGCAATTGG
CCTGTCAGGTGTCAATCAACTGCTGTTTCAGGCTACCTTTCCGCAACTCTCAAGAAAATTCAGTGATACA
AGCACTGACTTCATTAACAAGACCGCCTCCTTTCGTTCAGGAAGAGAGGCTCGGGCAAGCGTTTAATGCG
CTTCCACGGTAAGTAATTTATTTCATCTTATTTTCAAACACAGAAAAATCTAATACATTTCGTGACTATG
GATATTTTATTGATATATAGAGATTTCG
>MCi-5
CATTTATCATCTGGTTGGGAAACCTGAGGAAACCAAAAGGAAACCTCTGTTTTCGTTTCCCGCAGCCATT
TAACTGAAGTTATTGAGCCCCAACCATGAATAACTCGAGTTATTTGATGTACGGGAAACCTGTACTAATA
AAAGATATATTTATTGTGTAAGATGGTAACAGCATTTTGTAAAATGCAATTATTCAAGAGCAAAATGCAT
TATGAATTTGAAAAATTGAGTAATAAATAAGCCTGATAGCGTATCATAGATCTTGAAGTTAAAGACATTG
ATATGAATTAATAGACCATTTTTTATTTTTAACAAGTTGAGACTAAGTAATCGGCCCAAATGGGCCGACC
CTTTACTAATAAATAGTTTCATAAAAGCCTATTCAAACCATTCAGGACATTGCTTTATTCTATTGATTGC
CCCATGTTGAATGCGATGTGTTTACCTTAACCGGATGCATCAATATTTGAATTGTTGGGGGTCGATCTTC
TGTGGGCTGTTTTTGAAAATTTTGGCCAGCCCAAATGGGCCGAGTTTTCTATCAGTGATAGCATGAAAGA
TTTATACCTATTTTACGTATTTTCTTTTACAAACAAACTCACTGTAATATCAAATATTATTCAGGTTGTT
TTATTCAGCCAAAACATTCTTCAAATGGTCTCTATGGCAACTTTCACACAATGGTCTGTCGGGGCGTTTC
GTTGAAATTTGTAAATTCTTTCAAGTAAATTAACTCCCTTTGGATATATAAGGCAATTGAATGGTTCCTG
ACAAATGTTAGGTATTACAAATGTCATTAGAACTCAAGTTATTGGTCTGCGATCACTAAAGGAAGATCTC
ATGCTGAACAATATCAATGTGTATATAAATTATCTCGTTATGATTTTCAATAAAGGTTCTTTAGTTTTCG
TATCTGGTTAATTTTACAGTTACTACTGTTTTATCTTCTTTCTGTTTGACCAGACAAAACATAATTTAAC
AATTACATATCTTCATCTTCACCTTCGATCTTTTCACGTCTCATGCCTTGTATATAGTCCTCAAGTGTTG
GTGGGTTCACTTTGAACTTTGCAAATGTCGAATACCCTCTTTGATAAGCACAATGCAGCATATTCTTGAA
TATTGTGGACAAAATATATACTTTTGCTGGATTGTTGCTATCAACCTTCATTGCGTATTTATACTTGCAG
TAGGAGAAGTACTTCATGACTTCAGCAAACTCCCATTCTACTGCAATTCGAACTTTAGCCATGCTTTTGT
TGCATTCGATTTCAAGCGGGTCTGTGGATTGTGAAGGAAATGTTTTATCAAGTCTTTAAGAGTTAAACAA
GAGTAAAAGTGGGTCTTTAATCAATATACTATGACAGGGTATATAACCATGAGATGGTGATACGATAATA
TAACTGTGCTACATCAGTCGAGACGACGAGAAATTACTATAAAAGGAGATTTTCGTGTTGTGATATAACA
GGAAACGGGCAATGCAAATGTTCCGATTCCTCGTAGGCAGGATCCCCATAGATGGCATAGTTATCTTCAC
GGTCAGAAATGTGCAGGTACTTTTGCAACCTCTTCTCGGTTTGCAGCATTGTGTACATGAACTTGTCATG
TCTAGCACCGATGACTGGCCCCATCATACTACTAGTTATACCATCTGGGGTGACAATAGCTTGGTACTTG
ATTGCATGAACGTGTTTCCAGCCGTTGTAGAGGGATTTCTGCATGTCATCATCGGTTGCAGGGCGAGAGA
CTTGTTGCAGGGCGAGAGACTTGCTGCAGTGTGCCATCGATAAAGCCAACAACATTTGGAATCAACGCGC
CAGCTTCATCAATAGCAGCGGCGAACTTTTTCAGATTTTCTTCTCGAAACTGATGAGTATTGAATTGGAT
TCCATACTTCATCTTGTCGAAAACCATGTCTTCCATTCCTTTGCAGACCTTTCCGATGTTTTGACGGTGC
ATAGGAAATACACGTTCCATATCGCCATAGCGTCTTGGAAAGCTATATCTACAAGCGAGCATAGCAAACC
CTAGCTGTCGACTGACCGATATACCTTTGAAGCGTAGATTTTCTTCTAAACCAAGTAGAGCAGTGATCTG
ATAGATCTCTTGGATGGAAAAACGACACATATATCTGCAGTTCGCATTGTTGATGAGTACAGCTTCGAGT
GTTCCGCGTTTGTAAACCGTGCGATGGCGTCGCTGATTTGCTTGAGAGTTGGACTCTTCATTGTCTTGAT
GCGAATCTGATTGTAAGCGTTGAGATCGTTGGCGTAATTGACGAGATACATTCAAATTTGACATGTTAGA
TATTGATAGTTGAATTTTAGAAAGTAAATCCAATGCGTTTTTTCCTTATTTATTCAGTCCGAGAATTAAA
GTTAGTCGTAAAGTTCAAATAAACATCGCCGAATGAACTATACTCCATAATTGGAAGCTGCAACATCAGA
CTATTTATCTAACCCTCTAATGAATCCCTTTTTCTTTAACTACTACTAAAACATTAAGTTTCAGCACAAG
TAACATCATCAGATCATAAACTTTGACATGAAACTGGATTCAGTTACGACTCCAGCTATGGCATGTTCTG
GATAATAGATTGAATTCATTATCCTACCGCCCAGATAATAGCAGACGGGTTAGCCGGATCTATACGCTCT
ACGGCCAACAGTTTATGTCCCAGGTGTATTAGGCTTATTTGCAATTTTATCACATTTATGTGATGCACGT
CTAATTTATAAAATTGATCCACATATAAAATAAAGTTTGGCAGATTTATGTAATTAAGATAATATATCTT
AGTATATTACGATCTGTATTCGCACAAGCTACATTTTCATGCATTTTTACGGCTTTTGATAGAAATATAT
GTCAGAGATTTGTCTTTTTTTTATTTAAATTTGCTTATTCCTCGTTATTCCCTTTCTTCTTTTCTTTCTC
TTTTTACTCTACCTTTTTTTTAACAAGCAGCCTTGTAACAGCAACATAGTATACGGTAAGCCAGCACTCC
ACTTTTTTTCTTTGGACATGGAACCATTTGAATTAACACATACACTCTAGTCGTTGTTATCCAACAAACA
TTCATCTGTATCAAGTCTGTTACTTTTTTTGTGGTCCACAAGACATCTTACATTCATACACTCGGTAAGC
GCGGCTGCAGCTGCTTGGGAACAATCAATTTATGCTGTTTGTTTAGGTCTAATATTTCATCTCCTTTCCT
TCTTGACTTGAAAACACGCCATCAGTAGTTGCGCATTGATATCATCTGGTAAGTACTGATGTGTTGATCT
CTGGCAACATTTGAAAACCAATCATGTTTTCCCGCAGATTAATTGAATCTAGCTTGATGGCAATAAAAAG
AAAAAGGCGCTACCAAGAAACAACTTTTACAGGAGTTGTCAATAATCCCCCCCCCCCAGTTTCGACCAGC
AGGCCAGCGACTTGCAGAGAGAGCAGCAGTAGGCCGTACCAAAAGACGCTCTGGAGACCTGACTGAAGAC
GAAGCATGGCGATTCTTTGACGACGGTCTGAAAGACGTCATCCGTTCACAGATCCTGGGTGCAAGACTTG
ATGAACGCAGCATTCACGACGTACGGCAAAAACTTGTGAGTTCCACTCGGATTTTGAGAAATGTCTACAG
CAACGCGGCCAAGATACATGACCTCAATGCCAAGGCGGTCACCGATAAACTAAGATACAAGAACACAGTG
AAGCATCAACAAGAATATATCGAAGACCACTTTGAAGAAATTGCCAACAAACCTGATTCATTTCCTAAAG
TACGCCCGCAACCGAAAAAAGACATACCAGGAGCACCGGCGGGGAAACAACAAAGAACAGCAACTGCACC
ATCGTCCGATCTGCGTACAGTTACAGCCACATTCAGCTCCATTATCAGAAGCCAAGGAATCACAAACAAC
ATGGCACAGCACTTTCGAGAAATTTTTAATGCTGCAACAGAGGATGTTTCAAACCATATTATCGACTTCA
GTGTTCAAGTTCTCCGGTACATTACCATGTTCAAGACGCATACCTTCGTCATCCGAAATGACCAAGTTCA
GTCTGTGCCCACGGTTGCTCCATTCACATTGGCAGAAATACTACCAGAAACAATTTTTGACGAAGCCACG
CTTGAGCGCCCATTGCCCCCTCCTCTGGACCAAGGCTTCCTCAACAATGCACCTCTGTTAGAACAGGCAA
GAAACTTTCTGAATGACCAGCATCTTGACCGGATTTTCACGGCTTACTTTGGTCGAACACCAGCGTTACA
AGTCCTTCAAAGATATCCTCTGCACCTAGCCGTCCTCCAAACTCTACCTCCTCCTGCAGAGGCTCCTCCA
ATCGCATTTTCTCATGCAAAAATTGTTGCCAGAAACAAATTCAAGACAAACTTTGAAAATCTGTGGAATC
TCAAGGGAAGGTTTACCAAGGTGTTCAACAAGCTCATCACTACACTGCTGCGGTTTCATCTGGCTCCCGA
ACGAGAGGCCAAGTATCAAGAGTACTTGACAAGTAGAACACAAGATCAAGGCAGCAGTACGCCTACTCCA
GCACAAGCACCACATGGCGAAATCACCTTTGCCGGCAAGACCACAAATGAAATACGCCGCATCTTTCATC
ATGAGAGGAGAAATCAGCAAAATTATACCGACAAGGCCAAGACTGAGGGTGCAAGATGGGTTCAAAAAGC
TCAGCGTTCTGCTCATCGTTTGGCAACATTCACCGCCGTCCGACTTGCTGAGGTAATGTATTGAGGTGAC
TAAGGTTCATGAATCGAATACTCATATTTTGATATCTACAGAAACAGCAAGCTACTACTGTCAGATCGAC
TGCCACTACAACCGGTGAAAACACAGAAGCCGAGTTAGAATTTCTTTCCCAAACAAACCCAGCGGCATCA
ACCCAGGTGGACGACTTTCAAGACTCACAACAAGAGAATGGCGATCTCTCGGCCAGGGCCATTCGAGTGC
TGGTTGCTGCCATGAGAAACGTCATATTCACACTTCATGGTCAAGCAGGCCAAGTCACCAGAGCGCAATT
TCGAAGGATTGCAGGGAATACCATCAACGGAAACACGCTGGAGGTGTGCCTCAACATTGTCAATCGCCTC
ATGCCTTATATTCCATCAAGACAAAACTGGTTCTCCAAACTGCATCAAATACCATTTATTCTGCTGGCTA
ATGAAGTATTTCGTGCAACTGGGCATGCTGGATTCGCCGTGAAGCTAACCAATCTACCTTCAACAAGCAG
CCTGCTGGCGTTGGAGCTCGATGGGCCGAGCCTTTACAATACATTCTCTGTGCAACAAGGGGATAGGCGT
GTGCTCAATCTGTTTACCTACGATGGAAGAATAATCACAGAAGATGTTACCGCTCGAAGCAATGACGACG
CTATATTCCATTCCTTCTTCGACCTCGAAAAGATTAACAACATCCTTGCTCCTTACCAGCTGCAATTTCG
GCACCAAATAACACTACTACCAGGCCTCAAGACAGTAAGACTTCTCGGGAGCAAGAGAGACAATGCCACT
GTGGCACATGTGGCACTCCCCTTTGTAGAAAAGAAAGCAACTGCACCTTCAAAACCCCCACCAGCAAGAG
AACAACCGACAGATGCCGAAAAGAGGGAAATCGAGCGACTGATTGCTTTACGTACAGCTGAAGTGGAGGC
ACTTGCAAGGCGGCTCAAGCAGACTATGAGGGAAAGAGCAGCCTTTCTCACCAACGAGTACCCTTATGTC
AAAAAATTGAAAGCAACCTTTCCAAACCAGCATCCACAGCAACAACAACAAGCACAGCAACAACAAACAC
AGCAACAGCAACAACAAGCACAGCAAACGCAAGACTTCCCCTTGACTTTCAGAGCCACCAGAAACGAAAT
GTATCAGCGAATTCGACAGCTAAAACTTCGTAGAGACGAGTTTAATCAACAAGCAGCCGCCATTAAACAT
AATTTAGCCATACAGCGTTCCACCTTGCACAGGCTACGAAAAGGATTAAGCATTGACCCTCCAGAAACAA
GAGAAGCACCGCCTACGCCAAACATACAAATCACACAAGATAGATACCAATGCTACGAAAAGGCAGAAAA
TGTCCGCCTCCATCCAGCACTACACAACTCACAAAACATGCGCTTCTCTGGTACCGACAATGGCATTGTC
ACCATGACAGAAACCGTTCGCTTTGACATGCCACGCTTCAGGTTCCATCTGCAATTGGCAAACACATTTG
AAGCATTGAAAGACCTCGATGGTAAGCAAGTGATTGATGGATGCAACATTGCCAGACTAACATTTATTCA
TGCAGAAACAGAAGCAGCCACGAGATATACTGAAGGTAAGCCGCGAATGCCTTGAAACAACGCCATGACG
CTAACATGTGACCACATAGACATGAAACACATACTGGAAGAGCTCAAAGGTAAGCCACAAATATCTTGAC
GCAAAGGCATGATACTAACGTTCAACATTGTAGCCAATCCTGACCTCCTTCGTGTGCCCAAGGCTCACAA
AATGTACGCCACCGACATTGACTTCAGGACAGGCGCCAAGAAGCAAAGGGCCAGACTTTACCGTGAGAAG
CACTCTCCTCAAGGACTACCAGTTGTACAAGCTGAAGCTATCCTCAGTCAAAACAGCCTCCACGATGCCC
AGAATTTGGACGAAATCAACGCAAGATACCAGGCACAACTAGGCGAAAGAAACACCATCCGGCATTTTTA
CTACACTCCTGCCAAGGCCAGACAACAAAGACAGTACGAATACTGCAACCGAAAGCAAATAGATCGACTG
TGCTCTGAAGAAAGAAAGTATGTAAAGTCTGACGACGGAAACTACAACCGGGAAAGAGATCGCCACCACC
AAACTATACACTTCATTGGCGACCGAGGAACTGGTGTCGGCTCCAGAATCAAAGGCCACCTTCGCTATGG
CGGCCACTGGAAATCCCGCAAGCACTCCCTCAATACTTCCGTATGCATCACCAACGAGCACAACTCTTCC
CAGGCATGCGCTTTTTGCTTTGACAAAGTTACTCACCCTGTAAAGATGGTGAAAGGAGAGCTCAAAACGA
TCAACGGCACTGCTGTGTGCAGTAACCCCAGATGTTTACTGGTAATCAACAAACGATCTCATCAACCACG
AGACTCTCAATCTTCTCTACTCATTGGCCTGGCTGGCTTATGTACCGTACTTTCCGCAAGAACTACATTC
CCTGCACTAGATCCAAAAAATCAAGACATCAGTCAATCCAACACTGATTTTCAAAATTTCGCCGGTTCTT
TTCTTTAAACGAAACAGACATAGGCTCGCTGTCGGTGACAGTATATATTTATTTAT
>MCi-6
CTGTAGATTAAACCCTGGTAGGTTGGTTAAGAGGCTGCTTCTATAGTGGCATTCCTTTTTGGTGGACGGC
CTCTACGGCGTGGTGCATTCGAAAGGGCAATCGCAATTGCAGGCTAAAAATTCGTACGTTCAATATTGGC
ATTTTGCATGAAACCTAATATTTGCTCGTCTTGTTTATACCTGAGCTTCACTCAAGCTCTCAGTCTCCTG
GGGTTCAAGTAAGTAATCTTCTTCTTCTAGAGGACCTTCTTCAAGAGGATCTTCTTCAATAAGGCGTCGC
TTGAAGGGAGTGCTATTAGCAGGCAAGGATGACCTTTTTGAGAGAGAATGAAAAAAAAGTATTTTTTTTA
TGATAACCTATACTCTGGTTGGACTGGTATTAATACTCAATGAATATTGGTATTATCAACTAATGAGTTA
ATGATACTGAAAAAGCTCCAGCAGATTTGATGGTATCATTGCCCTGGCTGTCAGTATTATTAACTCAGCC
TAGCCATATTTAGGAATTTTTTGGGAAAATAAAAGGATTTTATTGGAGGACTCATTTTTTTTATTTCCAA
AAAAACAAAAATGAGTTATGATACTGTATAAGCTGAATAAGCTATCAAAGCGCATTAACTACAAGGGAAT
TAGTCTTTGTATACGGTATAACCTATATCAGGGTAGCACATTTATAAAAATTAGCGCTATAACGGTAGAT
CATATATCTTGGTGGTTCCTAAGGGTAGCTCAAACTCCTTGGTAGTCCCTATTAAAAAGTCTGGGCCGTC
TTGGTGGTCCCAAGTTGGTGATCCCTATCATATCTCTTATTTAAGACACCCCAAGCCTGTTCTAGATCTG
ATATATTGATGGTTGACCTGTCAAATCGCTTTAAGTACTTGCTCATCGAGATTGAGGACATCCACTGTGC
GTTTTTCTTTTTCTTCCTTCTCTCCATTCTCTACGCCTTTTGCTTGCATAGCATCATCTCATTCACAAGC
AAGTTTTTTAAGCACTACTACTCCTGCTACAGTATGTACCAATCTGGGTCAATCATTGTACCAACACAGA
TATACTCACATTTAGCTTGCCTAGTTGATCCCCTTTGTGTCAAATGTCGAGTCTGCGCACGAAAGTGGAG
CAGAAGACTCCTTTTACTGGTACTGAGACCAGTCGCCCTCCACAGAGAAAAGCAGTGGGCAAAGGCAAGA
AAAGAGAGCATGAGGCAGCATCCACGACAGATACCTCTTCAAGTGCCCAGCCCCTCTTCAAGCGACCCAA
GTCTCTCGGTATCTCATCGCAACGTCTGATGGACAGCTTCTTCCAGTCCATGCGAGACCACATCATCAGA
AAGGCAAGACCTGTCATCGGAAGCAAGATCAAGATCGATGCTCTGAAGACGCAGTTGCTTGCCGTCAAGA
GGCTTCCTCCGGGTATCATCGGTGATGCCGAGAAGATCTGTCAATGTGCCAAGAATGAGCTGAAGAACCA
CTTGGAGTACCATGGAACAATGCAGAACTTCCAGTACTTCCAAAAGTATGTGAAGGAGCATTTCGATGCC
ATTGCGTTGTCACTGCAGCCGCAAGCATCTACATCTGCATCAGCTGGCGAGAGTGCCTCCACCCCATCTA
CGCCTGTTATGGCTCCTGCTGACTCCTCTGTAGCTCTTCTTCGCCGCGACCTCTCGGCTGTGGACATGGC
ATCAAGCTCGTCTTCTGCGTCTGGAGCTCCCTCTCAGGCAGCCTTATCCTCTATGTCGCATGCTCCCTCG
GATATATCCATGGTCGATGATCTCCCAGAGGACGAGGATTACCGCACTTGCACCGTGTCTTTCAAGAGCC
TTTTACGAACAGACGTGCCACCTAACCTTGTCGAGTCATTTTTGCAGAAGCTGAACGCCGCCATGTATGA
TGTGTCTGACTATATCATGGGTATGCAATTGGTCGTGTTTACGTTGATGGTCTCGATGAAGTCTTTGCAG
CTTGTGTCTCGTGGTGGTGATGGTGGTGTCCAGATGAAAAAAGCTCGTGGCTTCCAGATACACGACATCC
TTCCAGCGGATTACGAGATGAAAATCGATGCCGCTACCTCTGCCCCTCCTCCCTTGACCTCAAGTGCCTT
GAAGTCTGCAACTTTTTGTAATGGTATAGACGATCTCTTCCAGGGCAAACACATTCAGTATCTCCATTCT
TCTTTATTTGCCGAAAGAGGTGCAAAGACCTCTCATTCTACATTTGATGCCCTGTCGTCTGCCAACGTCA
CCGTACTCGAGACAATATCAAGGGATACTCCTCGACACAGTTCTGAACTCATGAAGGTAGCCTTGAGTTT
GTACAAGACCAACTTGAAGAATATGTGGGCCAAGAATAAGCTCTTCAACAAGGCTCTCAACAAACTACTG
GAGATTCTGCTTCGTATCCACCTCGCCCCAAAACGAGAGTCTCACTACCAGAAGCTCAAGGAGAAGAGAG
CCAAGAAGCAACAAGCAAAGAAGTAAGCCAAAAAAGAGATTGTCAAATCGCGAAGAAATACCTTTCGCAA
CGCTATCCGCTCCGAGAAATACAAGCTTCAAAGGTATCAACGCAAAGCACAGGGCAAACCAGAAGGCAAC
AATTGGGCGAGACTGGCACAGCAAGGTCAAGATCGAATCAATCGCATGTATGCTGATTTCAAGCGTGCCA
AGGAGGAGGCTGCTGCTGCTTCTGGTCAAGCTCCTGACCCTGTTTCCAGCTCGACTGCTGCCTCAGGTAC
TTCTCTTTTGGTTGCGTCTTCATCCAATGATCCCGATAGCACTTTTGATGCTGTTGCTGCCTCTACCACG
GGCTCTGACGTGGACATTGATGATATGCCTATTGAAGAATTGCTCCCGCATTACGAGGTGTTGGACAAGG
AAGACGAGGAAGGCGAGCAAGGCGAGCAAGCAGAAGAGGAAAGAGGAAAACAAACCGGAAGCCGCGATTT
GCCCAGAAGACGAATATTGGTCTTGAAAGCTGTCTTGAGAAAGCTGTTGGTGAAGCAGGCGGGCAAGGCT
ATCTCTCATGCTCAACTCAAGAAGGAGCGCCGTGATATCACTGATGACGAGGCTCGTGTCTGCCTTCTCC
TGTCAGAGATATTGCTCCCCTATATTCCTGCTAAAGGCCATTACAGCTATATTGGATTTCAACTGCCATT
CGTGCTCTTGGCTAATGACATTTTTCGTGCTGTTGGCTACGGCAAGTTTGCAGTGGATCTCTGCCCTACC
TCCTCCTGTGGTTCTTTGCATGCTATGCGGTTAGACGCCCCTTCAGTCTACACATTGTGTACCAAAGGTG
ATGATCCAGTTGATGTTTTCGATTTTGAAGGATTCCACATACCGAGTGTTGCAGAAGCAAGAGCGCACAA
GCACGCCATGTTCAACACATTTTTTGATATCCGTGCCATCTTCAAAGCCTGTGATACCTTTGGTTTGACC
TTTGCAAACAACCTGACGATCCTGCCTGGTTTGTCCTCGGTAAGAATTCTTGGTACCAAGAAGAACTCAA
GCAAACCAGCCTACAGTATGAAGAAACCCCTTGATATCGATTGGAAGTTTGTGAATGACGCTCAAAGCAA
AACTGATGAAGAACTGCGGAAAGACATTGACACATTGGAAGCGGATATGATCACTTTGTCTGAAGAGCTG
AAATCTCAGAGCAAGGATCACAATCATGAAGAGTTGTCATCAAAGATCAAGCAGCTGAACAGGCAGCGTG
GAGCTGAGAGAACTCTTCATGATCGTGACCCTTGCTCTGAGATTGCAGACCTGAAGACTCAAAGATACCA
ATCATTTCTTGCCGTCAAGCGAACCAAGCAACAATTGTCAAGACTTCGATCTCGAGCCTTTCTGACCAGA
AAAGCTATTGAATACAGAAACAAGGAGATTCCTGCTGCTGCTGTAACTGATCCTCCTCCCTCCGACCAAG
AACTGAATGCAATGGTGTTTTCAGGTACGGATAACGGACTGACTGTCATGACAGAGACTGTTGCTATGGA
CATCAACAAGTACAAGTATCACTTGTCACTCCACAACAGATTCTCCCCTCTTGCCAATTTCGATATCAAC
GAAGGCGATGGATCTGAAGGCGCGAATGCTGCTACTTCCGATATTGACAAGGATGGCGATCAAGCTTCTA
GCGGTGATTCTTCTGGCGTTGATGCTCTTCGTGGTGATGCTGTTACTGTTGATACCTCTGCTGTTCCTCA
AACTCATGATGACGACGCTGCCAGTGATGGTGCTTCAAATCATTCAGCAACATTTCAGCCTCTGCCAACA
TCGTACAAGATGCGTGCTGAGGATGTTGATTTTGGTTCCGGTCAGTTCACCAAGCGGCAAATCATTCTCA
AGGCAAAGAGGACCACAGAGCAAGGGAAGCAAGTCCAACAAATGGAGGAGCAGCTAAAGACGTCAAATGT
TTTCCGTGCCAAGCATGTGGAAGATGTCATGTCAAATCTTGCTGCGTACAGAAATAATGGCCCGGCATTG
CGTTCGTTCTACCACTCCAAGAAAATGACCATTCTTTCCAACAAGGTCGAGCATACTGACGTTCGTTTCC
GCTCTCGTTTTGCTTCACGCGAAAGATCTTTTTGTGCTGGTGGCCGTCCTCAAACTCACCTTACAATGTT
CATAGGAGATCGTGGCCTTTGCGTCGGTTCTCGTCTAAAGGGTCATATGAAATATGGTGGAAAATGGAAG
CCTCGCCTGCATTCATCTGTTGCCAAGGTGCACACTACAAACGAGCACAAGACGTCGCAAACGTGCATGT
ACTGCTTTGGCCCAACCTCTCATCTCGTACAAACCATAAAAGCAAAGGACGGCAAGACCAGAACGAAGCT
CACTAATGGTGCGTTCCTCTGCTTGGATCCAGAATGCGTCTCTGTCGTCAATCATCGAGCCATCCAAGGC
AGAGACAGGACATCTGCCATGGCCATCGCTGTGTCCGGCCTCTCCTCTCTGCTCTTCAACCAGCCGCTGC
CTGTATTCAATCCAAAACCCAGTCAATCCAACACTGGTATTATTTCCAAGACCACCTCTTTCTGCAATAG
AAACGAGACAAGGGACGGCAGCGGTGCTGCATCATCATTGCCTTGATTCCTATCAGGTAAGAAGGCAGTC
GCTCTGGCTTTCAGGAACGATAGTGACTTACGAAAATTTATTGACGAAATAGGGCAATGCCATCTGTGGC
AAGCCGAGTGAGATATTGGTATGAGAGGTCAAGTGATAGATAGATGAAACGTAGCGTTATGAATCAATAT
AGTACCTGAAA
>MCi-7
ACATTGTAAATTCACGCATTTTTCAATGGATTGAGAGTTTGACACTGAACTATTCTGCTAAATGAACAAC
AACAGACCATCACATCAGATATTAAAAAGCGCATTATCGAGTGAGCAGCCTTCAAATGTATTTACCACTG
TAGAAATAGCATTTTAAATTGCTTGTATCTTCGCAACAAAGCATAATCTCGGCCTCAAAATAGGTGCAAT
CGTGATACGGATTACTTTTCAGCGATGTTTTGGGGAACAATTTGATCATTGATTTTTGAGCATTTTGGCC
TTGTACTAGCAAGGGAAAATCTGATGATTTCAAGAGACGCAAGTTTTCTCCTCAAAAATGAGGTTTTCTA
CTATGGTGTTCTTAAGCTCAAAACAACTGTATGAGTGCAGAGCACCGCGTGAAACTGCTTTTTGATCAGT
TTGCTATGCGTTTTGTTGACATTTCCTCAAAAAACGTATTTTGCATTTTTCGTGATTTAATCCAGACGGA
ATAAAAGGATTGCTTCCAGAATAATACCATTGGATTCCTTGTTTAATTCTACATGCATAAGTGTTCAGAA
ATACCTGTTGCTTATATAGTAACATTTTGTGTATTTGTCCATAAAAGGTTTTGAGATGTCCAAAAGGAGT
ATCTGGAAAACCAGACAAAGCCCTGAAATTCAGTCCAGGCTGTGATTTGCCCAAGATTTAGCTACAGGTC
TAATTGATTTTGCTATGCTTAATGATTTCTAGTGTTATCCTAAGGGTATTGTTCTATCATATATTCCTTC
CTGAAACTTTCTTGTAAACCCAATTTGTTCAGCATAATACCTACACTCCACGAGATTGCGCATGAGGAAC
CTTTAAGTATATATAGTCATTAGGGATAGTAGTCGATAGAATTACATGCTATCCTAACTGTTTCCATTTC
TTTAAAATCTCAGTAACAAACAAGTAATTGAGATGTTATATCAAGAGGAGACACTCGAATCAAACGTTTG
AGAAGCGTTATTGAGTGACCAGCCTACCATCTTCAATAAATCTATCTTTCCAATCACTTTTTATACCACA
ATCCAGCATGACCTCAACAGGTGATATTAACAGCAATACGAAAATTTGTAAACCACTGGAAGGTTACTAA
CGTGAAATTCTGAATTACAGCAACCTATTAATCCTGTTTGCTGTTACGTCTTAAAATATTTTGAAACTTG
TCGACTTTCAAACCCGTTTGATCTTTGAAGAGCATTCTCTGGTGAGCATCAGTAATGATAAAATGTCGAT
GTATATAAAAAGGGATATAATACTTTTATTGCTTTCAGGTCCTCTTATTTTTCTCTGCCTCTTCTTTTTC
TCTGCCTCTTCTTTTTCTCTGCCTTTTCTTCTTCTCTACCTTTTCTTTTTCTTGCCTATCACGCCTTTCA
GCATTAATCGTTCAATCATACAGACATTACATCCGTTGTAGGTAGAAATTAATCATTGATATTAAATCAT
CTTAACCGATGTATATGCTTCAGACAATTCTATCCTCAAACCAATCGTGTTAAATCCTGTTTTTCTTGTA
TTTTAAACCTACTTTACATTTGTTTGGTAAGTACAGTGGTGGTTTCTTTTCCCAACATACAAATAACAAT
ATTCAGCACAACAACAGGCCATCTCCATCTGTTTATTATACTTTCAAACTAAAGCGTTCAAAAGCATAAA
CATATATTGATCGGTAAGTCTTGCCTTTTAAAATGCTCGCAACATTTGACATCTAACCTATTTCCGATAC
AGGCCAAGCTAAGAATTTGACAATATGGCAAAAAAAAGGCGCTATCAAGAAACACAGTTTACTTCAAACC
CAAACAAACCCCCAGAATTTCGTCGGGTAGGTCAACGATCTGCACCTGTTACGGCTACTACTACTCCATC
GGCAAAAGACATCAGCATTTTTCAAGCATGGAAGGCATTTGAAGATGGTCTTCGAGAGGTTCTCATACAA
AGAATTAAAGGGGCACGGTTGGACAAAAAACCCCTGAACAAGCTCAAGAAGGAACTGCAGAACGAAACAC
GGATATTGAGATACACATACAGCAATGCTGACAGAATTCACAAACTGAAGGCAAACACAACAAGGGCAAA
AGTACAAAACTCTAAACCCTTGGACCGTCAAAAAAAATACATCCAGGAAAACTTTGACACTATTGCTCAG
TCTTCTGAATCACTTCCAACACCACACCGTACTCCTGGAGCCCCAGAGGGAAGACAGCAAACAACAGCAA
CTACCCCTAAGCAAGAGTTCAAGGCAGTTACCACCACCTTCAGTTCGATTATTAGAAGACAAGATATATC
AGACGAAAGATGGCGACATTTCCAACAAAGACTCAGCGAAGCGACAGAAGATGTGTCAAATCACATCATA
GATTTTGGTGTTCAAGTACTCAGACTTATCACAATGTTCAAGACCCACACCTTTCAACTGCAAGGGGATG
ATTTTCAGTTTGTTCCTTCTCAAGCTAGCTTTACAATGCAAGATATACTACCACCAAGATACCATAATGA
AGAAACCCCTCACCCGCCGCTTCCTCCCCCTCTGGCCCAACAAGTGCTCAACAACAAGCGTTTTCAGGAT
CTAGCTCGAGGGTTTCTGAGTGAAGAACATCTGAGTCGCATCAACACAACTTACCTTGGTATTGGGATAT
CGGACAACACCCTCGCTAAGTACCCTCTTGATGCGGCCATCACAGCAAGATTGCCTCGGCCTCAAGATGT
CCCTCCTATCAGATTCTCTAGTGCCAGAGCTGTTGCAAGAAACTTATACAGCACAAATTTTGATAACCTA
TGGAGTTTGAAGGGACGATTCACGAAGGTGTTCAACAAGCTGTTAACAATATTGGTCAAGATCCATTTGG
CTCCTGATCGCGAAGCAAAGTATCAAGATTACCTAAAAAAACAAAAGCAAGGCCAAGAGAAAAAGACAAC
ATCAGCCCAGGAAGCAAACACTGGTAATTTTTCCTTTGCCGGCAAGAAAAGGAATCAAGTACGATGCATC
TTTGGACAAGAACGCAAAAACCAACAAAGATACAATCAAAAGGCAAAAACCATGGGTGGAAAGTGGATTA
AAAGAGCACGGCGTTCTGCAGAATGTTTACAGACCTACGCATTTACACGCTATCAAGAGGTAAGAGAGTT
AGCTTGTTGACCTTTGCGATTCAAATACTTAGAATCTTTTAACGATAGAAACGTCAAAGTATCGCTACAG
CAACAGCTACTCAGGCTACAATGAACGATGACAACACCGAGGCAGAACTCGAGGTCCTTTCTCAGACTAA
TCCGGCGGCGATCACACAGCTAGATGAGGTTCAAGACTCGCAACAAGCAAAATCCACCGATTTAACTGCA
AGGGAGATTCGCCAGCTAGTGGCGACAATAAGAAATGTTATTTTCCAACACAGTGGCCAGGCGCAAATTA
CTGCAAAGCAATTTCGAGATGTTGAAGCGAGTGTCAACGGTCACCAACTAGATGTCTGTCTCAACATTAT
CAATCGGCTCCTGCCTTACATTCCTGCGACAAAACGAACCTGGTTCTCCAAAATGCACCAAATCCCGTTC
ATTCTGCTGGCAAATGAAGTATTTCGAGCTGCTGGATACGATAGATTTGCTGTGAAGCTTGCCAATATAC
CTAGCACAAGCACCCTGGCCGCACTGCATCTCGACGTTACTTCCATATACAGTATATTCTCGGTCGATGA
AGTGAAAGGGCGTACATTGGATCTATTTTCGTATACAGGTGAAGCAATCACAAGTAGATCAACAGCACTC
AGTAACGCCGATGCAGTCTTCCATTCCATATTCGACTTGGCCAAGATCAACAGCATGATGGATCTTTATA
AGTTACAATTCTATCACCGCATAGTTCTGCTCCCAGGCTTCAAGACGGTACGGATTCTGGGCACCAAACG
CACAGCAGCAACTGTACACAGCGCCCGTGCAACCTCAATTGCGCCCCAAGATTTGCCTCCAAAACCAGTC
GAGAAGAAAAATTTGACTGTTGCAGAGAAGAAGGACATCGAGAACAAGATAACCACACAGCAGGCTGAAG
TGAACGCATTAGCAAGGCAGATGAAAAAAAATTTACAGGAACGAGGCGAATTCCTGCGTCAGTATTATCA
AGACATCAAATCCTACAAGAGCCTCTTTCCAACAAAGACGAATCCACCCACTTCACAAGGCGATACAGCA
GAGGAGCGCATCTTGCAAGGCACAAGGGACGAATACCATCAGTACATAAACCAGCTAAAGCAAACAAGGG
ATGACTTTAATCGAACCATCATGACAACAAGAAAGGAACTTGCAGAGGCCAGGTATCAACTGTATCTTAG
GAGAAGGACAACATCTACAACACCAACAAGCGAGTCCGTACCATCCACCACTATGATAAAGCAGATCACC
AGTTCCAACTACGAATGTTACGAAAAAGCTGAAAATGTTCGTCTTCCCGAAAATCTTGCAAAGGCACCCA
ACATGTGCTTTGCTGGCACTGATAACGGAATCGTCACCACTACAGAAACATCTCGATTCAACATGCAGCG
CTTTCAATTTCACTTAAAGTTGGCAAACAAGTTCGATGTGCTACAAGATCTAGAAGGTAAGCAACTGGTT
TCTAACGCAATGCAATGTCACTAACATTCAACCATGTAGACAATCCTGAGCTTATCCAAGTTCCTAAAAC
ATTCAAGACTTATGCCAAAGACATCGACTTTAAAACCGGTGCCAAAAAACAACGCCAGAGACTCCTACGC
GACAAAAGTTCAACGAAAGGACAAGCAGTGCAAGCTTCGGAAAACATTTGCAGCCAAAACAGTCTACATG
ACGCTCAGAATATCAATGATCTGAACGAAAGATATCAAGCTCAACTGGAACACAGAGAGGCTATTCGACA
ATTTTACTATACGCAAACCAGGGCCAAGCAGAAGCGAAAGTATGAATATATCAAACGCAAACAAATCGAC
TTGCTGTGCTCTCAAGAAAGGCAATATGTGAACAACTACAACTCAAAAAGCCAAACGGTGTTGTTCATAG
GGAACCGAGGGACTGGTGTGGGTTCCAGAATTAAGGGGCATTTACGCTACGGCGGGCACTGGAAGTCCAA
AACTCACGCTCGTTATACCTCTGTTTGTGTCACAAATGAATACCATTCATCCCAAACGTGCCCTTACTGT
TTCCAAAAAACCACGCATCCTGTCAGACTGGTCAACGGAAAGCTAATAACAATCAATGGGACATCTGTCT
GTTGTAATCCCAATTGCCTGCTTGTTAGAAGCGGAAGATCACATCAACCAAGAGATTCTTTGTCTGCCCT
TGTCATAGGTTTGTCTGGTCTATGTACAGTGCTGTCTGGTACTACGTTTCCAGCTTTAGACCCCAAACGC
ATCAGTCACTTCAATACTGATTTCCAACAATTCGCCGGCTCTTTCCTTACCCGAAACTTGCCCAGGCCCG
CTGTCTGATGACAG
>MCi-8
GTACCTTGTGCGCCTCATCTACGCTGTATGCATCTGTGCCTGGAAGCAGCAACGCACAATGAGTGGTGTA
TCCATCCATTACTCATAGAAACTTACTAAGTCTACAGGCAATCACAAACACTGTAACAAGTGCGCCTTAC
CTGCGATGTATCCATTTGAGCCTGGAAACAGTAACCCACAGTGAGTGATGTATCCAAGCATCAGCTCCAT
CCACCTACCAAATGCAGCATCAGCTACACCTCACGTAACAAGCGTACATCATGAGCCATGCATAACTGAG
CCTCTCACCAAAGCAAAATAGACCAACCATTGCGAGAGGTTTAACCAACAGCCAGCTGCACCATGTCATT
CACTGCAAAGCACTAAAACAAGCACGTTAGTAGACATCTATCATTAATGTTGATGCTACCTGCTTGTAAT
TCTGTGCGTGGCAAAAGGACTTTGTAGACAGTTGATAGTAACCACAAAAGCACTCGTTTCATTCCAAACA
ACGGCGAGTTCATCGTCTAGACATGTTTTAGAAAGCGGCAATCTGCTGAATAAGATAAAAGCGAAAGGGG
GAAGCTGAAATTGACAAGTGAGGACAGCAAAGCAGCACGAGACTGGTATCGATAGCTAAATTGAAGAAAG
CTGCTGCTTCTGATGCGTAGAACAGACGTTCTGTACACGCAGAGCACATACACATGCTACATTACCAAAG
ACTACCAGGTGGAAGAGTGGAGGAAGTAAACGAAACAAGGGAAAAAAAGGGAAATATGGGGGAACGCTTC
GTTTGACAGGTACGCGCGTTGTTACAAAGCATCAAAATACTGGCTCTGATACGCAGAATGTGCCCTGCGT
ACACCCGGAGCACATACAGACGCTGCTTTATCAAACGCAAGCAAGTGAAAAAGTGGGGGGGGGGAGTAAA
AGAATGTTATATACATGAATGATGTCATGCTGCATATCAGATCAAGGTACACCTATAAATCACATCAATT
TATACCTTTGACAGGCGCTTGTTGAGCGACTCTTCGACCAAGTCGAGAGCATAGTCAGAGTCAATTATCA
GAGTCTTTCATTCAATGGGGCTTGATGTTTGGGGCCAATTAGCCTGGAGCAATCCCTTGATTAAGGTCAT
CAATAAAGAGAATATCAGGTCAGGACAGAGTCCTGCGCTCAATTAATTCGAATGTCGATTATTTGAATGG
CTGGGCATATATTAGACTAAAGACTAAGCGTAGGCCATTACTGCGCGTCCTAAGCCGCTTGCCCTATATC
CTCATGGATCTCATCAGGATACAAAACACTGAACCATTACATAGTACATGTACAAAACAAAGTAAACGTG
GCATAGACACATTAATTGATTGATTTACTATCAAAGAAAGGATGCTATAAACCGCTATACATTGAATCTG
GTGTAGCTTCGTCAAATGGGGTAGGCACGTTATTCCATAGTATAACCGTTTATTATGCAGCGAAAACAAA
AAGAAATTGAAAAAACCAACCTGTGATTTTGATTTTTGTGAATAAAAATTAATACAGACGTGTTTCCTTT
CTTCCTCTTTCTTTTTATAAAATCCTTCATCAGCATGAATCCACGTAAAGTACAGCCCAAAGTACAGCTA
GAAGTTTACCAGGATGGACTTACGCCACTAAACCCTCCTGCAAGATTTCCACCTAAGGATTATGTAAGAA
GTAGAGCCACAAAAACGTAAACAGACACCAAAAACAACATTATGGGCGCCTTATATGCCACATTCAAGGC
TAAACTGAAGGAAGCAATCAGACAGTGCCCAGACAGAATGAACTACCCTGAGTTGTACATAACTCTGTTT
GAACGTACCAAACTACCAAGATATACTGTTCCTGACGCCGCCAGACGCCTCGACATTGACCTCAGGCTTG
TGGAAAGCTTTTTGAGACAACAAGTTCAAACAACAGGCAAACAGACCATCGCATACTGGAAAGAATATGT
AGAGCAACACTTTGACGAATGCATCAACGAGGTTTTGTACGTTGATCCGCAAGAAACAGAAGCCAACAGC
TCTGATGTTGACGATCAAGACGACGATGATGGATACGACGAGACCGAGGAATTTCGAACCTGCACGACAT
CTTTCCAGACCATTATCAAAAAGGATTTAGAAGAAGAAGTACGCCACCGCATTGAAGAAACCATCTTGAA
CTGTATTCGAGACACTACAAACTACACCTCTGACTTTAGTATTCAAGTACTAAAGATGGCTCTTGTATTC
AACACACACACGTTCACATTGAGAAACAATACAGTGATACTTGAAGAGGCTCAAGGCGCAAATCTCGGCC
ATGTGATCCCCATTGAATACTTGGACGATGCCATGAGAGTGCCTAGACCATTTGATGCCGCTTGTTTCAG
GAACCAAGCTTTTAAGAAAGACTTCGACTTACTGTTCCAAACTGGCCATTTCAACATCATCAACTCATCT
TTGTATGGAACCAAAGGACCCACGGACGCCAATCTGAACAAACACAGCGTTCACCGGCTTATTTCTGATG
CCATTGGGCTTGCTCCAACGGAAGCTTATCACCACTTACCCTCCCATGTCACGAAAATGGCGCGCTTGCA
GTACACTACCAATGTCAAAAACATGTGGTCCGACAAGACCATCATCAACAAGCTGCTGAAACGCCTCATC
AAATGCTTGCTGTGTATTCATCTACGCCCAACGGACGAGAAACAACTGCAAGAGAGACGCCTGCAGCCAA
GACAAGCCGCACCCAGAAGTAGCAATTCCAACCAAGGCATGTCTTTCTCACACAAGACGCGAAATGGCAG
GCGCCGAGTCATCAACAATGAAAAGAAGAACCTCGAGAGATGCAAACGCCTGAACAAAGTCGACAAAGCA
GCGAGATGCGAGGAAAGACTTACTATGTACGCAGACGTCATGGAAAGAGAGGTACAGTGAGCTTGCTTTG
GGTCTGAACAATATACCAATGACATTTACCATTTTCTTATCCCATAATTTAGAGACGACAAAAAGCATTA
CGCCGACAAGCAAGCAGTAGTCTAGAAGAGGGCGTCAGTGAAGACGAAGAAGACGCCTTAGTTGCTGATG
AACCAGAGTCTGAAAAGACTAACGACACTTCAAAGCGAAGGATCACACAAATGCTGAATCAAATAAGAAG
TAACTTGTTCCAGAACACGCCTCTGTCGAGATCAACAGTTGGTAGCAAGATTGAGAACCTCAGCGACAGC
GAGTTTGATGCCATGTCTATCATCGCTGGATTTATCAAACCCTACATCCCGGCCCAGGTTGATTACGCCA
AACTTCAATACCAGCTTCCTTTCCTTCTAATGGCCAATGAGATACTACGCTACATGGGTCGCTCAAGTCA
ATGTCTGCAGATACTGCCGTTGGTGAAACCCACAACACTTCACACTTTCCTGATTGACGCAAAGACGCTG
TATGCTTTATTTTGTGCAAGCACCCTCCAGCAACCTATGATCCTTTTCAACTTCCAAAACGAGCCTATCC
AAGAGGGCATGGTTGACTCCTACAAAGATGCCGTACTCAGTGCCTTCTTTGACATTGCCCACTTGAAGAG
ACTATGTGAACGCCATGGAAATCAATTTGCTCGCAGGCTGCACATTTTTCCAGCGCTCACGACTGTACGA
ATTTACGATACGGTACCGCGCCTTGTACAACATCAACAACCCATCACAGCAACTGACGGAGATCCCATCG
ACGAAGACCATCATCCAGATTTACAGCAACAGAATGATGCCGTGGTACGATTTCAGCATGAGTTGAAAGA
TGCCACTGCTAGATTGGAAACCATGTTGCTTATGTCGCCCAGTGTACGCCAACTAAAGAATGACTTTAGA
GGAGGACAAGCATCATTCAAGACAGTTGAGGACGCCAAAACAACAAAAAGGAGACTGATGCTTGATGTTC
GTGACGCAAAGACCAACCTGCAAATCGCCAGACGAGAAGTCCAACGCTTGAAGTCAATGCATAAGTTTCC
ACCCACATTGCCTCCAAACTATCAAAGATACATGATACGCCAGCAACCATGTCTGAAAAAGGCCGAGGAG
TGTTTCATTGACGAGGACTTTGATTTGCAAGGCGCCATCTTTGCTGGCACAGACAACGGAATTGTCAAGA
CCACAGAGACCGTATACTTTGACATCGAACGATTTCTGTATCACCTACGTCTCTTTCTACACTTTCATCC
TTCGGATCAAAATGGACAGCCTGTGGGCGCTCCTGCAATGTTCATGGATCTGCCAGCTACATTGACCATT
GGATCGAAAGAAATCAAGCAAGGCAGTGGCATGTTTGACTACATGAGGTCAATGAACAAGAAGAAGACGC
CTGGCGAACAAGTACTAGCAATAGAGAGCACCCTATCAGCCAACAGCTTGTTCAATTGCAGTACACCAAA
TGAATTGGAGGAGACAGCCCATCTTCACCAACGCCACCAACAAGCCATCCGATCTTTCTATTACTCAAAC
ATCCAGTGCAAAGAAAGACGTCAATTTGAGTGGAGAAAAGAAAGATACTATGATCGACTGGCATCAAACG
AGCGCAATTCTTCCGGCGTCAAACATCCAATTATGTTTATTGGGGATCGTGGGCATGGTTATGGATCCTG
TATCAAACGTCATTTGCGATTCGGTGGACACTGGAGAGAAGAGCGCCACTCACGATACACACCTACCATT
ATTACCAACGAGTATAACAGTTCCCAAACATGCCTGTATTGCTTCAACAAGCTGTCTCACCCCACTTTTG
CACACAACAACGCCATCAAGACCACCAAGGGTACTTTTGTTTGTTTAAATGAGGATTGCCCAAACGCCTT
TGTCTCTGTGTGTAGAGACCAAGTGTCAGCGTTAGCTATAGGCTTGGCTGGTCTTTCACAATTGTTATTT
GGGGCAGCCTTTCCGTGTTTCGACGAGGATACCAATCCAATGAACAAGACCAGATTCTACGAAATGGCCA
CGCTTTTTTTGAGGGAGCACGCCTAGGATCCTTCTCATACTTACGAAACCTTTGCTAATTTCTCAATAAA
AAAAAAGTATATGGTGAATGGCTATTGTCCAATATACAGATGTAAATGTGAAACGCACTTTTGATACTCG
CCGTACAGACGATGCATTTCCTTCCATTTACTTGATACAAAAGGAAGATGGCTCGTACAAGAACTAGGAA
CTAAGATTGCAAGCATAAATTATCTTTAAAACAGTCCTATAGTAGTTTAGCAATTCCAGATTTGGCATCA
ATGCTTTTTGGCAGTCGTCTTTTCAGCTTGTGCAGATATTTTCTTGTTTGCTCTTCTTTCCTACATCTCA
>MCi-9
AGATAACTTCATTGCACGTCTTGCGCAATACACTCATTAGTATACATCCTATCACGGTAAAACCTTTGCT
CACTCATCAGCAGTATTCTTTTGATTTAGGAACTGAAACTCCAGTATATATAGGTACAACGGCGCTGATG
GGACTGCAGCTGTACACTTAACGATGATATATTATGCATTCAAATCGGTGCACTGTATATCTTCCTAGAG
GAGTCCAGAGCGGTCGATTTTACGAAAACTGATTTATATATATCATGAACTAAAAGCAACATGAAATAAA
AAAAAAAAGACGAGTTCATTTTCCTTTTCTTTTTCACTTACTTTTACCACAATCTGAAGAATGTCTTCTA
AACGACAACAAAAAAGAAAACAAAGAGAGTCTTTCGACCCTAACGTTACCAAAATTAACCCTGCTGCTGC
ATTTGCTTCAACGAAGCGAAGAGGCTCAAATGTCGAAATAACGACATCAAGAAAAAAGCAAAAGATTACT
GCGGCCACCATGGATAATGCTCTGAAGTCCCAATTTCACGACTACATCTTTGACCAAATTGCAGCATCGA
CCAATACAACAGACACGTTCAGCAGCCTTATTTCATTAAAGAAGATGCCTCGAGTTGTGATTCAGGCAGA
GGATTCCATTAAAGCTGACCGTGGAACAATTAGCAACTACTTGAGAGGCCTGCCCCAGTCAAATATCAGC
TTGTTTGTCAACTACGCCAAAAAAAACTTTGATGATATCGTAGAAGAAGTCGAAGCAACACCAAGTGCAT
CTTCGGCAGGTCCCAGCACAGCGCCCCCTGAGCCACGCCCATCCACCTCAACATCCACCTCAACATCCAC
CTCAACATCCACTTCAACATCTACGTCAAAGTTGATATTTACAGAGGACGAGGATGATGGGGATCTGAGA
GGATGCACTGCGTCAACGTTGTCTATCTTGAGACAGGATATGCTCCCAGAGGCACAGGCGCATATCAACC
ATACGCTTGAACAGACTCTTGCTCGGGTCAGCGATTACATTGTCGATTTTTCGGCCCAAGTCAGAAAGCT
GTTGTTACTTTTCCGAGACCATACGTTTGAGCTGGATCAAAATTCAGTTACTTTTCCTTTGGTTGCTCCT
CTCTCTTCCAATGCCCTGCTTCCCACAGATTTTTTACCTAATGATGTTCAGCTTCCTCCTCATTGGCCAA
GCAAATTGTTGGATTCAAAGAAATACGAACATGCTTTTGGACAACTTTTTACCCTTCAACATTTTTCTCG
TATACATGCCACCTACTATGGACAGATTGGAACAAAGACAGCTTCACCATATCACGATGCAATGGTCACT
GCACTGCCAAAGACGGACGGGAATGAAGCAGCAAGCCGCCAACTGAGTCCACACGCTATGCGAAAAGCTT
ATGACAAGTTTAGTACAAATTTTGCCAACATGTGGTCCGGTGGTAACAGATTTGCGGGATTATTGGATCG
CCTTCTCCTCCATCTTTTGAATGCCCATCTCGTCCACAGAGCTCAAAGGGAACGCAAGGACAAGGACACC
GCACAGACACCATCATTGCAACAACAGACTGACACACAATACACTTTTGGCAGCAAGTCGAAAGGAACTG
TCAAGAAAATCATTGAAAAAGAAGAGAAGAATGTTCAAAGACATTTAAACAAGGGGAATCATGACAAGGC
AGAAGAATGCAGAAGAAGAATTAGCAACTACAAAGCAACTCAAATCAGAGAGGTATAGACGAAAGGCATT
TTATGAGAGCGTACATGAATACTGACAGTCTATTTAACCCTACTGTAGAAAGACCAACGAATTAAGGTAC
TATGCTTCAGATCAAGGAAGGTATAGCGGGTGTACTAAACATCACATTGCAAATATATAAAAGCACATCA
AGAGTTACTTGAATCTCATCAAAGAAAGGCTGAATCTTCCACTGCTATGTCTACGGTAAGCACAACAACC
GTCTTTGGCGAGCTCATTATTGACATGTATGAACACAAATGTGCAGAAGGGAAAGCAGAAAGTCCCATCC
ACAGAAATAGTTACTCTGGATGACGCAGAGGAACCACCAGCAGATGAATCGGTTACAAAGACTCGTATTC
AAGATCTGAAAACCTTGGTGAAAAAGCTCTTGCAGGATGACAAGAAAGTGTCAAGCAAGTCTTTGCAATC
AGTCTTTCCAGGAATAAAGGCTAATGAAATGGAAGCAGTAACCAAGATTGTCAACACGTTGCGCCCTTAT
ATTCCTCGTAAAGGAAAGTCTGGCTTTATCTACAAGCTTCCATTGATTCTCTTGGCAAATTGTCTCTTAG
AGGCAATCGGTAAACGCAGTGCTACTGTTTCAATCAGCCCAGTCAGTAGTTGCGTCAAGCTGCAAGCGTT
ATTCATTGACACTGAAACCATATTCAGTTTGTTTGTGGCGTCCAAAGGAGCAACAAAGGCAGAAAGAGTT
ATGCAGATTACTACCTTCGACGATCAGCCCATCAAGTCAGCCAGTCAAGCACTGGACAACAAGAGTGCCG
TGTTCAGTGCTTTCTTTGATATTACGGCAATTCACAAAATCTGCCAATCGTACCACCTCAGCTTCGCGAA
CATTATTTACTTGCTTCCTGGATGCAAGACTGTAAGAATTATGGGAACGCGCAGCCGCCTTGTCCACGAT
TTGCCTCCTCCATCGTTACCTCCAGAAGCCAGCAGCACCACAGCAGCAGCAGAGCGCAGAGCTGCCGTCT
TGAAGGCCGAAAAAGAAGCATGCCAGAGAGAGCTTGGGGAACAAAAACAGGCCTTGGCTGATTTTCATCG
TCAAACGTCGATCAGAAAGCTCAAAAACGAATTCAATAACACCAAAGAGGCCAGACAGGCGATCCAGACT
GCCAAGGAGAAGAGCCACAAACTTGAATTCCAAGTAGCTGAAAGCAGACGCGCGATCCAAATGAAAAAGC
AGGAGATACAAGCACTGACCTGGGTGCCTCCAAAGAAACAACCCACCTTGGTGGACACAGACGCCCCTTG
CTACAAGCGGGCCGAGGACTCGCTGCTCGCGTTGGACGACATCCGCAACGCGACCTTCTCAGGCACCGAT
AATGGTTTGATTACCGTTACTGAAACGGTAGCCTTCTCTCTCTTGGATTTTAAATACCACATCAACTTAC
ACAACTTTACCAGAAAGTTGGATTCAGCGAAAGGTACGTTGAACTCACTACAGCTACATACAGCCATACA
TTTGCTAACTTCCATGGCAGCTGATGTCTTCAAACCCCCGCCTCCATCGTTCAAAGTGAACCCAAGGAAC
TGCAGTCATTGGCGTGGTTTGTCTGAATTCCAACAGTTTATCAAGCGTCATAAGAGCAAGCAACTGCAGC
AAGTAGAAAAGCGCATGTTGGAGCACCCGTTGAATGTCTCGTCCCCAGTAGAATTAGGCGACAACTACAC
TGTCCATCACTCCGCAGCTCCCTTCTTGCGCAAGTTCTACTACTCAACACCCATTGTCAAAAGAAGAAGA
CGACTTGAATTTCGAAGCAAGAAGTTCAAGCAAAAGCTCTGTCACCGTGAGCGAGCCTTCTGCAACAAGC
GTAGACCACCAATCATGTTCATTGGGGACAGAGGCTTTGGTATTGGATCTACCATAAAAAAACACCAACG
TGTTGGAGGGACCTGGAAGGGCAAGCTTCATGGCAGCAGTACAAAGGTTTTTGTGACCAACGAATTCAAC
TCGTCGCAAACCTGTTTATATTGCTTCCATAAGCTGTCCCACACATACAAGAAGAAGGATGGCAAAAAGA
CTATTAACCGGGGTAGCTTTATTTGTCATAATCCTGAATGCGTTGGACGGTTTCGCGTATTACCAAGAGA
CAGAGTCTCTGCCATGGCAATCGGACTCGCGAGCTTGTCTCAAGTCCTCTTTGGAGTAACTATTCCGGAA
TTCGACCCGCATCCAACAGCCACCAAAAGCAAAGAGTTCAACAAAAAGGCAGAGGAATTTTGCAGAACCT
TCATTGTTTAAGATACCATTACATAAAATTACCTCCTCTGATAGCTATTAATATTGCGTATTTTCATCAT
TAACTATTCTTTTTGTACATGAATCAATCGTCCTGTAAATACCCAATTTTCATATGCCTCTTTTGATTGC
AATTCCCTTCCATATTGCTTATCAACTCGTCTTTGTTACATTTACGAATAAATTGATGTTGCAAATAATA
GCCAGAGCAACTTGATTGCATTCAATCTAGTATTGTCATTGCTACCATCGAATGAAAGCACACTTTAT
>MCi-10
GATACTGATCCTCAGTATCCCTACACTGTCGGCCCCCCTGAACTAGTAGTTGCTTTCTTCATTGAATTTG
TCTTTAAGCGCACGTACAAAAAATATGTTGCAATTGGATCAGATGTCAGAACTTAAATATATTTACAAGA
TGGAGATAATACACTTGCTGGCTCTTCCAGTACTCTATGTAAATGTAAGTAAAAACATAGCATTTTTTTT
TTACTTCTAAAGAGCTAACCATATGCTATGGACTTCGTTTGATTATGTTAGTGACAGAAGCTGCACCCAT
AAGCAAAGATAGAAAATCAAGTATTATTGAAATATCTTTCAGTTACGAATCTGTCAACCAATACAAGAAA
GCACTGATGTTTTTGCATGAATATCAACGAGAAACAAGATCTATTGTATGGCCATCTCCAAAGAAAACCA
AAAAGATCGTCGACTTGATCAAAGAATACGAATGAAATCTGGTTTATGACCGGGTTCAAACAAACGAGGA
TAGAGCCGTACATTGTGTCATCAGAGATTCCTACAAGACTGGTCAATTGATCAAAATCCTTATGTATCTT
TGGTGTTCAAGCAACAAGGCAGATTTACGAGAAATGTTCTTAACTTCTCTTCGTCATCATATGCCTCTCC
GTGATCAAGGCCTTCGAGATCTGAACTTTGAAGATTGCATTTGCACAATCGTACCAAAGAAACAACACAG
AGGAATCCATCAGGCAGTGGCTTTGGATTTTTGCCTAGATAGCGGCAAAAATTTCAAACAAGGACAAGCC
AAATTTGCTTGCGCTATGCAACACAAGAATCTTTACAGGTGCCCTGTCAGTGCTTTTGCATATTTGATGT
ATAGTTTGCTTCAGAAAGTAGCTTCCCACAAACAGAGCGATTACAAAGTGTTTTAGCAGCATTTGATTAG
GTAGTCAGCGAGTGTTAAGAGTAAAAGCTTCACACTATCTGTAAATTTGAGGTGAGAGCATGATGGACAT
ATACTCCGTACAGCGATAGCAATAATTCATCATATTATATCATACAAAATCCAAGCATCCTGCTTTCTAG
CTTAAAAAAAAAAAAAAAAAAAAAAAAAAAACAGTTAATAGGCTGGACCAATAGATGATGAACGTTCACT
ATGTGGTATGAAACTGTGAATAGCTTGAATTATTGTTGATTTATTGTTGATTTATTCAAAGAAGCAAACT
ATGTCACAGGCCTGCTTTCTCTCTCTCTCTCTCTCTTACCTTTTTTTTCTGTTCTTAATCGTACTGCCCA
TCTTATCATGCGTTCTCGAAAGAAACAGAAAGCTCCATCTATCAACGCCAGCCCTGTCAATCCGCTACCC
ACATGGGTTAATTCCTCCAAATCAGCAAAGCGCAAAGCAGATAACATCAGTGGGGATACAGCAGAGGCCA
GTGTGAATCACACCGCCACCAAAATTGAACAAGCACTGGAGACAGAGATGAGGTCGAGACTGACTAAAAA
GATCAAGGCATGCCTGACAAAGGGTGACAAGCTAGCCGATTTGAAGAAGGAGTGTTTGGCCATGGCAAGA
ATCGAAAGAGGAACAGTGAGCAATGCCGAGATAAGTGCAGGCTTTCAGCTCAACACCATCACCAACTACC
TTAAAAACCACTCAAAGGCAAACATTGACTTTTGGAGAGACTTTGTGAAATCGCACTTTGACACCATTGC
TAAAGAAGCTCAAGCTAGCATAGAGAGCAGCGCGGAGAGAGCAGCCGCTTCATCATCAACATCTGCTCAA
CCAAAGCCTTCTACGTCTGCCTCCAGCCAAGCGAGTGCTTCCTCTACAACGTCAACACAAGCGACTATCT
CAGCTCCAAAGGCTATTGTGCATCAAGACACCATTCGCACCTGCTCTGCCAACTTCAATTCCATCATTCG
AGCGGATTTGCCACTTGATATACGCGACATGCTGAATGCAACTCTCTCAAGGACTCTGGAACATGCCTCA
GAGTATGCTACTTCACTTGGATTACAAGTGTTGAAATTGTTGTTGATTTTCAACAACTCTACATTCAACA
TCGACAAGAACGACTCCATTACACTTGTCAATGCTCAAGGCTTCCACATCAATGACCTGGTCCCTGAGCA
GTTCCATGTTGAGGAGGACAAGCAGGTAGCACCTCCACTGCCAAAGCAGTGCGCGGATTCCAAGGCTTTT
TCAAAGGAGGCCAAGAAGCTGCTCTCATTCCAGCACATGGGTCTGATCCATTCCACGTACTTTGGGGCTC
GAGGTATCGCCGCGCAATCTCTGAAAGCCAACCCTATACACAATGCTCTGATCACCATTTTACCTCGAGA
AAACGTGCAGCCAGACCTTGAAAACTTTGTCATGAAAACTGTCGTACAGACATACTCGACAAACTTTGAC
AATATGTGGAACAACAACAAGGTTTTCACCAAGCTGTTCAACAAGCTCTTGCTTGTCCTGTTGCGTCACT
ACCTTGCACCAAATCGTGAAAAGAAAAGAAGGAAATATATTGAAGAGATGAAGGAGAAGAGAACGGTAAG
CTGGTCATCTCATTACGCTACATGCAACATTGACTAACCCAATCTTTTCTCAGAAAAGTGAAGATGGTGT
TGTGATGCGCCTGGAATTAATGGCTGATGAAAGCAGCAAAGTAGAAGAGGAGGTGCTTCAGGCAGAAGAT
GATGAATGCAAGCCCGTCGATGACAGCGATAAGAGTCGAAGACATATCAATGTATTGACATCCATGCTGC
GCAATGTGATCTACCAAAACTACGGTAACACGGTGACAGAGAAGATTATCAAGTCTACTTGCAAGGATAT
TGCTCAAGATGAGATCGATGCTTTCCTCAAGATTTTAGATCGCATCATGCCGTATGTTCCGTCCAAGCAA
AACTGGTTCTCCACCGCTCACAAGATTCCATTTGTGCTCATGGCCAACCAAGTGCTTTCATCTCTCCAAT
ACAGCAAATTTGCAGTCCAATTGTGCCCACTGACGCCAGTAGGGGATCTCAACGCACTGAAGATGGATAG
CAGATCCTTATTTGCGATACTCTGCTCGACTCATAGCAAGAATAGACGCGCCTTAGAGGTGTACGACTTT
GATGGCCGCCCGATTCCTAGTGGTGATGCGGCGTTGGAGCAGAAAGATGCCATGTTTGGTTCTTTCTTTG
ATCTCAACAAGGTGAAGCAAATCTGTCAGTCGTATGGCCTTAGATTCCATCAGCATCTTGTATTTTGTCC
TGGATTGAAGGTAGTGAGGATTACTGGAGCAATGATCAAGCATCCTGTACCCTGCAACTGTGATGGCTCG
CTGAAGAAGCGTAAGAGGTCTTCACCCATGCCGATTCAAGACTTTCATTCTGTACATGAAGCTGAAGACG
ACAGACAGTGCTGAAGGCTGACTTGGCAGCTACGGATCGAGAACGCGATCAACTCCTGAAAGACAGAAGA
GAGTTTAGAAAACTCAACCAGATCAAGAGTTACAAATCTCAGTGGAACAAGGGCGACAAGGACGGTAACA
AGGCTGGTAGCAAGACTAGTGGCGAGACTATTTCCAACAACGAGTTGTATTGGCTGATCGAAAAAGAAAA
AGAAAAGCGTGACAAGATTAACATGGCCCTCGGCAACAACAAGGAGAAGTTGTCCTCGCTCCGAAGGGAG
CTCTATTTGGTGGGTAGATATTTACGAGAAGCCAAAGCAACCAAAGCATCAAAGAAGCCTCCTGCGCCGC
CTCCTGAACTCAAGACGTGCATCAAGAAGGGAGACAGCTGCTTCCTCAAAGCAGAGTCAACCACTTTGGA
CGAGAGCCTGCTCGATCAGGATTGCTGCTACGGGGGCACCGACAATGGCGTTGTCACTTTTACGGAGACC
AGCAAGTTCGATCTTGCTCAATTCCAACGTCATTTAAAACTGTACAACAAGTTCCAGTGCTTGGAGACCC
TAGGTATAGTAATTGAGCATTCCTGTCTCAGCTTCAATCGTACTAACATGCCACTGTAGAAGACAATGAC
CCCAATTCGCTGGACACCAATCCTGATGCCATCGATGCTGATTTCCATGGCCAAAATGTCGCTGCTGTTG
ACTCCAAAGAAACCTATGCCAAGGACAGGGAAGGCGCCAAGTCCAAACATGTTCTGCTGCCACGGACGTT
TAAAATCACAAGCAAGCACATTGACCGAGGGTCTGGCCAGCAGAAGAGGCGGTTGCAGCTGGAGAAGAAA
AAGAAATCAACCGACCTTGGGAGGCAGATAGCCACTTTTGAAGCAACCAAGAGCCAAAACCCAATCTTTG
GTGCGACGACCCCTGCTGAAGTGGACCAGCTTCGAAGTGTACACGAATCGCACAAGCAACAGCATCGTGA
TTTTTATTACAGCAATAGCAGATGCAGAGGAACACAACGCTATGAGTACCAACGTCGCCGTTTTATCGAC
AGACTCTGTGCTGACGAACGTAGGCACATCAGCAACAACAGCCCTGTTCTCTTTGTTGGGGATCGTGGTT
ACGGCATTAACTCACGGATCAAGGGCCACATGCGTTGTGGTGGGGCCTGGAAGGCGCGCATCCATGGTCG
TTACTGCCCCGTCCTCATCACAAACGAGCACAACACCAGTCAAACTTGTGTCTTCTGCTTCCATAAAACG
AGCCATCCATTGAAGCTGGTCAACAAGAAAAACAAGCAATACCTTCGTTGTGTCAATGGGACCACCGTAT
GCACCAACCCGCAATGCCTGCTGCGCGCCATCGGAGAGACACACAAGGCTCGAGACTCGTTGTCTGCGCT
GGCGATTGGTTTGGCTGGCCTCTCCACGGCAACAATTGGCCAGCCAATCCCCCAATTCGACCCTAACATC
AGTGCCTCAAAGACTGAAGCCTTTAAAGCTGCTGCCAGCGATTTCCTCATGAGAAACTCTGCTGGCCATG
CACCTCGCGTGTAATACTCTTGGTAAGTATTGTTACCCAACCAAAACATTTTATTTCCTAAACTGACTTT
TTGACAATATGTACCGTTACAGTATAACACAGACCTACAGGCTATCGCCATTTTGTACAACAAAGC
>AGo-1
ATGCCAATTTTTGCCGCCAAGAAAAGACAAGCTACACTGAAGAAGAAGCTTGTTCTCCAGCAGGGTGATG
AATTGAAGAAGGAGAGTCTCAACATCCCGAGCTGGGCGCCATTTAAGCTGATTGATCACGGACAGGCCGC
GAATGACCAGGTGCTTATTCCTCAGAAGCCGGAGGTTCCGGGTGACGCGCTTAAGGATCATTGGACTCCA
AAGACCGTAAGGATATATCCCACTAGCAAACAGAAAGAGATACTACACTTATGGCTTACGGCTACAAGAC
ATATGTACAACCTTGCTGTGGCCGAGAGAATTCGTTTGGGAAAGGAGGCCAAGGAAAACGGGACAAAAGT
CAAGATGAAGCTCAAGCACCTACGCGAAGTTATGCCCTTAAAGAAGAACTTTGATTACGAGCGCGACCCG
AAGCTCACCTATTTGAAGAACGTACCGTTTCTAATCAAGGACAATGGCCTACGTGATTTCGACAAGGACT
ATCGGACCAACCTGGCCAAATCTAAAAACACGCTGAGACCCTTCAAGATCCACTTTAAGAAAATAAAGGA
TAAGCAGAGCATGACAGTGGAGAAAAAAGTATGGGGCCTCAGCCGTGGCATATACCACGACGTATTCCGG
AAAGGTGCATTTAGGAGTACCGAGCCACTGCCAGAACAACTCCCACACGATTCAAGACTAATACGCGAGC
ATGGAAAATGGTTTTTAGTCATCCCATATGAGACAAGCGGCCTCATGCCGAAGAAAGAGGCTATCAATGC
AGTTGCCGTGGATCCTGGCGTCAGAACATTCCTAACTACCTACGACAGCAGCCAAAGGGTGCTAGAGATC
GGTGAGGATGGGTATCTGAAGCTTCAGCACCTGGACCGCAGATTGCGATCCCTTCAGTCAGAGATCCACA
AGCTTCGTAGCAAGGGAATTGTGCTATCCAAGGAAGACCGAAAAAGGAAAATACGTAACCGCAGGACTGT
AATCAGCAGGCTTTATCAGCGGAAGAAAAACCTGGCTAACGATGTTCACAGAAAGGCATCCCATTTATTA
GCGAGCAAATACAATTACATTCTGATTCCGGTACTCAATTTCCATAACTTCAAAAAAACAAACCGCAGAG
TTAAGGCGAATCTCGCAAATATGAAGCACTGTCTCTTCGTGCAGCGCCTGAAGAACAAAGCTTCTCACTT
TGAAAATACCACAGTAATCGAAGTGGATGAGGAATTTACGACAAAGACGTGCTCCTTGTGTGGTGTCCGC
AGTAATATCGGTGCGTCCAAAGTGTTTAAGTGCGATAATTGTGACGCGACTTTCGATAGAGACCACAATG
CGGCCAAAAATATCCTTTTGAAGTACCTTGGCGAGATAGATTAG
>ECy-1
AAAAATAAAATTTTAGAATAATAATTTGTGGTGATTTAAGATGCCTATTTTCCCTGCTAAGAGACAGGCT
ACACTGAAAAATAAGTTGGTGTTACAACAAGGTAATGATTTGAAAAAAAACAGCTAGATATACCTAGTTG
GACTTCATTTAAAATGATAGATCATGGAATGGATGCCAATGATCAAGTTCTGATTAGGACCCAGAAAATA
GAAGATCCGGGTGTCAGTAAAGAGTTTTGGAAGCCAAAGACTATTAGAATCTATCCTACCAGAGAACAGA
AGCAGACACTTCAGTTATGGTTAACGGCTACAAGACATATGTATAATTTGGCAGTGGCAGAGCGTATTAG
GATGGGCAAAGAAGCCAAAGCGAAAGGTACCAAAGTGAAAATGAAATTAAAGCATCTTAGAGAAGTGACA
CCATTGAAAAAGAACTACAATTACGATGAGGACCCCAAAATAACATATCTCAAACAAGTACCATTTTTGA
TCAAGGATAACGGTCTCAGAGACTTTGACAAAGATTATAGAACAAATTTGGCTAAATCTAAAAAGTCATT
GAAGCCATTTAAACTGCATTTCAAAAGAATAAGAGACAAACAGAGCATGGCGGTAGAAAAGAAGGTATGG
GGGTTAAGCCGTGGGATATTCTATGACTTGTTTAATGCCAAAACTTTAAGAAGTACTGAACCGCTTCCTG
AAAAGTTACCTCATGATTCTCGACTAATAAGAGAATACCGTAAATGGTTTCTTGTAATCCCATTTGAATC
GAAAGTTCAAATTCCAAAGCCTGATCAATCAGTTAATGCGGTTGCGATTGATCCTGGTGTAAGGACGTTT
TTAACAACTTATGATAGTTCCCAAAAGGTCCTCGAAATAGGTGAGGACGGCTACCTAAAACTGCAGCATC
TGGATAGGAGGCTAAGATCTTTGCAATCTGATATCCATAAGCTGCGATCAAAATGTGCTCTTCCCAAGCA
ATACCGTAAACTAAAAATAAGGAACCGAAGAAAAGTAATACGCAGGCTGTATCAAAAGAAGAAAAATCTG
GCCAACGACGTTCATCGGAAGGCCTCTAGTCTTTTGGCTAGTAAATATAACTACATCTTGATCCCCGTGC
TGAACTTCCATAACTTCAAGAAAGCCAACCGCAGAGTGAAAGCAAACCTAGCAAATATGAAACACTGCTT
ATTTGTGCAGAGACTTAAAAACAAGGCTCGCCACTACGAGAACACAACCGTCATCGAAGTCGATGAAGAA
TTTACAACTAAAACGTGCTCGTCCTGTGGCACCCGTAGCAATATTGGTGCCTCAAAAGTTTTCAAATGTG
GCAATTGCGAGTCTATCTTCGACAGAGACCATAATGCAGCTAAAAACATTCTTCTCAAGTATCTTGGTGA
AATTGCATGAATCTAACACAATATATATTCTCATTTATCTTGTGATGTAT
>SCe-1
GCACTGAAACTGCATCACGAGGGGCAGCCGATGAATATCAAAACACTTCGGCAGATGCTCATCAATAAAG
ATATCAATATATTGGAACCGCATGAGCAGTGGCTGAAAGAGTATAACTATGATTTGAAAAGCGAAGCTCT
TCGGGACCTGGTTAAAAATTATAGTAGTAATATGGCCCGGTACAAGAGCACTGGGACGCCATTTAAGCTA
AAGTTCAAGTCTGAAAAGGCAAAAACTCAGAGTCTTTCCGTGCTCAAGAAATATTGGAACAACAAAAAGT
CCTTTTATAGTGACGTGTTTTCCTCTACGAAGATGCGGTCGGCAGAGAAGCTCCCGGAACAATTGCTGAT
GGACTCCCGACTCCAAAGGACCAGGCACAATCATTTCTACCTTATCGTTCCCATGGTCGGGGAGGAGATC
GCCAGAGATGAAGGACGCGAGAAATTCATCTTCATTGACCCCGGGGTGAGAACTTTCCTAACCGGTTACG
ACTCCGGGCAGAACGTTGTGGAGATCGGTAAAAACGCAGTCGTGCGCACGGAAAAGCTGAAGCATCGACG
ACGCAAGCTACAATCAAAGTTGGCCAAGTTGAAAACGCACAAGAAGAGGCAAAACCATCGGAAAGCCCTG
CACAGGCTGGACGAAAAGATTTCGCGTATCTTAAGTGATATGCACAAGAAATCGGCTCTTTGCCTCTGCA
AATCGTACGAGACTGTCTTCATCCCCAAGTTGAACTTTCATCAGTGCACTAAGCTGAACCGGAAATCCAG
ATCCAGCATGGCGACGATGGCACACTGTTCGTTCAACGATCGTGTGGTGATGAAGGCAGAGCAGCTCCGT
GGCACCAGTGTAATTGTGGTTGAGGAGGATTACACCTCCAAGACCTGCTCCAAATGTGGAAATATTAAAA
AAGATCTAGGATCTAATAAAATTTATAGTTGTGTAAGTTGCTTCTCGGTATTCGACAGGGACTTCAACGC
AGCGAAAAACATCATGCTCAAGTATTGTTGTGAGCATTTGATGACAAGTGATGCGTCTTCCGTTCCTCTA
CCTCTGGTGGAAAGAGTGCGAGGCTCGCCATGATGGGACC
>TDe-1
TGTCGAGTCGAGCATCTTTTAGATGACAGTTAAGAGTGTTTCAGTTGAAACACAAATTACGATCTTACTC
TTTCATACAACTTCCTCGGGCCTTGAAACAACATGAAATACTCACATGGAGGGTCTATATTACTCCGCAG
TTAACGTTCGCTATTGACATCTGATGGTTATTGAGGCTGAATGTGGCATCTCAAAATGTGTAAGAAGAGG
ACTATTTCTTATGAACTTGCCCAATCACATTGACTCAAAATACTCATCTTAGTTCAACTCGAAACAACCC
AGAATCAATAATGACCACCTGTACTCAATATCAGGCTAAGAAGAGAAAAAGATCAAATAGTAAGACAACC
AAACCATATTGGAATGAGGATGCGGCTCATATTTCCCAGCAATGGGGCTTGAATACGATTCTACCAACGG
CGGCTAAAAATCTTAGTCAGAAAATCACATCTGACTCGTGGTTTAGCGTGGTTAAACATCCACAGGTGCC
GGTTATCAATGACTCATTGAACTTGCCGCTTAGCAGTGGTGTCAAAGAAGAGAATACCAGGGCTCGCAAA
ATTAAGGTCTATCCGACCAATTCCCAGAGAGAAACGCTCAAAAAGTGGTTTAGGTGCCAGCGTTACATAT
ACAATAGAGCGCTGAAGCTGCACCGCGATGGCATGGCAATGACCATAAAAGGTCTACGCCAGACTTTGCT
TAACAGAGATACTATTATTCTAGAACCTCAGGAGCAGTGGCTTAACGACTACAGTTACGATTTGAAAGAC
GAAGCCCTTTGTGATTTGGTCAAGAACTACAGTTATAATATGGCAAAGTATAAGCAGACTGGGATGCCTT
TGAAGTTGAGGTTCAAGTCAAAGAAGACACCGATTCAAACTCTTTCAGTGTTGGAAAAGCACTGGAACAA
GAGAACGAAGTCGTTTTGGAGCGAAGTATTCTCGCTCTCGAATTTTCGTGGTACAGAGCCGCTCCCAGAG
GAATTGCCAGGAGATTCGAGGGTTCAAAGGACAAGGAACAACAAATTCTACTTGGTAGTTCCACTTGCTG
GTGAGGAAATCGCTAGAAAAAGTCCCGCAGAAAAGTTTATATTTATTGATCCCAGGGTGAGAACTTTCCT
AACAGGATATGACTCTAAGCAGACTGTGGTCGAGATGGGGAAGGACGCGGTTGTACGCATCGAGAAGCTT
AAGCGCCGACGACGGCAATTCCAGTCAAAACTTGCCAAGCTCAGGAAGCACAAGAAGAGGCAGAACCATC
GGAAAGCCTTACATAGGCTCGACGAAAAGATTCAGCATATTGTTCGTGATATGCATAAGAAAACAGCCTC
TTATTTGTGTAAAAACTACGAAAACATCTTTCTCCCCAAATTGAATTACCATCAATGCACTAGACTGACC
CGAAAGACAAGGTCCAGCATGGCAACCATTGCTCATTGTTGTTTTCACGATCGCTTGACGATGAAGGCAG
AGCAGTTCCATAGTACTAGTGTTCATGAAGTTGAGGAGGATTACACGTCGAAGACTTGTTCTAGTTGTGG
CAATTTAAAAGATGATCTAGGATCTAATAAAATCTACAGCTGTTCAAGTTGCTCCTCGGTTTTCGATAGA
GACTTCAACGCAGCAAAGAACATCATGCTCAAGTATATCTGCGAGCATTTGATGGCAAGTGGTGGATCTT
CCATTACCTCTGCTTCAAGTGGAGGAAATGGTGGATTCGCCATGATGGGTCCTGGCCCCTTCGTACGTTA
GTACGTTGTAAGTCCCTTGTGGATTCTCCCAGGCG
>DFa-1
GAATATTTATTTTCTTTGGGGGTTTTGAAAATTTTTGGTTGGGAGTACCGCCTCAGAATCTATTTATTTG
TAAAACTTATTTCTCTCTATGGTCTTCTTTATTTTTAATTATTCTTTTACCAATCGATAGATCTTTTCAT
TATCTATCAAATGGTTGACAAAAAAATTTGCGAGAGGTTCACCCTTCTAAAAAGTACTTTCCGTAAAGTC
GCCATTAGCCATGGGCTAAGATGAGGTCTAGAAAGCATTGTTTGGAAAAACAAATGATATAAACAGAAAG
AGCACAAAAAGTTGTATCTATTGGTGATATTGGATCGTCGTTTCAAAGATTATTCAAATAAAAAAAATGC
TATTCTTCAAAGCCTATCTCATATAGTAAACATGCAACCATATAAAACTACGTGCTACATGGATCGGATC
ACGATTAATCAAATAAAAAGACAAGCGCCAACGCAAGAGGTGTAGGCGCCTTGAATCTTCAACATTATAT
GCACTGGTGTCGGCAGTGTTCAATGCATGCCACATCCAGCAACGCTAGACAAGATGGTTAGTATATTTGG
AATGGTCAATCTCAAAACAATTGTGAATGCTCAAGAGTAATGGTAGCTTAATCTATATCGATATCATGGT
TATTTATTTGGTACATACTAGTATTATTGTAATTAGCTCTTTTAAAACCCATCAAGGCTAGTGGTCATGG
ACAATTTCGCATTCGGTCTATCAAAACCATCCATTCTAAAAGATAATAAATAATAATTAGTAAACAGTAT
TTATGACAGTAATTTTACAAGATACATATCTTTACAGTTTTTAAAAATGGACCAACTCGTCTCTAATCAA
TTGATTCTATATTTAAAGTATAATATGGCATGAATATGATTAGTTGAGGGTTTGATAGTTGTATTGTGAT
GAATTTACTTAACTTTGTATTCTAATTCAGGTGGGTAGAGTTGATGACCAAACAACCACCTTTGTTGCTA
TAATACAAGACTATCAGCTATAGTATGAACCGATTTGTTGACTAGTCTCATTAAACAGATATCTGATAGA
TTGGAATTGTTAGTTTAGTTTTGAAATTAATTTATGTTATGAATACATAACTTTAATAGATCGGCGGTTG
ATTAAGAAGAAGATCAATCGGTTCTAAAAATAGTAAGGATGACCTATGTTAAAAATATGTATTAGTAATT
GAGTGGTGGTTGTAGTATATATACTACTACTATGTTGAAGTCTACATGATACTTAAACTTTATCATTTAT
GGATAGGTACCATATATGGATGGATGTATTGTTTGATTAAATATTGAACTATAAAGCTGTAAGGGATAAA
TAAAAAGAGGAAAAGAAATATGAGTAGAATCAATAGAGCTACCATTACTCTTGTCTCAATCACAATGTTT
CTCATTCTAAAAAAAAACACCAACAATATATAGATAATAAAATATTAGTATCCAGACCCAAGCCTGGAGC
TGCAAGCAAATGCCCATTGTGAACCAAATGACAAGTTGAACTCCGTTGGCTATGCCGTAGAGTAGTCCTT
TTGAGTCAAATGAACAATGTACTTGCAGCTCCCAATTCTGAAATGATTTAAAATAGGGGAGAATTGTATA
TATATAGAGGGGGGGGGAAAGAGGGATAGAGGGTAGAATTCATAAGTTTCCCACGCCGAAGCGTGACCAT
TTGGAAGACACTAGAACATCCTCCCACCAACCAAAAGGAGTTGTAGTGTCTTTTTAAATAATAATAATAA
TATAACCACAAGTGTAATCTATAATTATAAAAAAGAGGTTTATTTCTATTGTCTTTAAACAATAGAATAA
TGGTTAGTGATGTATAATATTTCATAGTAGTGTATAGTCTTACTTTAATTTATATTATATATTTATAAAA
GATTTTGGTTCTTTGTCAAAGGATCCTTGAATAAAGACAGAGTGATTGTTGGTCTACGTCATGTCCTCTA
AAGGCGTCATTCCCATTGTTGATTGACTGATTGATGATTGTTTAAAATATCTTGATGAATCTAATCGATC
GATGGTTATTGTTGTTGGTGTCATGATGAAAATTCTCCCTCCAAAATTAATTACTTCTCTTCATGACATG
ATAGTGCTGTGCTGTACTGTGTTCTCGCGCAGTACAAGACAAGTAGTAAATATAAATACATCTAGATTTA
TGAATTCATAACCCATCCTAAAGTTGAATTCATTCATTCATTCATTCGAGACAGACATCCATCAAATGAC
GATGATGATTGAGATTTAATTTAACTTGTTACCCTATACTACTTGTGTTGATGATCAATATTCACATCAT
CATCATCAACATGATCATCATCATGACTTTTATATCTCTAAGTATTGTATTGTAATTGTATTGTTCTTAT
TCTTATGACTCTGTGATGATCATGATGTTTGTTGGCGTTTGTGAATGCTCCATTTGCAAATTTGAACCCA
AAATCTCTTAGTTGCTTACTAGTATGAAAAGGTGACACTGATGATAATATTCTTTTGAAGAAAGGAATTA
GTATACATCAACAACTACTACTAGTTAATTTCTTATATGCAACTTATTGTGTAGAATTATTATAATAATT
CTTTTTTCCATCTTTTGCTTCCTTGTGCATCTTTCTAATGATGTTGATACAACTAAAATCTCTTGGTGAC
ATAAAAACTGTACCATCTTCGTTGATCTTTTCTCCTTTGGGGTCGAGAGTTGTCTTGATACCTCTTCCAT
GTTTAGACATGCTCAAACTTCTTAGAACCTCTGCTTGTAGTACTTCGTCGCCATTTGTATGTCTTCTCAA
CAGGAATGACGTTTTATTTCTAATGCGTTGCACTTGTCTTAATGAGAATGTTGGTTTAAAACGGTCGCCA
ATTAATCGTTGGTAGACTGTTGGAGGTGTCGTTGTTGTTGTTGTTGCTGCTGCTGGTGATGCAGAGATTG
TTGTTATTGGTACTAATGCTACTGATACTGATGATGCTGCTGATGCAGTGATAGTTTGGGCTGCTGTACT
CATGATTAATATGCTTAAAATAAAGATAAAAATATATCTATAATATTGATAATTCATTAAATAAAGATAT
TATCAATTTAATTAAATAATTAATTGTTTGTTTCAATTGATTCTACACTTTTTTTTTTTTTTTTTTTTAA
ATTTTTTTTTCTCATGAGATAGTGCGATCTTTATGCGTGCCATAGGTGACTGACCTGATACATTGCGAGG
TTTGAACATTTGTTTCAAAACAACAACAGCAAATAGCCCCTCTCTCTCATTAATAAATGGATCCTATCAA
AAAGAAGAAACAACAATAGAATCATACCCTGATTTGGTATCATACACCCCCCCCTCTCCCTCCTCCTCTT
CTCTTACATTTTAGATCTTGGTTCATATAATGAGCCTAATCCGCACCCCCATCCCCCTCCTTATCCGCCT
CACTCATATAGTGAATCAACACGCCCATAATCTGACGGGTTACATCAAAGAATGATCGTGCTGTGGCTCA
CCTAGGCATCATATCCAACCATGACTACCACCCCCTATCCTCCTCCTTATCCCCCTCACTCATATGTTGA
ATCATAAATGATCGTGCTGCTGTGGCTCACCTAGGCATCATGAATGCCCCCATTAAACGGTGGTGATGAC
ACAGTTCGGGTATTAAGAAACCACCATACGATTATGATATCATTGGGACAACCCCATCTGTATATGTATC
ACCCCTCACTTTTTGTTGATAATCAACAAAGACAAGAAAACATTTGTTTAAAATAAAATATTATTCATCA
AGCTCCAATGTTCTCTATTTAAAGTGTTCTTTTTCTCATCACATCATTATTCATTTTATCTATCTTTTCT
TCAATTCATTATCTTTCTGCTATATTGTATTACCTTTATATATTTTTTATATAGGAAGCTTCTAATTGAG
GTTCACTATCGCACAGTGGTCATCATGAATGGCCCACTTCCATCCGCAACAGAGACAAGAACAACTCAAT
ACCCTCTCGATCGTCTCATGGGTAAGAAGTGGAATAACGAACAAAACTTGTTTGTGACACATCTCGGCCA
ATATGCAAGATACTATCACTCTGTTAAGAGGTTAGTAGGCCAATTTTTTTTAATATTTGTATACGACTTT
AATAACAGTAAGATATCATCAACCTTTTTTTTTTTTTTTGAACATGAATCATTCAGATAAGTTCATGAAC
TAATTGATCGATTTCATGTATTTTACTATTTTTAGTGTTTAGTTTGTCCCGACAAGAACTCGAAAAAGTA
ATACCAAAGTATTACGACATGAGTGTTCTTTCAAAGAACAAAACAAATGAATTATATGAAAAAATGGAAA
ATCGGTTGACTTTGCCGATTCGATGGGATTCTCTAATTGTGGAGGCCATCATCTCAAAGGTGATGGACAT
AGACACACGCAAAAGCAGTAATAGTCCAAGAGATTATGTATGTATAACAGTCTGTGACAGTTATGATGTG
TAATAATAAATTAATTTTTATTTTATTCTTTGTTTACTCTTTACAGAATTCTGCACAAGATGTCCAAGCA
AAAGAGAAAATCGTCAACAAAATGCTATCGAGAACATTTGCCAAACTCAAGGTAGACGAGATGGTTGCAA
AATATCAAATCCTCCGATATGCACTCCTTGACCCAGATCTGAATCCAATTGGCTGTTGCCACTCTTATAA
AACCGCCTTTGCCAACTCCATTTGCAATAGTTACTCGGCCGAGGTGGCCGAGACCTGCAAAAGGATGGTG
GAGAGTGCTTTAGACCGTCAAGATGACCGAAACATATTCCACCACGAGTCCAAGTTGGTGTCGGATCTTC
TGGAGGATATACTTGCCAAAATAGATGATGGTGATATCGGTGAAGGGTACCAAGCTCTCAAACTAATATT
TTCATCTCAACCATTAAAAGGTATGTCATTGATATTAACACCATCACAGGTTTTTTTTAAATATCTTCTT
GCGTCGGTTCATGTAACTCTATCTCTCATTTTGTTTATCTTTTGCTCATACACGTCAAAAGGGGTCGATG
ACCGCTACTGAGAGGATGGTGGGCAGTTTGCGGAGTGTCGATCAGATTTTTTTTTTTAATATTTATTTTC
ATTTTTTTTTTTCATCTCGAACAACTCACAGAAACCAAATTTAGAGAATGTATATTAAACTATTAAATAA
CATCTCACACTCAACACAACATTATCAATAGATAGAATACAGCGAGTATTGTTTATAGTTACACTTTTAG
TGTAAGAACCCACACATCACTATCATTACTCCTCTTTTACACCATTTCTTTTTGATTATCTTTTGTTTTC
ATTGGTTTACCAATCAATGCACCACCCATCTCTTTCCTTTTAACTACTCATTGTTGGCCAAGTTCATCTT
TACATATCATTGACCTCTTGTGTTCACTCATAAATTATATAATCCTTTTTGATCCAAATCAAGTACCAAT
CTACCACTCTTTATCGCTCTGCATCCTTTTTGTTGTTCGTTTGATCCACTCTCCTATCCGACAAACTTTC
TTTACCACTTAACTTTCCATCAGATACTGCAATCAATCACTACCATTGCTCCTCTTTTACCCTTTCTTGT
TTTGATTATATTTGTTTTTATTATCGAGATGCACCACCCATCTAACCACTCGCCTCATTGTTGGTCCCAG
TCTTTCCATCAGATCGATAATGCAAAACATTACAATCATTGCTTTTACACCATTTCTTTTTTGTTTTCAT
TATCCAATCAACGCATCACCTATCTCTTTTGCCTCATTGTGGAGAGAGAGATAGAATTTATAGAGTATAA
TTGTAATACAGCGCGTATTAATTATTGCAGAGATTAGAGTGATCTTTGATACCTCCATTGATAGCAAGAA
GCTCTCTCTATGCAGTGACAGGCCTGTCAAACCTTTTTTTTTTTTTAATTTTAAACCTCTCTAACATTTA
TTACATTTATCATTATAGATCATAATTTGGAATGCGAAAAGAAAAGGTCAAAATTAAAAGAGGAAAGAGA
GGCCAAGCAAAATCAAGAGCCAGCCATTCCCAAGGAAAAAAAAAAGAAGAAACAGTTTTTGGGTGACAAA
AGGCCTGAAAACTTTGATGAAATCAATTTTGATGGATCTGTTTATTCAATATCAAATTTGGCCACAGATT
TAGAGATTGATAGCAAAAATGTAAAGAAATTAAAGGTTGAAGAACATATATCTGGTGATTATTTACAATC
TGAACTCTCATCAAAGTTGGAAGCGTTGATCCAATCATCAACATCAATAAGTGCCTGGAGTGGGTTAAAT
ACCCTCCAATTGAATAGATTGAAAATGCTAAATTTGGAAAATATAATTAATCCGTAACTATTATTATTAT
TATATCTTTTGTTATTTTTTATTATTTTCATTATAATTAACTAATCAAATGCTTTTTTTGTAATCTTATT
TTTTTTTCTATAGAGAGGACAATTCAATCGATTTTTCAAAGTTGACAAAAGATCAATATCCATCTTTAAT
GGATTTTTGTGAATCAAATGGATACAAGTTTCCAAAAGGATATGACCCTACAGGATTGAAATCCCTCATG
ACGTCCGATTTGGAGACGATAAAAACTACTCCTTTCGCATTGAATAGCTTTGCACCACAAGCAAAGTATG
TATAAAACAATTGACCAATATCTTTTTTTTTATATTTTTAAAACTAATCCTCTTTTTTATCTATAGATTC
AACAGTACTTTTATCCCATTCTCGATAGAGTTGTTTGTCAGTATAATCGTCAACTCTGGAATAGATATGT
CCCTTGGTTTGACCGACAAACACAAAATATTAAGGTATATTTCAAAAATATTACCTAATTTGGAAAAAGA
AATTGGTCATCCATTGGAAAGTGGCTATCCATTGGATAGATTTAAGTTTTTCGACAAGGAAATTGAGATC
CTCAAAGCTTCGCACTTGGCTTCTTTTCCTTCATCGTCAGATGTAACAATATCACCATCCTCTTCGTCTG
ATGTAACAACATCACCATCCTCTTTGTCTGATGTAACAATATCACCATCCTCTTCGTCTGATACAACAAC
ATCACCATCCTCTTCGTCTGATACAACTACATCTCCATCCCCATCATCAAAAAAAAAAAGAGGTAGACCT
CGTAGTGAGATTGTGGATATAAAGTTAGAAAAATTCCCTGATTTTAAAGATTTTAAATTGGAGGATCTTA
ATCGACAATTGGAACTTAGAGATATCGAATCCCCAAACATTGATACACGAGTCCAAGAAGAGGAAAATAT
TAAAAGATTGAAATTGGTTTTATGGCAAGACATGGTAAAACGCTTGCAAATAGATTTTAAAGAAGACTTT
GACTACAGCAAATCCAGTCAAGTTAGCATTTTAAAATGGTTATCTTTACCTACTAGCACTATTAAAATCG
AATATGATTGGTACTGCTGTTCATTGCCAACACTGAAAGGAACTCTCAAGAAACTATTCAATGACAGCCC
AAAGGTGAAGAGAAATGGGCCAAGGAAATGGATGCCAAAGTCTCTTGCTTCAACAAAAAAATCGTTTCTT
TTTCGTTACTATACGATTGGATTTGTTGGAAAATCAGTCCTCTGCGATTATTTGCAATCACCGTATGTAA
AAGACAACCCATTCGATTTCAACGGGTCAACAAAAACAATTCACCCCAACTTTAATGATTACGAAAGAGA
CAATATTGGTTACATTTATAACCAAAAAATGTCGGTCCTAATCAATCAAAGGGCGATGATGGTGACAACC
AACGTTCCCAGCCATATCTGGTTCCAAACAAAAAGTAAATGTCATTGTTTTAAAGCATTATTATCTTTTA
CGACCCATTCATTTTACTAATATTTAATTTTAATCTTTATATAGGTGCAAATGAAAAAGTAGTTTCTGAT
GTGCAAATATCCATGAATTGCCGTCTCTTGCCATACCATTTGAAAAAGAGACAAAAACTAGAAGAATCTT
TTCCAGAGCAAAGTTTGGTCTCTCAAAAAAACGGTCAAGATGGCACACCCATGGATGATTCCGATGACGA
CGACGATGATGATGATGAATCATGGAAATGTAAACAAGTAGAAGAAATGGAAAAGAACCATTCATATTCA
TACAACCATCCCCACTATGCTTGTTTTGTGGCAAAACAAGTTGGGTTGAAACCAAACATTCCCAAAGTCA
AGGATAGAGATATTATCTGTGCCAATTGTTTGTCATCCCACTCACTTAAAGATTTGCCTATGGTGTGCGA
ACAATGTGATGCGACCATTCCTATTCTATCGGAACATGAAAAAAGATTGGATTTATGTGGTGACCTGATG
GATCTGTACTCGGTTGATATTCAACTAAAAAGGAATGCATTTGAAAAAATGCCACCCTTTGATTCAAAGG
ATGATCTATTCCCTCCACCAGTACCATTAATTGCCGAAATCAATCATCGACTCGTCAAATTTGACCAACC
TGAGTCACCCCACGTGGAGATTTTTCTACACGAGGCTCTCAACACCACCTCGATAGCACTCAACAGTAAC
AGGTCAGGAATTGCACCCTCCATGCGGAACCTATTCAATCTTATTAAAACTACATCCGATCCCTCGATGC
AATTTAGAATTCGTGATGCATATCCCTTTGTCCACGACTCGTCTACTGGCGGATTTGAAAATGAAATCAA
ACATGAAATCATGGTGAAGGAATTAATGAACCATTTTTCAATGACAACGTCCAAGCTCATTATTGTTTGT
GGACAATTCCCTTGCAAGGCAGCCAAAGAGGCTTTTAATGCCAATCCTTTGGATTACGAAATGGTTGACT
ATAGTCAAGAATCTTATCACACCATTTTAGATAAAGCCAAAGGCACAACCGAGGACAAAGAGGTGGATGT
AAGTAGGATAGTTCCTAAAAGGCTCATTGCTATCGCCCCGCATCCATCAGTCATGTTTGCGTTGCACATA
ACAGCAGCCTATATTTTGATTGCTCATGATATCTACAAAATGGCTCCAAAGGTATCTCAATTTGACCCAG
TTCAAACATTTAAATCGAATTCCCCCTCGTCTGCCTCGTCCTCCTTCTCCTCCACGTCCTTATCATCCAC
GTCATCTTCATCATCTGCCTCGTCATCTTCATCATCTGCCTCGTCTTCCTCGTCTGCCTTGTCCCCGTCC
TCCTCGTCCTCCTCCACGTCCTTATCATCCACGTCATCCTCATCATCTGCCTCGTCTTCCTCGTCGTCCT
TATCATCCACCTCCTCTTCATCATCCTCCCCTTCGTCCTCCAATCAAAATACCACCAAACGCCCAAATCT
AAGTAACAAAACAAAAGATTTTCCTAAACTTAAACAATGGACGTTGGAACATCTAGTTGAAGAGGCCACA
TCCCGTAAAATCGACGTAGAGAATATCAAAGAAGATCGTCTTCAAGTGGAATGTGTTTTGTTGAAATCGG
TCCTTGGGGTTCAAATATGGTCAGAACAAAAAATTGAACAGTTTGATCTAGAGAAATCAAACTCGAAAAA
AGATATACTGACCTATGCGAGAGAAAAAAATATCCCTTTGACAGACTATTGGTTCTTCATGACGTTGGAA
ACCCTCAAAAAAGCCGTGCAAAGGTGTCTCGCTTCCACCTCGTCCCCATCTCCGTCCTCCTACTTGCCCA
CCCCTTCCTCACCCTTGACCGATATCTCACTCCCCTCTTCCCCATCCTTGACCGATGCCCCACCCACTTC
ATCCTCATCCGATACCTCAACTCCACCCTCTTCCACCGATACCTCATCCTTGACCGATACCTCAACCACC
TCATCCGATACCTCAACTCCACCCTCTTCCACCGATACCTCATCCTTGACCTATACCTCACTCCCCTCAC
ACTCATTCTCCTACTCCTCCTACTCTAAACCTTTTGTAAAAAATGAAAAGTGCGTTTACAAAGATGAAGA
GAAACATATAAGAGCAAAGAGAGATTTTTATCACTCTGGAATGTGTAGAAGGCGCCGAAGCAAATGGAAA
GTTATGAGGGAAAACAACCGTGGCAATTATCTTTATATCGGAATTGATCCTGGAAGGTCAAAATGCACGA
TTGTAGACTCTATGAATCGTGCTCGAGTGGTTTCAGTGGCATCTTATTACAACCTCATGGGCACTGACCG
TCTTCTGGCAAGACAACAAAACTACAAAAAGAACCCGGTCCTGTCCAAATTTGAAAGTGGATTGCCACCC
TATAATACCTTTGGTAAGTGTTATTTTAAATATGCATTGTCTATACCACCTATATATTATAATATTAATA
TTTATAAACTAACTTTTTTTTTAATTCCTAGATACTTTATTCAATGTAGAATCTGTATTGAGACGAATAG
AGTATGAAAGAATTACCCATAGGGATCAATGTCGTCTTTATTCCCATGTAGTGACGTCCTATACGTTTCA
GACCATGGACAAGAACAGGAACATTGACAAGAAGCGCGCCCAATATGCCTATGCAAAGAGCTTTGTACCA
CCAACAACAATCCCGAAAAATAGAATAGTGATTTGTATGTTTTTTTTATTTCTTCAAACCATTTATTATT
ATTTGTTATTAATCTTCTTTCTTTTTATAGATATTGGAGGGTCTGATTTTTTCCGTGGATCCCGAGGTGG
TGGTAGAACTGGTTGTACATCAAAGACACTACTCAGACTGTTTTTGAATATGGGTTACAAGGCACGTCTT
GTCAATGAATTTAATACCTCCAAAGTATGTGTGTTTTAATAATTGAATTTTTAGATCAACCCTCGAAATG
GCCATTCATTAATATTTTTTTTTCCAAGATTCATAATGCATGTGCCTCCAAAATTCATTCTACCAACAAC
AACAAGTTCCTAGAAAAAGCTAAACACCAAAAGGTTAAAAATGTGTTGCCAGAATCTTTTGAAAAGACCC
ATGTTGTTGGTGCACCCATATCCTCCACGTTTTCAGACAATGGTGTTCGTTGGCAAGGAAAGGATTCCAA
GTTATGTGATGGTTGCAAATTGACTGATTACAATTGTCAATGCTCCAAGGCTCAATTGGCGGACAAAGAG
AATGATTCAACTCTGAAAGTGTCTCAATTGGCAGATGATATGAATGAAACTCTAAAAGTATTCATATCAC
TTGAAAATACTTCACCTTCTCCAACTATGCTATTGGAATCCCTTTTCTCTTTAAGCAAAAAGACTGTCAA
GGAGTTGATAGAGTTTTGCAATCTAAACTCTATCAAATACAATCAACAAGAAGAGCCAACCAAAGGGAAA
AACAAAAGAGGTTCTCACAAGGATAGTAAGGGTGGTGCTACCAACAGCAAAAAGGACCAACTTATCAACG
CTATCATCAAGTTTAATTTTGAAAAACAAAAAAGGGATGCTAGCAAAAATAAGAAAAAGAGGTCAAAATC
GTCATCAACTACTAATGATCGTTGTAAGGACCAAGATCAAAGCAATAGTCAAAAGGATGGGAACAAGTCT
ACAAGCAACTCTGTTTCGACCCACGATTATGGTTTTGGTAAGTCTCTTTGTGATAGTCAGATCAAAGATC
TCTGGAAGTCAATGAACCCAAATGCGACAGAAATGCCATTTAAAACTAAATGGCAATGGCTATATTGTCC
AGTTTGTGATCATTTCTTCAACAGAGACACGAGCGCTGCAAAGAATATTCTCTTATTGGGAATCTTACAC
CAAACCGCAGATTACAGGCCATGGATTTATCGTCCTTTACCTGCCGATATCGTGCATATTGGGAGGGTAG
ACACGACCTAGTTAACCTTAACAGGGCCTTCCTGCATAAATATGAAAGTCCCCCCCTCAGCTGTAAGTTA
TTAGATAGAAAATATAATGTTGATCTCAATTTACTGATTTTCCTCTTTTTTTTCTGTTCTTTGTCTTTTT
TTTTACTTTGTCTGTTTTTTTTTCTTTCCTCAATTCAAAATAAAAGTTC
>DFa-2
gagcatttattttctttgggggttttgaaaatttttggttgggagtaccgcctcagaatctatttatttg
taaaacttatttctctctatggtcttctttatttttaattattcttttaccaatcgatagatcttttcat
tatctatcaaatggttgacaaaaaaatttgcgagaggttcacccttctaaaaagtactttccgtaaagtc
gccattagccatgggctaagatgaggtctagaaagcattgtttggaaaaacaaatgatataaacagaaag
agcacaaaaagttgtatctattggtgatattggatcgtcgtttcaaagattattcaaataaaaaaaatgc
tattcttcaaagcctatctcatatagtaaacatgcaaccatataaaactacgtgctacatggatcggatc
acgattaatcaaataaaaagacaagcgccaacgcaagaggtgtaggcgccttgaatcttcaacattatat
gcactggtgtcggcagtgttcaatgcatgccacatccagcaacgctagacaagatggttagtatatttgg
aatggtcaatctcaaaacaattgtgaatgctcaagagtaatggtagcttaatctatatcgatatcatggt
tatttatttggtacatactagtattattgtaattagctcttttaaaacccatcaaggctagtggtcatgg
acaatttcgcattcggtctatcaaaaccatccattctaaaagataataaataataattagtaaacagtat
ttatgacagtaattttacaagatacatatctttacagtttttaaaaatggaccaactcgtctctaatcaa
ttgattctatatttaaagtataatatggcatgaatatgattagttgagggtttgatagttgtattgtgat
gaatttacttaactttgtattctaattcaggtgggtagagttgatgaccaaacaaccacctttgttgcta
taatacaagactatcagctatagtatgaaccgatttgttgactagtctcattaaacagatatctgataga
ttggaattgttagttttgaaattaatttatgttatgaatatatacataactttaatagatcagcggttga
ttaagaagaagatcaatcggttctatagaaaaatagtaaggatgacctatgttaaaaatatgtattagta
attgagtggtggttgtagtatatactactactatgttgaagtctacatgatacttaaactttatcattta
tggataggtaccatatatggatgtattgtttgattaaatattgaactataaagctgtaagggataaataa
aaagaggaaaagaaatatgagtagaatcaatagagctaccattactcttgtctcaatctcacaatgtttc
tcattctaaaaaaaaacaccaacaatatatagataataaataaaatattagtatccagacccaagcctgg
agctgcaagcaaatgcccattgtgaaccaaatgacaagttgaactccgttggctatgccgtagagtagtc
cttttgagtcaaatgaacaatgtacttgcagctcccaattctgaaatgatttaaaataggggagaattgt
atatatatagaggggggggggggaggggaagagggatagagggtagaattcataagtttcccacaccgaa
gcgtgaccatttggcagacactagaacatcctcccaccaaccaaaaggagttgtagtgtctttttaaata
ataataataatataaccacaagtgtaatctataattataaaaaagaggtttatttctattgtctttaaac
aatagaataatggttagtgatgtataatatttcatagtagtgtatagtcttactttaatttatattatat
atttataaaagattttggttctttgtcaaaggatccttgaataaagattaaatcattatatgttgaaatc
aaatgatcagatctctgataggatctatattcatttgactcgtaatgttcaaccttgaagttcaaagtaa
tcatagaacctatctctttaaatacaactggatgaattttggcatctatagtcttgtgagcaatgttaca
atacacctactagtagtaggtgaggtgaatatttactatatcgatatcatatctataattggcaaaaaaa
gttaaaaatgtgtaaagttggaagaaataaaaataaaattagattccatacctgtacagcgcgctactat
caaaaaatatgtatatatattggaccactatagatcattgaaatcaacgtataataattggctggtcatt
tggagttccatatataaataggtttgaaaaggttcactgtaacctttagataaatatagttgaactaata
ttacaaccacaaactatctttaaagaatgaattggtgagtatatcctattaactataaaatatttaactt
gtagtaattgacatacctatcatttcaaatttggcattggctcgataattgaaataggtattaaataaca
aaaatatattcaatacacattcaaatcattttgaaaccatatgttgacttttgtaatggtggatgttttg
gtgggccacaagagcggtcaaacttgatataaattatgaaaatttatacgagattgattgaaacttggcg
acctctctggtagtggcggtggcagtggcggtggtggtggtggatgaacttttttgtttaattttaatac
caatatatacagacttgttatagatttaaaataataaacccatcatcaagaaagaaaacacatacaatct
ttatgaaagaagaaattgacgaccaatcaactttgccctcgcgcggtaaacaaatggcattgtttggaaa
cttatgaatatacctaccgaaacaaacccgcactccaagcattgcttcataatcgatcaattccccccaa
cactcaaactatacttgatttgttccccaactttgagaatcccattaaatatctacaacatgtcatctgt
caactgtgtgtgtgtatgagtaactctttctcttttcattggttgtggaagaggaggcagaggaggataa
agagatgtaggccaggaggagatgaagaggagggagtggccgagttatcatactacaaatttaaaacttt
aaagggttgacattgattaaaatttttagttgacgattggtattaaaaataaaacaatttgggaggctta
gagaatagggacgagagagatattaaagccttggtcaagtgaataccccttgaagtagttggccaaaagt
tggatgatcttgtcaatggtatttttgaaattttcgatagaaaagagagcgtccattgagaatattttga
gattccattgtccttgttcttgtggtttcgaagcaggtttgtcgattgtgatgttgttctttccttcacg
aatttgttgttcaaaggtcttaacaatagataaaatctttttctccaattttagttttttacgttcttca
gtttcttcttggatggattcaagaataggggttgtgccgcaaacatctttaaattcggtgcatggtatgt
cctccatatcatcatcatcatcatcaccaccaatatctcccatgattacatcttgttcgttatctttttt
gggatgatgtcttgtttggattgcctcttcttgatcgacaaacatagcattaaactttcttcttttttct
tctatagcttgtttaatactatttgcttctgctgcttcttcttctttttcttcttcatcatcatcaacaa
tggcattattgtgagtttttctttttttgaatactctttcttcttcttcttcttcttcttcttcttgtat
tataatattattgtttgttgattgttcttctgtgttttttcttttgttatctttcttttcttcatgttgt
tgttggaaataaattaaattatctcttttctcttgattaatcttttccgctcttgctaatgccatttttt
ctgcgattgcttctttttcatatttgatgatagtatcaattatttctcctttcaaagcctttgaacgaaa
agtccattctttgttaatcacttttaattgttttacatttaacgatttaagttctgaaattctagtcttt
tcatcatattgttctgttgatgatgtagatgatgacgaggaagatgattggatatttaactttatcttgg
tagcattcaccattctttgtttgagttttacaacttgagcttcttctactccaacctctttgaaaccacg
cttgatatcgatttcttggcctacttttaccttttgagacaaaaatttatatgtaaatctaatgggatca
agttcataattaacttcatgagtgcccatgtacatctaaaataaataatgatcaagttaaaaatggtttc
tataggtaggatatgataggaggttaaaacctacacttttgttggtaaaaacaaattcattataatcaga
gaaacctgcaatatttttataggtatcatagtgttttaatgaatccaaagaaaactctttgatctctaat
tgtacacaatctttttttcttccttgtgaacacttgtaaaggttatttctaactgtaacatctgtcacca
cctttgataaaatctttgccagtataaatatcataacattttgattgttgagctgtgatgtttgagagat
ctgcaaagtgtctgtcaacatcactctttccatgatattgtgcagaaaactgccattccactctattgag
gctttgtgatggtgactttttaaggtcaatacaaaacgataatatctcggcagacttgaaatgttttgct
ccatcactccaaaagaagatttgtgaaaagtgtctagctttgaacaactctgatgtggaaaagaatagct
tgatactatgaatcacatatgacgaacaatgatttaaaacatctgaaaaaacatcaaaatgctctttaac
cacttcatttgtcgctggatctctatggtaaataaccatccccagaatgcttctttgtggttttccatag
aaattttgactgagttcttctggtcccattccaagtgcaatattctctttaaagtccatcaatacaatga
cttgatcctttgtcaatgattccttttttttctcgaaatccttttttctcttttcaacaaattccttgtg
aattttacaagttttaaaatctgtatcttccttttctgtgagcgtggtcttttctgcttttgccttgagc
acgtcatatagatggcaatatggacaagtatcagttctgttgttgaagattttgacatcagatggtacaa
acttgtaaaatgtactgcgatggattggtgtcttttcatcattgtctgaacagtctttgtactttttcgc
aataaattcaacataataagcatatgcctgtgcaattgatgggcacagtagctttcttattggtgtcgat
actcttactgtcttattgttggcatccttttggttctttgtgctacattttgaagaaggttctgtaatcg
ttgtttgagcataaaattctttaatatcctccattattttctttttgttggcatctgttttattgatatc
agatcgtcccagagcctggcagaattgtgtatactcctctgctctaatgtttctaccaggtccatattgt
tttgcatgtttgttggcgtttgtgaatgcaccatttgcaaatttgaaaccaaaatctcttagttgtgaag
cagtatgaaaaggtgataccgatgataatattcttttaaagaaaggaattagtataaatgaactagaagt
tttaaatataataatatatgcaacttactgtgtttttgtaaaatgattctttttcccatcttttgcttcc
ttgtgcatctttctaatgatgttgagacaactataatctcttgtagccataaaaactgtaccatcgttgt
agatcttttctcctttgggatcgagcaacatcttgatacctcttccatgtttagatatgctgaaacttct
tagaacctctgattgtagttcttggtcgccacctgtatgtctatttaacgtggattatatttgttttcta
atgcgttggacttgtcttaatgggtatgttggtttaacgcgattgccaatgaatggttgaaagactgctc
ctgttggtggtgttgtgattgttgttgttgttgctactgctgctggagatgcagtgatagtttgggctgc
tgaactcatgatgaatatgtttaaaatgaagataaaaatatatctataatattgataattcattaaatat
cttttaatatcaatttaattaaattaaattgattgtaatgatagagatagacatatatctcactgcaaaa
ggtcgagggtaccgattttgctttttttagaattctcgattggttgggtcgaggtcgagggggtcaaata
aaaaaaaaaaaaagttcgaaaaagggtacgagtccactaggaaccctcggcgtcgaggtaccgatttttt
tagtatgaaaaaaaggagtaatcctttctttcattattttttaaatttttatttatatatataattatga
ccattgtatttgtcttgccaaggagaatgttgtagtgcttttcttttttaaaaaaaaattaattttcaaa
ctttattatcttgaccatccaccaatattcacgctgctgttatcttcgtctggtttagagctatttgaac
aaaactttcgagaatatacaactacatcaataaactatctttttatattataccttgtatgctacatttt
cttgtttactattgaatagaataaataaaataaagatagaatagagaagtatagaatagacaaagatatc
gttgtcttgtcggtttggacaaaaaaaaaaggtgaacttttttaaaatttattttacatctcagacgacc
atcaattctggtcccttcgaccttttgtagtgcttgaatcttgctgactttgagaaaaaaatatttcaaa
aactctttgaaacaaaacactcatgtataatatttcatgtagtgaatcactcgtgatatgactatttaat
attattaaatctttttaatttatttcattatatttaacaagtgttgctattgaatatagatagtataaaa
aaaataaataaaaaaaataatagtattacatgtgctattaataagtagttacttattaatagcacatgtt
gtcgcaagtatcgctttcttacttatttagtaccaaacgaaggcatcttccacatgacccgaaaccccga
aacaattaaaatcaatttgcttgatttatcaccatgcacaagttcggtgaaccattgcacacgtggctcg
caaaagattcgagcaattgatctaaataattttaatttttttcaatcacactcccttccgattctattta
aagttatcaaaaaaattttaaggtatatctatatatctatctatctatctatctatctatctatctatct
atctatctatctatctatctatctatctatctatctatctatctatctatctatctatctatctatcttc
tatcttctatctatcttctatctatctctatctatctattatcttaaagtttaacgaatgagtagtaata
ataatcaagattcaatgcagattgaatcttcaacaactaccaacaataataataataataataataataa
taataataataataataataataataataataataataataataataataataataataataataataat
aataataataataataataccacctctacaaatttaaaattgttcatccctcgagagaaattaggttgta
ataataataataataataataataataataataataataataataataataataataataataataataa
taataataataataataatagtaataagaataacatcttcgagggtctttacgaccccgaagataacaca
acacaacccgatcaacctgaaaaaacaccatccaacaaaaagaagcctcccaagaggaaaaaaatagaat
tcgatcaaccaccaccaccaccaaaaccaaaggagaagaagaaaccagtaaaaagagtcaaaaaggacga
ctcgaccacttttacatctaccactccaatggatcctgatgatgatgatcaaaccatctctacaactaca
acctcctcctcctcctcctcctcctcctcctcctcctcctcctcctcctcctcctcagttgacccaccgg
tttccaaaccaaagtcaaagcctgctggaaagaacaaggctccaacgtcaaaggctgggaagcctgctgg
aaagaacaaggcttcaaacgccaatcgaccatcaatcatcttcaaagagggtgaatcgttaccagactct
caattatcatacacttcatacgtaatgaagtattcaacaattgtgagtaacgaaactcaaaagaaaaaga
agaagaaaaagaaatcaaactcttcatcatcatcatattggacgttcaaatctatggacattacagatga
ccaatcatcatcatcatcatcatcatcatcatcgtcatcgtcatcgtcaacaacgtccaacaatatggac
actacagatgaccaatcaacaacaacaacaacaacaacaacaacaatatcaccagtaccaacaaacgacg
aactaattcagagcattagaaagttggccaattttattggaaatcaaaccacaacttttctcaatctaat
agccaccaacaacaagtgctttgagtcaaatggaacacctgttccatttgttgttaagttttttcaaact
caatgcaagcttaatgaaagtaagtcaagaaaaagaaaaagaaaaaaaaagataatgaatcaatcaaaaa
ctaactcttttttttttctttagatcaactaaaagaaaatctcaccacttttagatttgacagaacgtcg
attgaatggatgataagatactttgctcttggaggagacgctattttttcagcaatgggtaaacatccgg
tacctcgtattgacaccgtggaggatctatccaatgattcaatttactcattgtaagattttaatttatt
ttaattaccatagtagaggtggttagtagtgtctaaattggtgactaatttaatttaatttaatttattt
taatttatttctttgtagatgctttttcatgaaacatgttgctccatttttggaaaaagagatgcaaaag
agacccaaaatgcttcaaatgcttcaaaagttgagacagttccgttgtaacaactcaaaaaactgggtta
atgtgatcgtgatcaacattaaaaataatatcatggtttcaacttgtatgtcatataaatatataaatat
agttttatgatcatttatattttccctattattaattcttttttctttttctttttcttcttattctaga
taaccatttaaaacagttgttaaacacctacaaggataggaagataaaggatcttggaaagaaccaagaa
gaaattaaaaaggttaaaaagttggttcgtgatactatttataatttttctaatacgagattaaaaagag
ctgagaaagaccaacaaccagttcaagaagaaggtgaagaagatgaagaaggtgaagaagatgaagaagg
tgaagaagaagaagatgaagaaaagaaagcagaccgtgttgtcacatatgatctatcagatggtgtctac
aaaaccatagaaatccttggtggtaagcaaaaaaaaaaacaaacctatttaatataatattcatatatta
atttattttcaatcttttttatttatttatttatttataggttataaccaacaagttattgatgagtata
acaacttatcagatgacaagaagaagaaaaaggaagcaaaatatgacaatcgggtgagcagaagaaaaaa
tattatcaaaaagaaaaaggaagatgctcacaaaagaagggaagctatcataaaggaaagaagagaagct
tctatcaagttgcaaaagtccccaaatacatctttgacagttgatgatttgacaaactcaccatcttcat
cacccaacacatcttcaccacgcaacccaaaaggtaaattcaatcaaagaatgaaacatgacagcattcg
aatccgcgagttggatgaactgaagaagatcacaatagaggcagaaaaaagaaatgctgatctccaacag
attagcgatacccgaacaccaaccgtgtttattcccgggctcatcaatatttcatccattataccatctc
ttgggtaggttaaatatatttatatatttatgtatctattaattataaatcaatgtattaacttttatta
ttattcctattatttattcattttaatagatttgatatccaattcatgtttacaagagaacatgctaata
accttttgaaatgtttgggtttaaaaaaggccaatgtcgaaaaagatcacgagggtaacccaagctatgc
catcgccactctcttcccaggcttgtacaaatacgatccaaggcttttcacaaacaccaagagggtgtat
cttccggccacccctcccactgatgttgaaaaacaaaaggatgaggaaaggaggaaaacaaacaatgaca
atagatttgcaagcgtaagtatttcaatatttattacattcacaaattattatttcaattactaattttc
tttctttaggcattaatgaaatataaaggtaatgaagatgtggcaagggtagctgctactttgcaaactg
gagaaaaggcaaagaatgcaattgaacaacacaacaaattgcatggttttaaaaaaggatctcatgataa
aaatcgagcacttcttgcaaaaggcacaataactttttcgaaagaagaaatgtttcaagagatagtaaac
aaaggagtaaagtatgaaaatacctcaactaccactacaccatctacttcttcatcttcatcatctttac
catatgtcacagtaacattcgacaagaaggtgtctgtcaccaccaatggtgcatcagccaccgtgacttt
tagaacaatcaagtacaagcctgggaacaaacccaacaagctgtacaacaagcaagttgcaatggagaaa
gaatttgctggaaagtctttgaaggatgtcattgccattggtatcgatcccaacacgtgctcaattactg
tcgttaacaatcacgatgacaaggttctggacatgagaatggatactcttatggttaaaagaaacaccaa
gtttcttttagagaaaatctcttgtcatatgggaaaggccatcaaaagttttgaatcctgtttaccatct
ctcaagtgtatgtatacattttataatatttgtttgttttattttaattattaaataattattaattcat
tatttttttatttatatatttatatatagtcaatgtccttaaccctcaaacattccaatctaggctggac
tattatgaaaagtattgtgattatttcgatatctatttcgaagccatcaatgatccaatcgtactatctt
ggaagaggaactttgctttcaaaaagcaaaagttgaacaaagagttttaccaacaatttgacaactacat
tcttgatctctttaaagatcatttcccaaccaagtattcaagtatgaacgattctgaaaggaatcagtac
attcaagacaatacaatcatatgtatgtatttataaatcattttcaaaaagaatattaatgtattaaaaa
gtgtatatatattaatatgtattttttttttccttttttccttttccttttttttttaaaatagtttttg
gaaatgccaaatttggacacaacactcgtggcaaggtaacaacatttgcagccaagactgttgccaacaa
gttaaagtccaaacaatattccgttgtctatattaatgaatacaacacgtcaagagtaagtttcttaatt
aaaattatcattttatttaaacatttaattaaatttattaattctctttaaactttttagcaacattttg
attgttttttccaccaagaggaggaaaacttgatccatcatgacctcaacgaacctcatgaggatccaaa
ggatggttttcatctggagaaatgccatctcaagcttggtaaagaaaaggatggaggccaaccgaccaat
gtccaacagtgctcacctatcagcgaagcatgtcaatccgctgctaaaggtaatagtttccttcgatgca
gtgaccaccggcatcgtttagcactcgtcaagcaagacacccattcaaaagaatacaaagagtcgttggg
gttcctcaaatccatcgatgatttggacaagaaactccaatcacacaatcttttgaatgtggcaggtcaa
tgtcgaacaaggaaggtgacaccgtcagatgttgccggttcggagactgaatcgcgtcaggactctcaaa
aagttgcctcgacccaatcgtcttcgtcatcaacaaaaaagttcgactatcgacacggacagaataaata
tggtccagagattagaaaagcaagtaagtccctacacaacaagcacagaatggctgtgtcctggaaacgt
gttttgtgcactggttgtggaaaaagtttcaaccgggatgttaatgcagcacgtaatatgctgctacttg
gtatttttaaagtttggaaaaatggtcaccgtccgtcaagatatggaaagacaaattaattgccagggta
aaaaccgaggcatcaacacaatttgggctctcaaaggtatgattatatttatttcattttttgagtcata
ctaactctcttttttttttttcaaatctcttttgtaaaaattttcaattttttctcctcattttgaaata
aaggctc
>DFa-3
gaatatttattttctttgggggttttgaaaatttttggttgggagtaccgcctcagaatctatttatttg
taaaacttatttctctctatggtcttctttatttttaattattcttttaccaatcgatagatcttttcat
tatctatcaaatggttgacaaaaaaatttgcgagaggttcacccttctaaaaagtactttccgtaaagtc
gccattagccatgggctaagatgaggtctagaaagcattgtttggaaaaacaaatgatataaacagaaag
agcacaaaaagttgtatctattggtgatattggatcgtcgtttcaaagattattcaaataaaaaaatgct
attcttcaaagcctatctcatatagtaaacatgcaaccatataaaactacgtgctacatggatcggatca
cgattaatcaaataaaaagacaagcgccaacgcaagaggtgtaggcgccttgaatcttcaacattatatg
cactggtgtcggcagtgttcaatgcatgccacatccagcaacgctagacaagatggttagtatatttgga
atggtcaatctcaaaacaattgtgaatgctcaagagtaatggtagcttaatctatatcgatatcatggtt
atttatttggtacatactagtattattgtaattagctcttttaaaacccatcaaggctagtggtcatgga
aaatttcgcattcggtctatcaaaaccatccattctaaaagataataaataataattagtaaacagtatt
tatgacagtaattttacaagatacatatctttacagtttttaaaaatggaccaactcgtctctaatcaat
tgattctatatttaaagtataatatggcatgaatatgattagttgagggtttgatagttgtattgtgatg
aatttacttaactttgtattctaattcaggtgggtagagttgatgaccaaacaaccacctttgttgctat
aatacaagactatcagctatagtatgaaccgatttgttgactagtctcattaaacagatatctgatagat
tggaattgttagttttgaaattaatttatgttatgaatatatacataactttaatagatcagcggttgat
taagaagaagatcaatcggttctatagaaaaatagtaaggatgacctatgttaaaaatatgtattagtaa
ttgagtggtggttgtagtatatactactactatgttgaagtctacatgatacttaaactttatcatttat
ggataggtaccatatatggatgtattgtttgattaaatattgaactataaagctgtaagggataaataaa
aagaggaaaagaaatatgagtagaatcaatagagctaccattactcttgtctcaatctcacaatgtttct
cattctaaaaaaaaacaccaacaatatatagataataaataaaatattagtatccagacccaagcctgga
gctgcaagcaaatgcccattgtgaaccaaatgacaagttgaactccgttggctatgccgtagagtagtcc
ttttgagtcaaatgaacaatgtacttgcagctcccaattctgaaatgatttaaaataggggagaattgta
tatatatagagggggggggggaaagagggatagagggtagaattcataagtttcccacaccgaagcgtga
ccatttggcagacactagaacatcctcccaccaaccaaaaggagttgtagtgtctttttaaataataata
ataatataaccacaagtgtaatctataattataaaaaagaggtttatttctattgtctttaaacaataga
ataatggttagtgatgtataatatttcatagtagtgtatagtcttactttaatttatattatatatttat
aaaagattttggttctttgtcaaaggatccttgaataaagattaaatcattatatgttgaaatcaaatga
tcagatctctgataggatctatattcatttgactcgtaatgttcaaccttgaagttcaaagtaatcatag
aacctatctctttaaatacaactggatgaattttggcatctatagtcttgtgagcaatgttacaatacac
ctactagtagtaggtgaggtgaatatttactatatcgatatcatatctataattggcaaaaaaagttaaa
aatgtgtaaagttggaagaaataaaaataaaattagattccatacctgtacagcgcgctactatcaaaaa
atatgtatatatattggaccactatagatcattgaaatcaacgtataataattgactcgtcatttggagt
tccatatataaataggtttgaaaaggttcactgtaacctttagataaatatagttgaactaatattacaa
ccacaaactatctttaaagaatgaattggtgagtatatcctattaactataaaatatttaacttgtagta
attgacatacctatcatttcaaatttggcattggctcgataattgaaataggtattaaataacaaaaata
tattcaatacacattcaaatcattttgaaaccaaaatctcttagttgtggcagtatgaaaaggtgatacc
gatgataatattcttttaaagaaaggaattagtataaatgaactcgtaattttaaatataatatatacac
aatcctgtattacttgatgagacactcagtagtgtggtttgaacatccatactaatttatatgggaggtt
gaaagaagaggtatttgatgtgataaatgcaacttactgtgtttttgtaaaatgattctttttcccatct
tttgcttccttgtgcatctttctaatgatgttgagacaactataatctcttgtagccataaaaactgtac
catcgttgtagatcttttctcctttgggatcgagcaacatcttgatacctcttccatgtttagatatgct
gaaacttcttagaacctctgattgtagttcttggtcgccacctgtatgtctatttaacgtagatgatatt
tgttttctaatgcgttgaacttgtcttaatgggtatgttggtttaacgcgattgccaatgaatggttgaa
agaatgctcctgttggtggtgttgtgattgttgttgttgttgctactgctgctggagatgcagtgatagt
ttgggttgctgtactcatgatttatatgcttaaaataaagataaaaatatatctataatattgataaaat
ttattgatcattcataaatatcaatatataaataaatctataaataagcatcgatcgttacggtgaaggt
ttattgtttccaagaaagatattttttaaattaattttttttttttgatcttcaatgcgatctctattta
aatcacacaaatttgggctcttcatttcattattattttttaacttctctcaatatttatctccatccct
ttatctattttattttatcaaagtttaattacattacagtatctcattttactatttactcaagttatct
tcagagcagtctcttgtagcgccaccactggggtcccctctcaagatcgttaccaccatggccaccaaag
tgcaagacaatccattcgaaaagggtcctcttccatatccaacgtatacactaacacggacgacacaaaa
cccactcgattcggtcatgggaaaaagatggaataaaacccagagtacatttatgaaacatctaggccaa
tacacccgccagtattactccacctgtcgcatcacggcacaactatcacacgctacaatcatttgcaact
ccaatggtatgcatgtgtatcaacatcaccccaacggttgaaagggatattaattaatttatttttttct
ctctttttctatatttaccatttttagtatttagtggagacaagcaggacttcaaaaatgcactcaccaa
gtactatgataccactggattgaacaagatagaaaaagatgaaatgatgaaagacatagataaatgtttg
agtggaccactgtcaattggaaaagcattaattgacgccgtgttatgtaaagtaacccaagtggaagaac
gaagtagtagttctttaccaaagaaatatgtacgttgtgactatacaatgatatactcatagatatcttg
ttttaattaatttttttttttttttttttttttttttttttttttagatatcaagtaaagacgaggaaaa
ggctaaagctatattagaaatggtttctaaaacattctctaaactaaatgtccagagattgacggaaaat
caaaagatccgcaacgccctcaaagattcagatttggctccaatcggaacatgccattcatatttgacag
agttttcaaattccattgaaactcaatttttggcggaaacagtggaaacgttcaaacgccatttaaccag
tctcaaagattatatacacgatcgtagaatctatctactcctttcatatgaagtatgtgaactcttgcaa
ggaatactggacaagttgaatggtggtggtaatgatatcggtgaggccatcgaggctatcaaactaattt
gtgactctcaacaactcaaaggtaaatatctaagataggatctctatcaattattattaaaaaagaaagt
tttttttaaccctctgttcttcttttatttattctattagaccacaacttgagatgtattgcaaaaggaa
aaaagaacctcgaagaaagagaaaaggaacaagagagggaaaagaagcaggctcgtggaaagaagtcaaa
aaagaattatgaccttgaaaatgaaatggccgattttagcaaaatcaacattgatggtaaaattattacc
attaaagaattggctgagacagcattgcgcttggatgcgggtatcattccaacaaatgatggtttacccc
aagtcaatgagaggatgttatctgaaacgtccaaacgtttgaaggaattaatcgatagctctgtctcccc
aaagagcagctggtccagcttggataaagatcaattgaatcgattgaaattattcaatctcgaaaatgtc
atttggtaattaattttttatctatatattcattatacttcacacactaattaattcatttttttttatt
ctctatagtctcgacaaagaaaaggtggatttgtcaaaattgacaacaaaacaattcgaatctttgattg
atttttggaaaactattggatacgaattccccaaagaatccaatgcatccaatcacaaggagaaattgga
gaatcttcaaacctccgatttcgagaggataagaaccaaagaaataagaatcaaatgcctggttcctcaa
tatgggtatgttataaactttttaaaaaaaaaaatagatatatatttttttgtattgtaaactaatatat
ataacttttagatttaatagtactctgattcctttttcgttaaaattgtttgtaaacatccttaaaaact
ctggcattgatagaaccattacgctcacttccaaggacaagattaacaaatatctccagaccatctttcc
caacctagaaaatgtacttggccatccgttgagtggtggctatccattaagcagatattcattttttgac
aaggaaatcgatcatctcattgatttatcaaaatctccctcgcctgatctatcaccaccatccccatcgc
ctgttgtatcaccaccatccccctcgcctgttgtatcgtcaagagggtcgtcaaaatcgaatgtgagaat
attgggtgaaaaatctgatacatttcacaacttcaaaggattggtttgggatgacctttgtcaacaatta
aaagctcgagggatcaactttgataccgatacaccaaaaaaggaagaagaagaagataaaatagcattgg
ttaaattggtattatggaaagatatgcttaaaaatcgtccagaattgaatattgtagattttgattataa
tcggtcacccaacaagatggagattttaacatggttgcgtgataacaacattgaaatcaaagacggttgg
tactcaacatcgttgccattactaaaaaaagaattgaaagttcagctagaagcaaaaaacatttcaatca
gtaaactgacaaaccaaccgatatggaggccaaaacctttgccacagtctggactttttcaatactacac
atctggtcatgtcgacaaatccttgttggtggattacctggtctctcctctgccaaaacccgatccagtt
tttgataagaagaatccccccactgtccatatcaactttaacgattatgtaaaggataagatcggttaca
tttaccttcaaaacgtttcaattagaatcaaccagagggtgatgatgataacgaaaaacacccccggccc
tgtttcatttcgagaaaaaggtaatttaacaatattaaagtatatatttattctctggtttactaatatt
caatttttctttatatagttgctgttgacaaaatgctaatcgatattcaaaatacgtcgaaacgtggttt
cagcccatcggttgatctcgaaaccccatgtattccttggaaaaaacaaaagaatctcgaagaaccaaat
gaacatgtacccatgtcagaggattccactccctccactgatattatttcttatcctctgaaatgcactg
tagtggaaacagacaaggctaagatgtcacctaatcacccccattttccctgttatattgcacaacaagt
tggattgaaaccaagtgtcaccaaagagattagaaaaatcacttgtgcccactgtcttgtgtcccacact
ctcaatagcgaatgtttgccaattcaatgcccaacgcctctttgtaacattcagatacccattctttccg
aacatgaaaaaaggaaagaaacgtgtggtaacttttccaacttgtacaatgtagacccatcgctcaaaaa
agctgcatcggaaaaactcgtccattcctctgactcttgtccacctgtgaagccagccatctcacaagta
gatcgcatattgcgtgaatatatctcgacagattcaccacatgtcgaaatatttcttcacgagccactca
acaccacttcgattgctctcaactctgaccgttcaggaattgccccaaccatgcgaaacttggccaatgt
aatcaatgcaacatccgatccctcgatgtcgtttcgtattcgtgacgcatttaccagcgttcgcgactct
tctgcaggtggctttgaagacgaaccaaaggaaaaagaaatggcagaagaactaaagaagcaatttgaat
caacaacttctaaagtcatcatcatttgtggtcatgttgcatgtaaagctgccaaagctgcttacgaggt
gaataagaaagactatgaaattgttgattatagtcaaaactcctatgacaacatatgtgatacatttaaa
gtcaaagggaaaagactcatcgcaatggctcatcacccatcagtaatgttggcaactcatttaatcgctg
catacattacgattgctcattcagtttacgagctcaaaccaaaagtgtcaatgtttgataaaattaaaac
atttgcatcaaccacctctgctgtatcttcctcgtcggagccatcatcttcctcgtcgtcatctggtctc
acaacaacttcatcatctgttggcatacctctcacatcaacctcgactggtctgaacaatacaaaaaaat
tgggtctcgttaatggtaaatcacttaacatgtttaccaaatttgatcaagcagcactattggaacaagc
aaaggcctacgacatcactgttcaagcagaagaagatccgtattcgataaaattggctttatggaaagca
accctcggcgagtgtgaagtatcaactgataaatcttttgacccaaacaaaagcaagttggaactcttaa
tttgggctagagacaatcaaatttctatacaggacgattggttcaccaccaaattaaaaatattggtaaa
agtgttaaaatcatactccgaaaaactacctacggctccatctgtaccagccccatctgtacctgactca
tctgtaccagccccatctgtacctgactcatctgtacctgccccatctggatcaacacctacggccccat
ctgtacctgactcatcctttataaaaaatattcaagatgatgatggagtaccattatatgaaaatagaag
ggccaagagaaatttttaccatcctggtatgtgtaaaaaacgtcggtatcaatggagatcaattcgacaa
gccatcagttccaaatatctttttgttggcattgatcctggaaggtcaaaaaacacgatcgtcgactctc
tgaaccgcgccagagtggtttctgtagcaacgctctacaacctgatgaagactagccgtctttgtgcgat
gatagaaaagtacaaaatgcccttgaaatcatttgaaagagggttgccagaatacaacacctttggtatg
tgtaatactttttaaaatcattgtattattgttaaactaaactttttattttttttatcttttagaaact
ttgttcagtctagaatcggtaatgaagcgaatcgagtatgaaagggttacatgccaacatcaatgtcgtc
tctatgtccaggtggtcacctcctatacgttccagaccatggacaagaataaacacattgacaatcagcg
tgcccgctatgcttatgcaaagcgatttgtgccacccacaacaatacccaaaaacaaaactgttatttgt
atgtcatttatcatatttatatatatttattttattaatctttttttttctaatcctctataggtattgg
tggttctgatttttaccgttcctctcggggtggtggaccaactggtcttggtccaaagtctttttaccgt
ctttggaagaatatgggatacaaggctcttatggtaaatgaatttaatacctccaaagtatgtgtttatt
ctcatcactcacaaatgaaaccattcattaataatattttttttccaagattcataatgcatgtgccgct
agcattcatcttaccaacaacgaaatgtttaaagacaaaattaaacatcaaaagattgaaaacaaacagt
tacctgaatctcttgaaaagacccttgttgttgcgaccccccctatttcagataatggtgtacattggga
atgcaactttaaaaaagatgaaaaatgtggcaaatgtgcttgcaaaaagtacgattgtcagtgcgccaat
ggtgatttggcaaaagatatcaatagttctctggaaacattcataaccctcgaaaagggttcaccttctc
atactttgccattggagtcactttactctctaaaccaaaagactaaaaaagagttgatagtcttttgtaa
tgagaacaaaatcgattacaatgataaagaaaatgaagaagatgaagatgatgaagatgatgaagaagaa
gaagaagatgatgaagagtcaaaggaaaatcaaaaaaaaacaggtaaaaagagaaaaaaaaaaaaaatta
ctaatataattaaaaagaaaaaaaagaataataataataataataataataataataataataataataa
taataataataataataataataataataataataataataataatgtaaccaaggacaaaattataaac
ttgatcataaagtttaattttgaaaagcaaaaaaaaactaatagtaataatattcaagaaaatattggcc
atagtcaagaggatgggaacaagtttacaaacaactctgctccgacccacgactatgagtttggtaagtc
actttgttacactcaaataaaagctctctggaagtcaaagtacccgggattggatatgccatttcaaact
caatggaaatggcttttttgtccagtctgcaacaggttcttcaacagagatacgagtgctgcaaaaaata
ttctccttttgggaatattacaccagaccaaagcaggttatcgcccttggatataccgttccttacccgc
tgatgtcttacaccttggcaggtagggtatgtatcctagttttctttaatagggttaccctgtataaata
tgggaagtcgcagttatttactctaattgcgcaaatatcttgtaagttaaatcatatagaaattatacca
agaccttataattaattcaaaaaaacatttctttccaaaaaattctttcaaaaaaaaatcaaaaaatttg
acacacttttttcctcattttaaaataaaagctc
>DFa-4
tttaccggcaactgacaaggtcgagaaaattgcatgggagaatataatttttaacgagatggctcgatcg
acaatgatcaatacaagtatgtagcagcaaaaaaagttaattaactgattgataatatttattattaatt
cattttattttatttgctctagtcaatcatgcagttgtgatggtcgatcaattatggaaaagtgagttag
cgattcatcaactacctacaaaggatctcgatgatgttgatgaaattgaccatcaaatatctaaattgac
tcctgatcaaaggaaggcaagagaagatatcatgaaaaagtatggtgatttacacatcaaattagaggct
aaacaaaaggttgatgctagagttgccaatatcgccgatgaagtcgcttctttgatcaaatttggagatt
gtaagtcagacagatatactatttttttccatttcgaaacgatcgactaaacatttttttttttcattag
ctttccaagaattttgtaagagaaaggaatcggatcgattggaagctgaaagacttgtacaagaaaaaga
aacagtagatgaaaagaaaaagagagaagaaaaggaggaggaggcggccaaaaaggcaaaggaggccgct
tcgaggttacagaagaaaagaaaaagaaacaaatcaaaaaaactagcgagtgaaaagagagaaaggatca
gagcaggtattgaaaagaacataaatgatattatcgattttatcaacaaaaaaccaaaaccatctgccat
taagcgatcaaaaaatcaatccaaaacaaaggccagtcgaaaaatgattcaagcaatgaataatagtttt
attcatcaaagaatctccaactctaacgtcgtttcccactccaacatcgtttccaactctaacatcgttt
ccaactctaacatcgtttccaactctaacatcgtttccaactctaacatcgtctccaactctaacatcgt
ttccaactctaacgtcgtttccaactctaacatcgtttcccactccaacatcgtctccaactctaacatc
gtttccaactctaacatcgtttccaactctaacatcgtttccaactctaacgtcgtttccaactctaacg
tcgtctccaactctaacatcgtttccaactccaacgtcgtttccaactctaacatcgtttcccactccaa
catcgtttccaactctaacgtcgtctccaaaagtgccaagctccagaaggaaaacaataaagcctacaag
gaacaaatgcgggagtataaaaaagcaaaggaaatagaaaggatcatatcccttcacccatcggaacgat
catcttcatcgtcatcaatatcatcgacgccgacttcagtagtagagccaccaccaccatcattcccatc
agcatcatcgtcgtcgacttcaggagcagaaccgtcaccaccatcttcttcgtcaccatcgccatcagtt
tcatcgacttcaggagcagaaccgccaccaccatcttcttcgacagatccagaggaggaagagaagaaga
aaaagattcccggtatgtcaaacctttcaccaatagtacccatagccaagtaagttatgcataaacaaaa
agaacaatcacatttatcaagattacaaattaataataatatataatttttttttaatagactcgatgca
caaaagccatttacatcaaatttgctcgaagctttgcttatttactatcacaaagatttaggaattaaaa
aggattttaatccctctgaagcattgggtttggttgtgatgaatttaaggaaaacaaccaaacctttttt
catcttcattggacattaacccttttcgaaaagatcaaatggagaaagctctacagtataaaaaaggggt
atttataattttgtcgattcaattattatttataattacaaatattaaacaattgctttatttttgtatt
tttttagatgaaaaccccaccccaagaggtagctctaccagcccaagccgtagctctaccagcccaagag
gtagctctacctcttgcgtcgaccttgttcaacccttttatcaaagggcacagggccgaattgctgcaac
ctggcccatcacaaacaacaatatattttcctgcaccgtcatttgtaatgcttgaagctccatcactgtt
tgatggcatgccaacggtcacttgtcaatcggtacctccaccatctttggtttattcaccagattcaatg
gtaacgttggatcataaattcgctagtatatcagtgcctacacttactccaccatcacttcctcctgtac
catcacttccacctgaaccatcacttccacctgtaccatcgcctccacctgtaccatcacctccatcaaa
gaagaaggtcagcaagccatctgctggcatgaagaaaaaaggtggacctccacctgtaccatcacctcca
tcaacacagaaggtcagcaagaccaacaagttcatgaaatttgcaggcaagaagaaactaaaagttcccg
cttggtcaagttttcatatggatacaccttctgccagacgtccgcacactctagtgtctgtttcattggc
atggaactcgcgtcatccaaataacccgatagacactagaaagaatagaatttatattattaatcagttg
aacgaacgaggtgtggtgccaccaccacaaaagccgatcattgctccagccgaccgatttaaagatatag
agataggaaagattcgtgtgtttttcgacaagcaagctttctttaccaccgatggagcaagcatcacctt
tacctacaacaccatcaagacaccaaatgatatcattgattatggcaaaaagatattgatcgatgaaaag
gatcgagtacctttttctccaaaaaccatctacgaaagtatgaacttttttttttattaatctattattt
attagacgacctattttattaatgatttttcttcaatttagatgatatcatcaacaaaatgagagatgag
aacatggaggatgttatggcctttggtgttgatcctggccgaagaggtaactattggacttgcaaccaac
taccatatacctttgatcaaaggggtgatgtacgcagcagcaagttgggatccaaattcctcaacgagcg
agagaaggctttgtttggtgacaaactttatcatttccaaagtgatttgcctagtctaaaacgtatgtat
aatctaaatcatataatcatttaccaacacccattgtttttatttatttattaattcatttttttttttt
tttaaatagatgatgtctttgatcctcaaacatttacagatagactagagtattacaagaaccctctcta
cctcgaatatattgaaacaaagactgaccgtctgcaacggctaaactggtacaagaaccactcttttaga
aaaaagagattgaaccaatcttatttcaaagaggccgaggtctacatggaggaatgttggaaggcaaagt
atccagaaatgatacaaaatcggtctgctgaggggaagaaaaagtttattaaagagaatagtataatatg
taagcgtagtttataatgaatgatacagcttaatcatttattttattaacaatgtggttttgtcttttta
atatagtttttggagctgccaagtttagtcacaatagtagaggaagtccaaccacctttaaggcatctac
cgtggctggtcactacaaatcagtagactacaatattattatgattaacgagtttaacacctctcgagta
agattaatatttatttggttggtttatttatttattttgtattcacactttttttttcttttttttctta
catctatagcaacatttcgactgttgggcacgttccgagaagaaccatttggacaactttaacaaacatg
tgcctcatgtcaaaggtgaaccatttcaattcaaaatgggcgaccttcgcaaaagagaattgaacatgga
ctacctagaccaacaaatcatgtgcaacgacaaggattgtcaatcggcacatgacaatggtcacactcat
tgctgccaactcaaaaaaggtagtctattttcattggaccatctccaatcacaagctggattggacgagt
ttctccaaagcaatggtctgttggatgaaaacaacaaaggaaggaccattgatcctagttacagatcagc
caacaacaataataataataataataataataataatcgagccaacaacaaaaagagaaaaaagaaggat
gtaaagaataataatgatacacaacctttaaataatgatggtatggagattcatggtacccactctcaaa
cagtccaatgtactagcacatcaccaaaatctgacgattatttaaaggatcaggtattatacaatcgcga
catctccaaagctaccatcgtggatatgcctggttgtcatgtatacgtaccttggaagacggcttattgt
acctgttgtaaacgttcattcaacagagacaaaaatgcctcactcaacatcctccttctcggtatcttgt
tgatctggaaagatctatacagaccaacaagatacaaaggaattgtatgtcgcacacctttgatcgcgaa
agatgatcatcaaaacgtgtatgtataatttaacataaataattatgtttattattttttttattaattt
tttttaattttttgaaaatagttcaccgaataggacaacttgatctgttagaccaatattgacgaagcaa
ccatcgtaatttgtacacaactctcaaagaagaataaggaagattttatattataaataaaaaatatatt
tatttgtttttgtttgtttattaattataatgttatataatttatttattgttttcataatgttataatt
ctaattttacatttttaatgttacttttttgtttttgattgattgggaaaaatcttcttgtgggtaaata
tggttgttataattattgttattaattgattaattgattatttgtttggtttgttgttattatttttgtt
ttacaaataaagtaaagatatcagatgtgatttctccgttgaaaaatacattgaccaaaggattattgta
aaaaataccaggatgatcttttaaaagttgttgaaggtatttacatagttcaac
>PPa-1
TGTTAAATTTTTTTCAATGATAGTGGTTGTGGCTGTTTTTCACAATTTTTTTTTCTAAGTTTTTGCAATA
GAGATTAATATTAAAAAAATAAAATAAAATATCAAACCTTGTTAGATTTTAATAAAAATTAGATAAATAG
AAAGTATTTTTATAGTAGATTTAGAATATAAAGTTTGTTTTATTCTTTAAAAAAAATTTGAAAGAGTTTG
GCCTCTGTTTTTCGATGGGTAAAATGAGTTTTCCAATCTGCATCGGAGTTCGGAGCAAGCTACAACGAAC
CCGAGAGATCAAAGAATACAGGGACAGACATATTTATCAATGTTATGAAAGATTCAATCAATTTCTCAAA
GATCTTCAATCAAAAATTGGTGTTCAAAAAATGGTTATTGTAATATGGGAAATTTATATGAGAAAATCAA
TGATTGGCAACTAGCGAAATAGATATTTAACAATGGACCCTACTGATTAAATAAAGCACATACATCAAAT
AGAAATGGTTCAACACACGATATGTGATCTTTAATTTCTATCGATTCCTTGAATAGTGGATATAAGCTGG
AATCTTTCACTTTGCCAATCTACACTAAATATTAAATTTTTGGTTTTTATTTGAATCAAACACAATCAAA
TCAACAATAACCATATAAAATTCAATTGTATAATGTTAGCGATACGAAAAAGCAACTTTGTATGATAGTA
GATTGACAAGAAAGTGAGTTAATAAATGAATAAATGAATAAATATAATATATATGAATATAAATATAAAT
ATAAATAAATATAATATTTAAATAAATATAAAAAATATAAATAAATATAACACTGAAAATAAATATAAAT
ATTAAGATAGATATAAAGATAAATATAAATAAATAAATATAATACATATAATAGATATATAGAGAAATAA
ATAAATTACTGGATGAATAAATAAATGTATGAAAGGAAGAAAGAAAGAATGGGTGGATGAAAGATTGAAA
GAAAGAAAGAAAGAAAGAAAGAATGGATGAAAGGAAGAATGAAAGTGAATTAGGTGCTAATTCACTGCAG
TGCAAATAAATAGAAATATAGTGTAAGAATATAAATATGTAACGCGTTGACAGCACAATGTGCACTGGAC
TAATACAGTACTTATATTGTATTACCTATATCTATTTATTTATAGAATGATACATACCATATATAAACAA
ATTAAAGGCAAAACTAACCTATACTTTTTTGGAGAAAAAAAAATAAATTTGAATTAGTTATCTTGAATAT
ACTTGATTATTTACCCACTCCCTGCACTGAGTGTGCCCCTGGTAATCCATTCTATTATTATTCACGACTA
TCATATCAAAATGGAGAAAATATACATGATAACCGGGTGGCTCGTTCGATGCACCTTTATTGTTGTTACT
CAACAATATTTTTCTATTTAAAACAAAAAAGTTAATGAGTAAGAATGTTTATCCAAATTGATTTTCAATT
ACATACATTTTATTTTTAAAGATTGTAGCTGAGTCGATATAATAACTTGACCACCTTAGTTAGAAATATT
GACTAGTCGGCCCTTTATATATTCTAAAGTGGTGCATTTTAAAATATATAGTTTTATAGTGTGCCTACCC
TATAATGCCGGATTGGTCTGTATCAAATAAGTTAGTAAAACATTAATTGAATAATGTATACTAGACATTA
TTGAGTGACAGCCAGATGGGAGTCTTCATCTTTTACATTCGGTAATACCAGAATAATTTGTCGTAGGCAT
ACAAAATTATCTGATATGTTGAACATAAATTAATGACATACGAAATATAATAAAGAAGTAAATAAAATTT
ATATTAGTAAAATTATATGCGTATACCTTTATTGGACTATTCTCTTGATTAAAAATACAAATAAAATCTA
GAAAGATCACATTCTTTGTATGAATTGACCTTTGTATAATAGAATGAATTAGTTAAGTACATTTACAACT
GCTATATAAGGAACTTATACTTACAATGAACTAAAACATAATATAAAACAAAATTTACTACTACCAAATC
AATATGCTTCAACATTCAAACACTCCAGATAATGAATCAGGTTGAAAGCGTTATTCTAAAATAATATTGC
AAAGTGCTCACATGTTGAATTGTGTTTTTGTTAATAACCAAAATCACCTTATTCAATGTTGAAATAAATT
TGATTTGAAATGTACTAGACCAGACTCCCATCCGAACATATACATAGCTTCATCAAACCCATAACAACAA
ATGAAAAAATAGGCGAATTGATTGCAAGATTCTTTACACACTACTGCATATACTATTTCAAAACAAGCAA
TCAAAAATTATTGAATAATTATGATCCACTAAAGATATGTCAAAGAAATAAAAATTAGTAATCTGTATTC
ATTAAAATAAAACAATTATTTACTTACACTATCTTTTATGCCTAAACATCTCCACATACCAAAAAGATTA
TAATAAAATTTGAATTATAAAAATGATTTTAAAACATTTCCAATCATATTTTGAATTGGTCTTATTACCA
GGTTTGATAATGGGTTCTTAATAAGTAGAGTGGAGAAGAGCTGTCCATAGTCCGCTATGGCTGTGAGGCA
TGGAATTCTTATAATAAGTTCTCGTAGAGATGGCCAATTGGATAAGAAGTCACCGGCATTGTTCATGTTT
TCGTCTTCTTCTGCGGTATTCAACTGGTCCTTGATCTTTTCATATGGAATACAGAATCGATCGATCTCCA
TTGCATCGTCAGTTTCCTCAACTTGTTCCATGATAGGATCTTCATGTGATGTCATTTCTACATCATTTGA
TGCTGCTGCTTCTGACTGTGGTGGAGATTGTTGTTGCAGTGTTTGTGAAAGTTGTTGTAAATAGTTGATT
TGTTGTTGTTGTTGTTGTTGTCTATAATCTTGAATCTGCGAGTTGTAATTGTTATCGATTTCAAAGATTA
CGACAATTTCTTTTGCTGGTTTTGATTGTTCCGTTGATTGCACTGTAGTGTTGTGTTGAATAGGAGTATG
GAGTGGTGTTTGGGTTGGAGTTTGGATTGGTGATTGAGATGGAGTTTGGATTGGTGTTTGGGATTGTGTT
GGAATTGGTGTTTGGATTGGTGTTTGGGATGGTGTTTGAATTGGTGTTTGGGATGGGGATTGGATTGGTG
TTTGACTATTTACATGAGTTGATTTGTGATGTTTTTGATTGTCCATTGATTCTTGATTATTATCTTCTTC
TCTTATTCTTTTTTTTGTTGGATTGTTATTATTATTATTGTTATTTATTTGGTTATTTATTTTTTTATGT
TGACTATTATTGTCACAATCATCCTCTCTTTCTTTTCTTTTACCACTATAAATCAAGCTCGATCCGATAT
CATGATCATCGTCACCAAAATCAATCGACTCGATATCAAACAATGGTTTACTTTGTGTATTATTATGTGT
ATTGTTATGTGTATTATGTGTATTATTCTGTGTATTATTCTGTGTACTAATTTGTTTATTATTTTGTGTA
CTATTCTGTGTATTATCTTGTGTATTATTCTGTGTATTATTTTGTGAATTAGTCTGTTTTGTTTTCTTTG
TTCCTCTGTAGCCTCTTCTTCTTTTGTTTGTACCAGAGAGTGTTTGGTCTGGTGTAGTTGTGGTAGCTGG
TTTTGGTGAAGATTGAGATGAAGTAGAAGCAGCTTGTGAATTTGAAAGTGTTGGTTGAGATGGTGACTGA
GGTGACGAAACAATTTGTTGTGTTCTTGAAGGTGTGGGTTGTGGAGCTAATTTAGATGTTACATTGGCAT
AAGTATTTATAATATCGCTCATCTCTTTTGCCTTTTCCTTATTTGATTCGTCTACATTCTCGGCAATCTC
ATTCATTTCTATCATGGTGTTTAGATAGGTGGTATGTGCCTTATCTCGAGCTGGTTTCCAAGACTGTGCC
TCCTCCTTGGTGGTCGATTCGTAGCCTCTGGAAATTGTAGTCTCTTTACCAACTTGACTTTTCATAGCAG
AATATTTGTAGATAGTCATTTTGTCAACTTCATTTCCACCCATGAATTTAATGTAATGTTTATTGGCACG
CATCTTTTTTTTATAAAAAAATATTGATTAATAATTGTTTTGAATACAAATTATATAATTGATTAACTTA
CTGATCTATTATCTAAAAACTGGAAACGATGATACTCTGTAAAACCAGGAAAGATCTTTATTTCTTTCTG
TTTCAATTCCTTTGGGTTATGAATTTCGACTGTTACTTTGATGGTAACAGCCTCCTTCTCTGATTCAGAA
GTCAATTTGTATGTTCTTTGATAGTTGTTGTTGTCAGTGGTACTCTTGATTGCATTGATAACATCTTGAT
CTGTATAGATTGAATCTTTGAAACTCGACTTGTCTGCTATCGCTCTAGAAACCATTGAAAAATGTTGATC
GCATTCACTCTTTCCGTGATAGGGTGCAAAAGTATTCAATTCGACGAGATACTTTCTTTTGGTTTTGTTT
GGAGTGTTTGGATCAGCTACTTGCAACTTTGACAATGTATGCATATATGAAAGTATTTCATTTGACTTGA
AGTGTCTAGCATTATCACACCAAAATGTAATTTTGTTGATATTTAGACTGGTGAATAATGGATCATTGAT
TAATTTGTCGAGACATGAAATTGCAAATGTCGAACAGTGATTAAGTACTTGTGAAAGACAGTCATAGTAG
TGAATCTTCAGCTTGTCACCTTGCTTATAGAAGAGGACCATTCCAAAGAAGGTACGAGCAGGTTGTTGGT
AAAATTCATGGCTTACTTGCACTTTGGATTTACCTAATGATATATTCTCTTTAAAATCACAGAGAATAAT
ACACTCTCCTACCTTTAACTCATTTTTCTAAATAAAAAAAAAAAAAAATTTCATTAATAAATCATTAGCT
AAATGTATTAATAAAATTATAATTACACATGTCAAATAATCATTCTTTCTTTGCTGAACAAACATCTTGT
GAATAGTCAAGATTTCAAACAGTTTATGATCTTGATCTGAAAGTTGCCCAAACTTAATTCGTTTTGACTC
GAGAGCCTGATACTGAACACACATTGGACACATGTCGGTTCGATTCTTCATTTCTCTGACATACTCTGGT
ACGAAACTGTAAAATGCACTTCTACCCATGAGTGGATACTTGACTTGATCAACTTCACTCTTCTTGAGGT
AATCTGTAAAGCAGGTATTTATGTTTCCTAAAGCAAGGTTCTTGATTGGCACCAACTCGAAAGCTCGTTT
ACCATCTGCGTCGAGTTCTTTGCTGTACAACCTCATGTTTTTACTTGATTCTTCAGTTATATCTTTCATA
TTGAAGTAACCTTCGACGGCTGTCCTTAGCATCGTGGTTCTTTGTCTTCTTGTCATTTGTCCATTGTGTG
TAAATTTAGATCTCCAATTGCTGATCTCTTCTGCATTAATCAGTCTACCTGCACCATACTTGTGTACGTG
TTGAATTGCACGATTCCACGCATTATTATCTATTGTGATTCCAAACTCTCTGATTTCCTTAGAAGTGTAA
AAAGGAACTAAACTTGATAACAATCTAGATTGGGAATATTAGTATCAATGATATACAAAATCGCGAGCAT
TACAAAACACTTACCTTGTTTTTTCATATCCATCTCTATCTGTATATTGGCCACTCTGAAGTGATGAAAT
AACATATGACAACGCAACAGCATGTGTGGTTGCTCCAGGTATCTCTTCATATATCTCCTTATATCGCTTT
CTGAATTCTTCTGTTGCAGCTATACTACCATCTTTCTTTAATTCTTCAAGAACCTGAATATATTTATAGT
TAAAATATTAACAATAATCATTCAAAACAACAGTTTATGATATGTATAGTAGTCAATAGTGTACCTGCTT
TCCAGTGGTATTCTTTGTTAACCAATCTTTCATTAAATGTGTCTGTTGATCAATCGTTACTTTGTTATGT
TTTTTTGGTGATGCTATTACATTTACTGAAGTTGTTATTAAATTTAAAACTTTACTTTTATTACCAGACC
TCTCTGATAATTTACTATAGTCCTTATAACGATTACTCTTGACTGGTTTAGTGTTTGGATCACTAACTGA
TTTTATTGAATTCAACACTCCTTGTGTATAATTATTGAAAGAGGGAGCCAATGATCGACTATTATTACTC
TTATTTTGTTGTGTAGTTAATCTGCTTGCCATTTTAAAATAAAACTTAATTAAAATAACGAATCAAAAAT
CAAATATAAATAATTAAAAAGAATCACTAACTTTAAATTTTTTTTTTTTTTAAAAAAAGCAAAACACAAA
AAAGCATAGCCACATGATAATAAGTATTAGTTTGATGCACCTCTTTAACAATATTTCTATTAATGATTAA
ATCTATAGATTGTTTTATTTTTTCTTTATTATTAAATTTTAATATATATATTGTGTTTTGTTTTTTAAAT
AACTAACTTTTGATCCATGTATAACCACATTACCAACAGTCTACCTGTTTGTAGAATAATACCAAAGAGG
TTACGAGGGGTCATAATGTTCACGAATTGATTGAACATTATATTTTCTCGATATATTTTCTTTGACAATC
GAAACAATGTTGAATTGCTCTAAGCATTATTAGTTAGCTAAAATAAAACCATTGGTTTTCACCATATCTT
GACAATAATTAAAAGGTTCACGTTTCTCAGCTGCTCTTCTCCTATAGAATTCTCTGAATGATGATGATGG
TTTAACCAGTCAGTTAATAGTTGTTTAAAAGTGAAAAAATAAAATAAATCTATACCTTTATAAATATTAC
ATCCACTATCCTTTTTAGCCAATCTATGATTACATGTGCTTGTTTATATGTTTATTTTACTTTTTAGTTG
AGCAATAGAACTAATTCTGTTATTAAACTCAAACTTTGTAATTGTTTCTGTTATTGAAACGCATGCTAAT
CGGTCATTGTCCAGTAATTAACCTTTATTTACTAATTTACTACATGTATATCTTGGTGATAAATATTCAA
ATAATAATTAAATTATAACTATATTTTAAAAGAATGAATTAAGATGTCTGTTTTCTTTTGTTTTTATTGC
AAAAAAAAAACCAAACCAAAATATAATTAAAAAAAAATATTATTTTCAAATTCAACATTTTTTTTGCAAA
ACTTAGTTTTCATATGATCCAAACACAAAGTTTGGAAGAAAATTATAAAAATATCCCGATTTAGAATGTT
TGCTAAATATATTGGTATAATCATACCAATCATATTAGATATTAGAAAAAGATTCTTTTTTTTTTCTTGA
TCCTCAATTCTTTGTAAAAAACTTTTGGAATTAAGTTTTCAACCTTTCTTTGTTAATACGGAGAGAATTT
GCCTCAATACAACAAAACTATGCTTTTTTGTTTTGATCAAAACCAAATTTTTTCATTTTAATTTTTTTAC
TTTACAACCTTCAAATTTAACAACAAATACAATCTTCAAATTTATATAATAGTTATTATTTCTTTTATTT
TTAAAATATTATTTTTTATATATTTATCTATTTTTATTATACTTATTAGATTTCTTTTTATTTGTTTACA
TTTTACTCTTACTTATTTTTTTGTTTAGTTTTATGAAAAACCTTTTTTTTAATAATTTTTTATTATTTTT
TTATATAATATTTATTGTTTGTTTAAATATGAAATATGTATATTCCAATAATCAACATCTATCTGAAAAT
GAGATCAAAACGGAAACTATCGTTTATCCGTATAATCATTTATATAGAAATGTCAATAATAATAATAATC
ATCTCCAAAAAATTTTTATTCAATTATCGCAAATTAGTGGATTACTTTCCTATTGTTTTTCATTAATATA
TCACGACATTGTAAATAAAATCGATTTTGATATGAAAATGTTTAGTCAAACATTTAAAAAATCGGATATC
CCAGAGGAATGGGTGGATATTAGGAAAGATGAAGCGAGCATTAGTAAATTTAGATTGCTTTTTGCAAAAA
GTAAAATTTCACACAATACTGACCTTTGTGAGGTGATTCTTTTGCAGTTCCTCTCTGACAGTAAATTGTA
TGATTTGAAAGATAAGGAAAAAAAAGTAAGATTTAAAATTTTAAATTATTCTTATTTCTATAAACTAATC
AATTTTTATTATTTACTCTAATTTAGATTATTAAAGAGTTAAAAGAAAGTGAAATTGCTAAAGATAAATT
CATTTTGAAACCAGAAGTTCAAAAGTTAGTTGACAAGTAAGTTTGTTTTTGTTTTTCGTATTTTTTAAAC
AATTAAATTAATAAGAAATTTTTTTTTTTTTTTTAAAAAGATTTTTTAATTTTGTAGTTGTTCTACCATT
ACTGAGAGACGAGGAGAATGAGAATTACAAGTTTCTAAGAAAACTTTATCAAGATGTTTATCTGGCATTT
CTCAAGGAACATGGTTTGGGAAAGAACAGACTTGGAAGTTTGAATAGAGACTGGTTCAACGAGATGGTCA
ACCAAATAGTACGAGACCACATGAAGAATCAATCCAATTTGAATCTGTTGAATATCGAAAGGATAAGTAA
ACACATTATGGAGCTGAATGGTTTTGGTCCGATCGTAACATCCATCAAGAAGTACCTTCTTGCAAAGCCA
GAGGAAACCGTAGACTCGGCCTTGAGAGAGCCTTCAATTTTAATATGGTTACGACAACATGACGCCACAA
TCACCAAAGAATCGTTCGACCGATTCAAATCTTTCAAAAATGATTTTGAAACATACTTGGTGCCAGTGAC
AAAATCTAGTGAAACGAATTGTACGAGTGCATTGGAATTCATTCAATCTATTCTGAATCATCCAACTATT
ATTTGTATGTATACTTTAATTTTATTTAAAATTTTATTTATTATTTTTATTTATTTTCTAATTTATATAA
TTTTATAAATCACTTTAGTGCACAATCAAAGAGTACTTCAAAATATGGAGGAGAAGAAGAAGAGGAGAAA
GAGAAAGAGAAAGAGAAAGAGAAAGAGAAAGAGAAAGAGAAAGAGAAAGAGGAAGAGGAGGAGAAGAAGA
ATCAACACAATAAAGTCAATTGGAATCAACACACAATTAATCAATTTCAAAATATTGAAAAAGAATTTGG
AAAATATCACAATGAAGACAATTATAAAACTGAATCTCAAGCATGGATCAACTCAATCAAACAACCAACT
TCACCAATTCCACTCAAAAATAATAATTCGCGATGGATAAAAGCCAATGACAACTACAACAAACTAATCA
TAATAAATGAATTTATACCAAAGTTTAAATTGGCACCACGCAACTTTATTTTATCTACAAAGTTTCTCCA
ACAGTTTCTTCAACAATTCTATAACGGTTCCGATTTCAATCGAGAAGGAAGTTATCTGGATCATCTTTCA
TTATTAATCAACATACCGGAACAGTTCAAACAAAATTTTTATACGTTTAAACATCCTCTTACCGTTTGTC
AATTCAATTTGGATCGTGTATCACATTGTGGACACGTGCCACCAGTAGATTCAGTCGACCACACCAATGC
ACACACAATATGTATGTTTGCAGCATCCAACAATTTAACTCTAACTGTCCCGAAGCAAAAGAAAGTTGGT
GCTATGCTTTGCCCTGAGCACTCTACATTCTCGAAGAAGTGCAAGCTAAGTAAATGTGGGAGCCGCTGCA
TTTCTAAATTCAAGGAGTCGGAATGGCGTATCCAGAGTATACGATGTGGATCACTGGATTCCGAACCTCA
TATTGAAAAGAAGAACCAATGGATTAGAGACCTATCAAAGCCAAATTCAATCATAGAGGTTACGTCTCAA
AAACAAACGTCTATCAATTGGACATCAACCAACGCTTCAACCGCCTCTGTGAAACCCAACCAAGAACATT
TCAATTCACCATTTTTTGTTGGCTGTGATATAAACTATCAAGGAATGGAATCAATTCCACCGAATTGTGA
TATAGGTGTCATATTCAGCGATCCAACCAGTAAATGGCATGTTGGACTTACCGCAGATGACACTGATTTC
AATCCATCTTTTAAAAAGCTCGGTAAAATTATTAATACGGTGTTTAAAGATAAAAAGGTGCTTCCAAAAC
TCTTTATAACCAATAGTTACTCCTCTACAAATTATTCACCTTTTGGAATTCCGGAGCAATCACTACCTCA
TATATTGGCATGGTTGGATCAGATAATTGAAGGGAACCACAAAGTGATTATATTGGCAGATTGGGAATCT
CAGAGCTTCATCTTACATCTTTTCTCGGGCAAGCCAATTCAAAATTCACTCTATAACATCTCAAATCAGA
ACTCTGGTAATATCGAATCCTACATCCTTTACCACTCTGGACGACCAACAACATTGTTCATATTTGCCAA
CCATCCGACCCCAGGAGTTATGAAGCCTGAGTTGGAATTGGCAAGCAGACTATTGGCGAAGTATGATGGA
GATTCCAAACATTTCATACTAGATCCAGCCAAGGAAAAGAAACTGAATTTTAAAACCAAACCATCGGATG
CTACCAACACAGTCAGTTACGATTATGATGGTAATATTAATTAGAATCTATTGATTTTAGGATGATTTTA
TATTAATATTATTTTATCAAAACTATATATAGGACCGACTGTATCTTTGAATGGAATCACTTTCTCCATT
ACGTATAAGAAACCAAAGACACGAGAAGATGATGAAAGTATTCATCCCTCCAAACAGCCGTATCATTCAT
CGCTTAACGTGGATCTTAAAGAATTCCAATACATTCAAGATATGGTAAAGGAGTACAAATCTCCACCACC
ACCACCACCACCCTCAACAACTAAAACAACAACCACCACCTCAACAACATCTTTATCACCACCAATAACT
TCTCCAAGTGCAGTTTCACCTTTAATTCCAACCATTCCAACATTATCATCATCATCATCCAAGCCAATAC
AATTCAACTATAACAAATTGTCGGCTGATACATCAGCAACAAGTAATAATAATAATACATATGATAAAGA
TTTCAAAATGGATATTGATTCTCAATCTACTTTGGCACATGTGTTTCCTTCACCCAAGACATCAATGGCA
TCATCTTCACAATCTAGCACTACCATTCATTCAACAGCATCCACTACAAACAGTGACAGCAGTACTCATT
ATTACAATGATAGTGATGAAGAATTCAATTTATTGGATTACTACCAGTATTGTCTTGAGAATAAATTGGA
AGATCAGGCTTTTACAACACCATCAAAGTCAACACTACAAAAGAATTGTGAGAGTTTTTTGCCAGATATA
TCCTTTGAACTGGAGAGGTCGTCTTTTTCCAATAGTGGCTCTCTCTATATTCCACCACCACCACCTATTC
CCGAGAAAACTTCTAAATTTGCATTTGTAATTCCCAATTCATCATCATCATCAACAAAATCATTGATATT
ACCAACATCCTCATTGTCAGCACCATCATCATCTAATCCCTCACCATCAACATCTAATCCCCCACCATCT
ACAACATCACCAACAACAACCATTTCATCTACAAAACCACAATCATCCAATACCTTACCAAAACTATTAA
AACTCAAACCATCAGCAACAACAAAATCATTGATATTACCAACATCTTCTTTATCAGCACCATCACCAAT
CTCTAATTCTTTATCAGCACCATCATCATCTTCTAATTCTTTATCAGCACCATCACCAACCTCTAATTTT
TTATCAGCACCATCATCATCTTCTAATTCTTTATCAGCACCATCATCATCTAATCCCTCACCATCAACAT
CTAATCCCCCACCATCTACAACATCACCAACAACAACCATTTCATCTACAAAACCACAATCATCCAATAC
CTTACCAAAACTATTAAAACTCAAACCATCAGCAACAACAAAATCATTGATATTACCAACATCTTCTTTA
TCAGCACCATCACCATCCTCTAATTTTTTATCAGCACCATCACCAACCTCTAATCCATCACCATCTACAA
CATCTACAACAACAACATCCACTACCGATAGTAGCCGTAGTAGAATTGAAACATACAATCATGTCGACAA
GCGACCAAGAACGACGAATTATATTTTCCAGGGAGGTAGATTCGTCAAGGAAAGAGACGAATATAGCCTT
CAGTCCAATAACAACTCCACGGCTTTAGAAATGGAAATGGATATAGATTATCCTTCAACAACAACAACAA
CAACAACGACAACAACAACAACAACAACTACTACAACAACTCCTAATAATAATAATATTAATAATAAATA
TATATTTGGAATCGATTGCGGAAGATCATCACATGTATCCATCGATGAACACGGTAAAACTCACTCATTC
TCTGTCCATGAACATTATCTTAACTTAAGAAGTCGTTTCAACTCGGAAGCTCAAAAGAAAATGTTGGGTC
CAGCCATGTTAAAGTTTGAAAGTCTAATTCCACCTAGTAAGAGTAAGTAAACTATCACCTTTTATTTTTA
ATATAGATTGATATTAATTTATTATATTATTTATTATTTTTTCTTTAGATATCAATGATATCTGTTTGGA
TAGATCACTGATTAGTAACAGGATTAGTTATCTTAGATTACACCCAACAACAACAAAAAACTATGTCAAC
ATTAGATTAGATGAGTACAACCTAATAATGAAGAAGAATAACTACTACAATAAGCGTAAATCCTACAATT
CAATGGTGGACAAACTGGTTCCAATCAAAAATAGTATAGTCTTTATTGGTTCTGCCAAGTTCAGCCACAA
CAGTCGTGGCCAATCTTCTTTCATTTCTTCAGCCACTCTCTACAAGTGGGTGAAGAAAAAAAAACATAAA
GCATTGTGGATCAATGAATGCTACACCTCAAAAGTAAGTACAACTTAAATTGTCACAAATTATAAATATA
TTTTTTAATAATTAAATAATTAATCTTTTTTTTTTTTATATTTATAATATAGGTTCATAATGCATGTTGG
AACAAGACGGAAAAGGAAATTCTTGCTAAACTTAACAACAAAGTTAGCAATATGAAAGATCCTCCGCCAT
GTGCTCTTTCAAGTGGACCATACTCCAAATCAGTTAGCATCGATAGAAATCAAGTAGCTGAGTGTCACAA
GCAACTATCAACACTACACCAGACAGTCACAGGATACATAGATGGTACGAATAAAGTCAATAGTTCTACT
AATAAAAGTAATGAACGATTTGACTATATGAAACACCACTCTTTGTATTCCAATCAAATGTCTGGAAACA
ATGTAAATGTTGATGGCTTGGCTAAGGATCATCCGATCCTGAAAGTATTCCAAGAGAAAAAATGGAAAAG
GCCACTCTGTCGCTGCTGTGGTCACTTCTACCACCGGGATAAGAACGCTGCTAGAAACATCTTACTTCTT
GGGTTACTCAGTGTTCGATATCAATTCCGACCAGTCGTGTTCCAATACATCAAATTTATTAACAAATAGA
ATTTTACATTCTAACAACAAGTAAGTTAATTATTTTTTTTTAGAAAAAATTTTTGACACTAACCTTCAAT
TAAATTTTTTTTCACATTTTTTTTTCATAATTTCTCTGTCATTCAAAAAATAGTTTCATA
>PPa-2
atatggagaacaattgattgttttttaatttacttttttttctcaacaacaattacatctttcaaattta
ttatacagttattatttttgtttatctattctatatctaatattattatttgtttttaattataattttt
tgtaaccatggtcaatcctacagatttaattagaaaagatataatcatggatagtggaagacaatttttc
accaacacattaaataatttagagaatatttacaaaagattttccaataactcctcttcttacttgaaaa
taaaagattgggaggaagagaataataacaacattgatactttatcaaaatacaatatatcaataagtga
atatcaacaacataatagaataaaatcaacaatagaaaaattaaaaaaaacaaaatcaacagatattaga
ataacagaacatctatcaactatttcagatttgtataatgattctgaaacgattagtaagtattactcta
acaataaaaaaattattgattttaatttgaatattaatatattcctatagtatcaaataatattttgttt
agtttttataagaatactaaaaaaagaagataataataataataataataataataataataataataat
aataataataataactcaattggacctggtgactcggaaatgatcgatatttcagtcacaccaactccag
tgccagttacaccaactccagttacaccaactccagtgccagttacaccaactccagttacaccaactcc
agtgccagtaacccagaactcaattccagtccacgaaaccttggaaacaaccccagatcctcaccaatat
ctgtggatggttggattacctttagtgatcattcacccactcacagaagatcggcatttagaagattttt
gtaattatattaatataacttccaccgagactcagatagatattaataatataaagaataatttatatta
tatttttaaaaaatcaaaatcttattcaaatagttttgataaatcatcatattatacattatcaccatct
tcaccaccatcatcatcatcatcatctactcccactactactaccacaaccactacaactaccactacca
caaccactactactacaccacaaacaacatcatttgacgaatattatcttatcaataattttttgaacaa
aacaaacatcaaatcatccgatatatctttatctattactttactcaaatcattttgtaattttgtcaaa
gaatcaatctcaaatacaccactaacttcaaagttctcagtcacattggaaaattatattaaatatttat
catcaaatgttatctctgaagattatttctatactattcaaaaacatgtttttacatttcatttgttttt
gaaaatctataatattctatcaaagagtaaggttgataaagcgaaaaaatctttaaatagtgacggtaag
tttaaacttttttattaatttattaaattttaaataattaatatattttttttttattctgtctaaagca
tttattttatcactttttgatatttcaaaaaaacctctggatgttttacaatctataaatgctcctgata
gcaagttctttttcaaaccatccgttaaattccaacgcttcccagatccgttcgttgcagcatctctgca
acctcattttattcttattgacgatttacttagtaaacatctcaataaattgactggggtatatagcact
caagaccgatatgtggatagacttcgcaagatatttccagacctggattatcgaaacctatttcacaacc
attcattaaaaccatcggtcccaacaccagacatatcaataaaagaagctgtctccatcgaaactctccg
atcgattatatcaaaagaggagctagaattgaaaaaaccaactgccgatgaaataaaccaatttaaaaaa
cagcgtctctgtccaagacacctaaaacctatggaggaatgctctcagacttgtaaagatgaattccaag
gataccaatgggcagtcgatctattttctgaaggatttttcagtaaatcaaaagatttagcaaagttgtg
gccgaaatatagatcaacttatatagacgatatcaagattcaattcaaggaaccacaagttcacgacatt
aaattttccaccaaacaaccaactcctgaaccaacaacatccaatctcgagaatcaagatattccaacac
aatttgcaaatacaccagccgttgtaagttgtgatagtaatctacttcccatcaaagttacagaccataa
agatatcatggtagttatgtcagatccaatttcatcgatgcacttggcttttaatagagaggacaatgat
ctatgtaaaacgtttgccaatctttttaaagcatttggaatcaaaaaaccaagtgcaatgccaacagaca
aaccaagtgccatgtcgatagactctcctgccatctctacaaacgacaatccaagtgtcaagccatcaga
gaaaccaagtaccttgccaatagacagtccaagtgccagaccaacagacaaaccaagtaccttgccaata
gacaatccaagtaccatgtcaatagacaaaccaagtgccatgtcaatagacaaaccatgtgccatgtcaa
tagacaaaccaagtgccttgccaatagacagtccaagtgccatgtctatagacaaaccaagtgccttgcc
aacagacaaaccaagtgccttgccaacagacaaaccaagtgccttgccaacatacaaaccaagtgccatg
tcaatagacaaaccaagtgccatgtcaatagacaaaccaagtgccatgccaatagacaaaccatgtgcca
tgccaatagacagtccaagtgccatgtctatagacaaaccaagtgccttgccaacagacaaaccaagtgc
catgccaacatacaaaccaagtgccatgtcaatagactctcctaccatccctccaaccgactcacctcct
actaattattctaaacaatccataaaaaggaagaaacctgaactgtcaatagactctcctaccatccctc
caaccgaatctcctaccgactctctatctgtgactcccaccggtaaacctcttgctcaaactaaacaatc
caagaaaagtaagaaacaagctggcaaaccttccgagaacactccgaataagaaacaaaaagccaaacaa
ccagccaaacaaccagccaaagtgaaaagggtatatgacaaaagagtcagccccaagaagatggttaaag
aggtacaatttaagcttcccatcggcacaaccatctcaatgacagatatatatccacagattaacctgtc
tgaactttccattccatcggaagaagaggaaaatattaatcaatgggttgacacaataatggttggtgaa
cacaaaatatatctcctatgtggactcaacgcccaagtcctgtttttaaatcgtgcagccacccaatacg
aagtgtttaacatcaccgatgagattaaatcgagtgtaccgatcctgcttatcaaaacaccaaactatta
ttcagttgcaatatgtttatctcacccatcgcgtccggactttagcaagtgggtgactgaagctattgaa
ttttgccatcaattccttaagcaaggagaaatattcaagcttaatgatatcaaagcacgaatcagcaagc
gtccacaaagaaagaaaatctactcgccatcctggttgatatccaaagaagggttcactccagtgtctat
ttatgagaaaagcgcaccggttatccgtaccgatggtatttcactcagtattaccaggggtgttgctcga
cgctttgagccaaaactaaaagaacaacatttgccgtatcaaaaagccggaactgccaaggaacgtcgct
ccattgaaactctcaagatggcagtagcaaccgatggtaccaacccaatttgttatagcatcgacccagg
tagaagttctcacgtaagctactcaaccgattctaaggagagacgggcatctgtcaaacagtattatgat
tggaaatccaatcgttactctaaaaaagtaaagaaattggaagagaaattcaaattgtttcaatctaaaa
tgccacctcacagtaagtaattttaattttttgtttcaaattttttttttttattcatttaattttttta
taatccaatcatttataggtaatgcatatggaagagcagactatttcattaaaaactgggaggtaatgaa
actttatatagatttcagattaaacaatatccataggcaaaggcgacgattagagtttaaattgaatcaa
cagtccaaatcaaagttggtaaagcaattagtaccaacaaccgcttcggaaatgaagcaaggtgttattt
gtaagttctgttttttattatttttttattatcattctataataataaccatattgttgttgttttaaat
caataatttttctttttactaataataaactgttttctattttctttcttatttaaatagtcttgggtgc
atcatcatttaaccatgcaagtaaaggtcaccgcaccttcatttcctccaagggtctcaagaaaattttt
gaggctcatggttataatgtggtgtccgttaatgaattctgtacttccagagtaagtgttcaattaacaa
ttatataacgaatgatcattgattaacattaatttataacaattaggtgcatcatggttcatacgttgaa
caggaaatgaaactgttgagtgctattaaacgggttgatcaacatgtatctggtccaaaggctcaatggc
caccagaatctaaaccaaaggttaatagctctcgaggatctgtatacgagaaggtgagaaatgactatga
gaatctgtcaaagtttgaaagtgacctcaatagtggtggttccatgcaagaacagcaatcgacctacgac
tattatggtcatcactccatatatagtactgaactctcgaaaaagacaaccaaatcggatcaaggacatc
attccacacatagtactaaactctcgagaaagacatccaaatcagttgctaaaagagaatggaaaaaagt
actctccaaagatggtttcctgtataatcgagactccaacgcatcaagaaacattcttgttctaggtttg
tttatggctcttcactcctaccgaccaaatgtcttcaagtccgtacgaaagtatactgattcctccacca
actaaatttacatattttctcaaatacgattgaaaagcgtacccgtaaactggtgagccagtttataaga
catagggtactgccaagccagagag
>PPa-3
attgtaaagagcatcataattttagctattgagtgtggtgaattattcttattcagattttgattcctta
ttgattagaaagattatatgatatatgttaaaaaattgatagatttctagataactcaaatgtttatttt
gtggttctggtgcatttaatctttatgaattaatgaatcctataaataatcaaacaaacaaattatttat
ttaaagaaattaaataatatttacattatctacaaatatttttttcacttcatttaataaacatcattta
ttttttgtcatattatatttgtttttttacacttcatttaataaacatcattaatttattataatattaa
attggtttttttacacttcatttaataaacatcatttatttattatcatattatatttgtttttttacac
ttcatttaataaacatcattaatttattatcatattatattggtttttttattttatatgtgcatattct
tttattttatctaatatgtctgattcagacttttactcagaaactgattcagagtatgtatcagaatctg
attcggaaacgaattcagaatctgattcggaaacgaattcagaatctaatccaccaccaccaaccacttg
cggaacaagacatcactcactttttgttggtcaaaatgaagaaccttcaaatagacctactcgttgtaaa
aattgtttaactcttgcttcttttctttctacacataaacatttagataaatcgtcactttgttcaactt
catatcattcaataataacagactcaccttcaacatccaccaacaataatgatatttgtgaattttgtca
atcgtttcaaacatattttgttaaaaagtttaatacagaaccacctattcaaaataataataatcttcct
ccaactattcattcatcatcaaacgctttaaaatatcaaatatttcaagatttattacgacaacgtaata
caaatcaactcaatctttttgaaaataaattttccaatattttaaaaaactcttcaatctcgcatgtttt
aagagatttgaatgagcaatcatctatcatcaccaaccaccaattaacactatttggaatttccccacat
gaattccaaaatcaccaacttatcgaaaatcttattaaagatctatcaactaccaaatcagcacaattaa
acaccacacaatatctttctattctatcagatttatataattcacccgatataattatttcaaataatat
attattatcatataaagttaatagtgataaaataaaaaaaagaaaacatgaggatgaagatgatactaat
aagaataataataataagaataataataataataataataatgaatttattgataataataaaaataaaa
taaatattatagaaagtaaaataaaaacaagagaactaaatctacgactcatgttgattggtttaccaat
tataagattacatccactcacaaatgataaacatataattgattattataaatatattaaattaaataat
gttataatagattataattatatatgtaataattttatttatataataaataaacattcatcttcatcat
tatcattatcttcaacaacaacaacaacaacaacaacacaggatttaaatcttataaataattatatatt
taataatatagaaaaaaaggatatctctggtatagattccttacttgatttcacaaaatttgtgcaaaaa
tcaatatcaaaaacaccactcacatcattattgtcaaacaccattaatagttttattaaaaaaataaata
aatcaataaatgtagaacttttttatgaaattcataaaaaagtctctactttttatttatttttaataat
atataatattttaattgaaagtaaaatcattaaaataaaatcaaaatcaaattataatggtgagttattt
tgtgataatttataaagttacttttaaagtaaagctgtgaatatactaataaaaatatttaaagatttta
ttttatcttttttttcaatagattccacacctcttcaggtgcttgaatccatcaataaagcaaataatgt
ggcttattttaagccaaagagaagccaccaagaattcggccacccgattcccggctctcacctgtcttcc
aaatttgtcttgctcagcgaagaggtagtcaaacaaataaacaaacatggtaacaaatattgtctagagg
ataggttcattgatagaattagaaagatatatcctggcttatctagtaaccacttgtggaataattttca
ccacaaaagacaggattcagatcccaatcctccagagtcttctgttgttaccattgactcgctcctacag
atagcgaacaagcactccatttctctccccaaacctactactagggagatcacatcatttaaagccaaca
ggctttgtccgcaccacctttcatcttccgataagtgcaccaaggattgtcaatcagtgtatggcgatta
tcaatggaattttaatatgtttattaatggaatcacagacaattttgacgaattcaagaaagtgttacca
tcgtacagatctacattcacagacaccctcaatatgggtactctaccagagtcacatttgtcaacgaaag
ttaatttttccaatcgatcaccaactcttccaaccaatacattcgatttggataaacaacaacatgttcc
tcatcaattaacaaatgttccggctgttcattcatgtgattccaacttcatgccgatcaatgttaaagat
cattttgatatcttggttatgaccagtgatccaatatcacaacgacatctcgctttcaataagacggaga
atgacatatgtcaaaccttcaagagtttgtttatcaattttggtatccctatgaacgttaagccaaagtc
accacctacaaagaaaacaacttcatctacgaaaccttcgaaaggtaaaaagccggagagaaagttcaag
aagaagaacaaatcaaagacagtaaagcaacaaatcaagtgtcctacaaaatctttaggattcacagata
cttatccacgagcaaacgtatctgaactctcgatacctgcatccgaggttgaatcaatcaacgagtggtg
tgaattgatagctgcgggtcaacataaagtcatatggttaacaggagagaactcccaaacactattcatc
tctacgatgactggaaaagacgacactcaggtctttgatatcacagaaagactacgttcccgaattccga
tatttttaatgaagcgacgactggtaccacttgaaacagaggattctgtagattccattctgatgtgcct
tccgcatccagcctacaagagctacgacaaatggtcaaaggaggcgatggaattttcacaatgctttttg
gcaaagaagggttcaccgatcgatatcgatagcatccatgcaagaatgtcgctgagaccatcggtaaagg
gtatctaccgcccgagttggatgaccaggaaaataggtgacacctctatttatctggccgactatgcagg
tccagagttcagaagtaacggggatactctttccattactagggctgttgctaggccatttaatcctgcc
gtgtcaaaggataagctttacctaccttaccaaatgcccgggtccaagagagaaaaacaacatgtagaag
atttcaggtctatatctgatacagatccaacgtgttactctgtggatcctggccgaagttcccatgtcag
ctgctcttcacatggtttggtaaggagagcatccgtaaatcagtattactcttggaggagtaacagggca
tctaaaaaaatgcgaaggcttcagaagcgctttcaattatttgaaagacaaaatccctcctcagagtaga
tatataatatttaattttttaattttttttactaacatttaatttttttttttattatcaaagccaatcc
attggctagattagattactttaatctgaattggtcgatatttgtagaatatattgctttcaaaatggat
ccaaggcataaatatcttcgccgaatcaattataggtttggccaaatcgcaaagagcaagttggtcaaac
aacttattccgacgccagcttctcatatgagtggaggtttagtgtgtaagtttatttttctattttattt
tttttaattaataaattatttattatactaactaatatattcaatttttttttttccatctctcttttct
tcttttttctctcagttttgggtgcttcagaattccggcacaactccaagggccaccgtagtttcatctc
taccaaggggttgaaaaaactcctcgaacaacaccaatatagagtcgttatggtgaacgaatattgtact
tcaagagtaagtattgtttgatttaaaaaaaaattatatttaaatctaaagatctaaactaattttattt
tttcttttttttttttaaatctcaaactatatttcaggtttatcatggtacctatctacgagaagagaag
aatctgatggttgctatcaatgaccagtgcgaacacgagagtctaccaaaggttgaaccaaccaaatggc
caccagataacataccgccggtgccaccgaccaaccaaccatcgactgtcttcgagaaagtcagagctga
ctatgccgaactggtcgaatttggtagtgacttgaatagtcaaggttcaaagcaggagaagcttttgaac
tacgactactacagtcactactctatttacagtaccgagttgaaccttaaaaagactcaagtgcccacca
gagactggaaacgagttttggccaaagatggtttcctatttaatagggatgtgaatgctgccagaaatat
tctatatttggggctattcatgtcactgtattccttccgtccaaaggtgttcatgtcagtacgcaaatac
acagtctaatgtctactccctaagttttgccgataagtcaaacgctaacgatcataagattcaatgtctt
ataatacagttcgttagtcaagttaattgccgtttttaaaaccaataactgtatgtattttttttttaat
tttttattaatttaattttgtttattaattttttataatttgaattttagtacctctaagtgtccatttt
ttattttttcaaaacattcatcccacacgaataaagaaaaaaattttgatttcagaaaataataattaat
ttatttaagttgaaatagtttatttctataactttgatatgtaacaatatgagtagtctactttttaaat
taattaaaaaattattaacagcatagtcaaatgccatagttgtacaaccttcactcctattctcattcaa
ccattttattacttctaatttaagaatatatattatattattatgaagaaaattaaaagtataaaaagct
gtaaatcaaatctagatttaaaaatgtttttaactttgatattttttttaatatctctatgtagctctct
ctttgcttgttcattatattagtttgtatttttgtaaagaattttttgaaaattgtatctgaaattattt
atcctataattttactttatttcttatggcgaataaggtactaaaacatctaaatttataggtattcatt
tttttagaaaaatatatttttatatttttttcttcaccagaattaaagggtaatcactggaaggagagaa
agttatttatatcccttaacattttaaaaaatgaatcttaaaataatacaatcaaagctcagtaattttt
cttttttttttttcaagaattctctatggtttgacttatttgtagttataccaattacgaaccaaacacg
tttctatttatacttttttttttgcaattttttttcttcaaataatcaaaatgctatagaatggaatgat
tggttagccaaaaagtataaaagtgtatgtttttttaattttatttcattgattttgaacatcttttgac
taataaggtaaataaatgttcaaatcatacatttccatttccgtttaaagtaaatacaatcaaagaactt
acctaccttccttcctttcattgttgtgtgtttattttatttttcaatttaacttcgtgctccacacaac
aaaattgacatttacaggcggaatccatcgttatctttgaacaagcttccgttcggttgtggtgtaaaaa
ctttactattgagaagtgaccattgtttgcagcagcatccatagacgaaacagataccatggtaccgaac
acatccttcttagtggcatgaagaaattcaatgggttgccaaatggccatatttaatagcggcatcgtag
aatgctttataatcgatatccgatcgttttagatccttggaatacacaaactctattaaatctgtattgc
cttgggttgctgctgttgagagtgattgtatataggcatcgatatagtcatcgaatagtctctgttcaat
cgatgtttgattgataatcaaatagtttaacacgctcttatatctatcgaaacacttatatcgaatcaac
tcctctggaaagcaagcgagatcttgccaatcacatcttaatgaatttctcattaaagcaacatagtgaa
tctctctaaccgatctgaatataagtttactaatatacactgatttaattatctttttaaaaagaatagt
atttcttatttctacttctttttccatttatcaatctatctatctacatttaatgtattgttttgaaaat
aaataaataaaatattagatatttgattaaaaaaaaaaaaaaaaaaag
>PPa-4
GTTAAATTTTTTTCAATGATAGTGGTTGTGGCTGTTTTTCACAATTTTTTTTTCTAAGTTTTTGCAATAG
AGATTAATATTAAAAAAATAAAATAAAATATCAAACCTTGTTAGATTTTAATAAAAATTAGATAAATAGA
AAGTATTTTTATAGTAGATTTAGAATATAAAGTTTGATTTATTCTTTAAAAAAAATTTGAAAGAGTTTGG
CCTCTGTTTTTCGATGGGTAAAATGAGTTTTCCAATCTGCATCGGAGTTCGGAGCAAGCTACAACAAACC
CGAGAGATCAAAGAATACAGGGACAGACATATTTATCAATGTTATGAAAGATTCAATCAATTTCTCAAAG
ATCTTCAATCAAAAATTGGTGTTCAAAAAATGGTTATTGTAATATGGGAAATTTATATGAGAAAATCAAT
GATAGGCAACTAGCGAAATAGATATTTAACAATGGACCCTACTGATTAAATAAAGCACATATATCAAATA
GAAATGGTTCAACACACGATATGTGATCTTGAATTTCTATCGATTCCTTGAATAGTGGATATAAGCTGGT
ATCTTTCACTTTGCCAATCTTCACTAAATATTAAATTTTTGGTTTTTATTTGAATCAAACACAATCAAAT
CAACAATAACCATATAAAATTCAATTGTATAATGTTAGCGATACGAAAAAGCAACTTTGTATTATAGTAG
ATTGACAAGAAAGTGAGTTAATAAATGAATAAATGAATAAATATAATATATATGAATATAAATATATAAA
TATATAAATATATAAATATATAAATATAAATAAATATAATATTTAAATAAATATAAAAAATATAAATAAA
TATAACACTGAAAATAAATATAAATATTAAGATAGATATAAAGATAAATATAAATAAATAAATATAATAC
ATATAATTGATATATAGAGAAATAAATAAATTACTGGATGAATAAATAAATGTATGAAAGGAAGAAAGAA
GAATGGGTGGATGAAAGATTGAAAGAAAGAAAGAAAGAAAGAAAGAATGGATGAAAGGAAGAATGAAAGT
GAATTAGGTGCTAATTCACTGCAGTGCAAATAAATAGAAATATAGTGTAAGAATATAAATATGTAAAGCG
TTGAGCACAATGTGCACTGGACTAATACAGTACTTATATTGTATTACCTATATCTATTTATTTATAGAAT
GATACATACCATATAAACAAATTAAAGGCAAAACTAACCTATACTTTTTTGGAGAAAAAAAAATAAATTT
GAATTAGTTATCTTGAATATACTTGATTATTTACCCACTCCCTGCACTGAGTGTGCCCCTGGTAATCCAT
TCTATTATTATTCACGACTATCATATCAAAATGGAGAAAATCTACATGATAACCGGGTGGCTCGTTCGAT
GCACCTTTATTGTTGTTACTCAACAATATTTTTCTATTTAAAACAAAAAAGTTAATAAGTAAGAATGTTT
ATCCAAATTGATTTTCAATTACATACATTTTATTTTTAAAGATTGTAGCTGAGTCGATATAATAACTTGA
CCACCTTAGTTAGAAATATTGACTAGTTGGCCCTTTATATATTCTAAAGTGGTGCATTTTAAAATATATA
GTTTTATAGTGTGCCTACCCTATAATGCCGGATTGGTCTGTATCAAATAAGTTAGTAAAACATTAATTGA
ATAATGTATACTAGACATTATTGAGTGACAGCCAGATGGGAGTCTTCATCTTTTACATTCGGTAATACCA
GAATAATTTGTCGTAGGCATACAAAATTATCTGATATGTTGAACATAAAATTAATGACATACGAAATATA
ATAAAGAAGTAAATAAAATTTATATTAATAAAATTATATGCGTATACCTTTATTGGACTATTCTCTTGAT
TAAAAATACAAATAAAATCTAGAAAGATCACATTCTTTGTATGAATTGACCTTTGTATAATAGAATGAAT
TAGTTAAGTACATTCACAACTGCTCAGCTGCTATATAAGGAACTTATACTTACAATGAACTAAAACATAA
TATAAAACAAAATTTACTACTACCAAATCAATATGCTTCAACATTCAAACACTCCAGATAATGAATCAGG
TTGAAAGCGTTATTCTAAAATAATATAGCAAAGTGCTCACATGTTGAATTGTGTTTTTGTTAATAACCAA
AATCACCTTATTCAATGTTGAAATAAATTTGATTTGAAATGTACTAGACCAGACTCCCATCCGAACATAT
ACATAGCTTCATCAAACCCATAACAACAAATGAAAAAATAGGCGAATTGATTGCAAGATTCTTTACACAC
TACTGCATATACTATTTCAAAACAAGCAATCAAAAATTATTGAATAATTATGATCCACTAAAGATATGTC
AAAGAAATAAAAATTAGTAATCTGTATTCATTAAAATAAAACAATTATTTACTTACACTATCTTTTATGC
CTAAACATCTCCACATACCAAAAAGATTATAATAAAATTTGAATTATAAAAATGATTTTAAAACATTTCC
AATCATATTTTGAATTGGTCTTATTACCAGGTTTGATAATGGGTTCTTAATGAGTAGAGTGGAGAAGAGC
TGTCCATAGTCCGCTATGGCTGTGAGGCATGGAATTCTTATAATAAGTTCTCGTAGAGATGGCCAATTGG
ATAAGAAGTCACCGGCATTGTTCATGTTTTCGTCTTCTTCTGCGGTATTCAACTGGTCCTTGATCTTTTC
ATATGGAATACAGAATCGATCGATCTCCATTGCATCGTCAGTTTCCTCAACTTGTTCCATGATAGGATCT
TCATGTGATGTCATTTCTACATCATTTGATGCTGCTGCTTCTGACTGTGGTGGAGATTGTTGTTGCAGTG
TTTGTGAAAGTTGTTGTAAATAGTTGATTTGTTGTTGTTGTCTATAATCTTGAATCTGCGAGTTGTAATT
GTTATCGATTTCAAAGATTACGACAATTTCTTTTGCTGGTTTTGATTGTTCCGTTGATTGCACTGTAGTG
TTGTGTTGAATAGGAGTATGGAGTGGTGTTTGGGTTGGAGTTTGGATTGGTGATTGAGATGGAGTTTGGA
TTGGTGTTTGGGATTGTGTTGGAATTGGTGTTTGGATTGGTGTTTGGGATGGTGTTTGAATTGGTGTTTG
GGATGGGGATTGGATTGGTGTTTGACTATTTACATGAGTTGATTTGTGATGTTTTTGATTGTCCATTGAT
TCTTGATTATTATCTTCTTCTCTTATTCTTTTTTTTGTTGAATTGTTATTATTATTATTGTTATTGTTAT
TTATTTGGTTATTTATTTGGTTATTTATTTTTTTATGTTGACTATTATTGTCACAATCATCCTCTCTTTC
TTTTCTTTTACCACTATAAATCAAGCTCGATCCGATATCATGATCATCGTCACCAAAATCAATCGATTCG
ATATCAAACAATGGTTTACTTTGGGTATTTTGTGTATTATTATGTGTATTATTATGTGTATTATGTGTAT
TATTCTGTGTATTATTCTGTGTATTAATTTGTTTATTATTTTGTGTACTATTTTGTATATTATCTTGTGT
ATTATTCTGTGTATTATTTTGTGAATTAGTCTGTTTTGTTTTCTTTGTTCCTCTGTAGCCTCTTCTTCTT
TTGTTTGTACCAGAGAGTGTTTGGTCTGGTGTAGTTGTGGTAGCTGGTTTTGGTGAAGATTGAGATGAAG
TAGAAGCAGCTTGTGAATTTGAAAGTGTTGGTTGAGATGGTGACTGAGGTGACGAAACAATTTGTTGTGT
TCTTGAAGGTGTGGGTTGTGGAGCTAATTTAGATGTTACATTGGCATAAGTATTTATAATATCGCTCATC
TCTTTTGCCTTTTCCTTATTTGATTCGTCTACATTCTTGGCAATCTCATTCATTTCTATCATGGTGTTTA
GATAGGTGGTATGTGCCTTATCTCGAGCTGGTTTCCAAGACTGTGCCTCCTCCTTGGTGGTCGATTCGTA
GCCTTTGGAAATTGTAGTCTCTTTACCAACTTGACTTTTCATAGCAGAATATTTGTAGATAGTCATTTTG
TCAACTTCATTTCCACCCATGAATTTAATGTAATGTTTATTGGCACGCATCTTTTTTTTGTAAAAAAATA
TTGATTAATAATTGTTTTGAATTCAAATTATATAATTGATTAACTTACTGATCTATTATCTAAAAACTGG
AAACGATGATACTCTGTAAAACCAGGAAAGATCTTTATTTCTTTCTGTTTCAATTCCTTTGGGTTATGAA
TTTCGACTGTTACTTTGATGGTAACAGCTTCCTTCTCTGATTCAGAGGTCAATTTGTATGTTCTTTGATA
GTTGTTGTTGTCAGTGGTACTCTTGATTGCATTGATAACATCTTGATCTGTATAGATTGAATCTTTGAAA
CTCGACTTGTCTGCTATCGCTCTAGAAACCATTGAAAAATGTTGATCGCATTCACTCTTTCCGTGATAGG
GTGCAAAAGTATTCAATTCGACGAGATACTTTCTTTTGGTTTTGTTTGGAGTGTTTGGATCAGCTACTTG
CAACTTTGACAATGTATGCATATATGAAAGTATTTCATTTGACTTGAAGTGTCTAGCATTATCACACCAA
AATGTAATTTTGTTGATATTTAGACTGGTGAATAATGGATCATTGATTAATTTGTCGAGACATGAAATTG
CAAATGTCGAACAGTGATTAAGTACTTGTGAAAGACAGTCATAGTAGTGAATCTTCAGCTTGTCACCTTG
CTTATAGAAGAGGACCATTCCAAAGAAGGTACGAGCAGGTTGTTGGTAAAATTCATGGCTTACTTGCACT
TTGGATTTACCTAATGATATATTCTCTTTAAAATCACAGAGAATAATACACTCTCCTGCCTTTAACTCAT
TTTTCTAAATAAAAAAAAAAAAAAATTTCATTAATAAATCATTAACTAAATGTATTAATAAAATTATAAT
TACACATGTCAAATAATCATTCTTTCTTTGCTGAACAAACATCTTGTGAATAGTCAAGATTTCAAACAGT
TTATGATCTTGATCTGAAAGTTGCCCAAACTTAATTCGTTTTGACTCGAGAGCCTGATACTGAACACACA
TTGGACACATGTCGGTTCGATTCTTCATTTCTCTGACATACTCTGGTACGAAACTGTAAAATGCACTTCT
ACCCATGAGTGGATACTTGACTTGATCAACTTTACTCTTCTTGAGGTAATCTGAAAAGCAGGTATTTATG
TTTCCTAAAGCAAGGTTCTTGATTGGCACCAACTCGAATGCTCGTTTACCATCTGCGTCGAGTTCTTTGC
TGTACAACCTCATGTTTTTACTTGATTCTTCAGTTATATCTTTCATATTGAAGTAACCTTCGACGGCTGT
CCTTAGCATCGTGGTTCTTTGTCTTCTTGTCATTTGTCCATTGTGTGTAAATTTAGATCTCCAATTGCTG
ATCTCTTCTGCATTAATCAGTCTACCTGCACCATACTTATGTACGTGTTGAATTGCACGATTCCACGCAT
TATTATCTATTGTGATTCCAAACTCTCTGATTTCCTTAGAAGTGTAAAAAGGAACTAAACTTGATAACAA
TCTAGATTGGGAATATTAGTATCAATGATATACAAAATCGCGAGCATTACAAAACACTTACCTTGTTTTT
TCATATCCATCTCTATCTGTATATTGGCCACTCTGAAGTGATGAAATAACATATGACAACGCAACAGCAT
GTGTGGTTGCTCCAGGTATCTCTTCATATATCTCCTTATATCCCTTTCTGAATTCTTCTGTTGTAGTAAT
ACTACCATCTTTCTTTAATTCTTCAAGAACCTGAATATATTTATAGTTAAAAGTATTAACAATAATCATT
CAAAACAACAGTTTATGATATGTATAGTTGTCAATAGTGTACCTGCTTTCCAGTGGTATTCTTTGTTAAC
CAATCTTTCATTAAATGTGTCTGTTGATCAATCGTTACTTCGTTATGTTTTTTTGGTGATGCTATTACAT
TGCACTGAAGTTGTTATTAAATTTAAAACTTTACTTTTATTACCAGACCTCTCTGATAATTCACTATAGT
CCTTATAACGATTACTCTTGACTGGTTTAGTGTTTGAATCACTAACTGATTTTATTGAATTCAATACTCC
TTGTGTATAATTATTGAAAGAGGGAGCCAATGATGGACTATTATTACTCTTATTTTGTGTAGTTAATCTG
CTTGCCATTTTAAAATAAAACTTAATTAAAATAACGAATCAAAAATCAAATATAAATAATTAAAAAGAAT
CACTAACTTTAAATTTTTTTTTTTTTTTAAAAAAAAAGCAAAACACAAAAAAGCATAGCCACATGATAAT
AAGTATTAGTTTGATGCACCTCTTTAACAATATTTCTATTAATGATTAAATCTATAGATTGTTTTATTTT
TTTCTTTATTATTAAATTTTAAATACATATATTGTGTTTTGTTTTTTAAATAACTCTCTTTTGATCCATG
TATAACCACATGACCAACAGTCTACCTGTTTGTAGAATAATACCAAAGAGGTTACGAGGGGTCATAATGT
TCACGAATTGATGAACATTATATTTCCTCGATATATTTTCTTTGACATTCGAAACAATGTTGAATTGCTC
TAAGCATTATTAGTTAGCTAAAATAAAACCATTGGTTTTCACCAAATCTTGACAATAATTAAAAGGTTCA
CGTTTCTCAGCTGCTCTTCTCCTATAGAATTCTCTGAATGATGATGATGGTTTAACCAGTCAGTTAATTA
AAGTTGTTTAAAAGTGAAAAAATAAAATAAATCTATATCTTTATAAATATTACATCCACTATCCTTTTTA
GCCAATCTATGATTACATGTGCTTGTTTATATGTTTATTTTACTTTTTAGTTGAGCAATAGAACTAATTC
TGTTATTGAACTCAAACTTTGTAATTGTTTCTGTTATTGAAACGCATGCTAATCGGTCATTGTCCAGTAA
TTAACCTTTATTTACTAATTTACTACATCTCGTATATCTTGGTGATAAATATTCAAATAATAATTAAATT
ATAACTATATTTTAAAAGAATGAATTAAGATGTCTGTTTTCTTTTGTTTTGAATGCAAAAAAAAAAAAAA
CCAATCCCAAAAAATAAATAAAAAAAAAAGTTATTTTCAAATGATCCAAACTAACTTGGATATTAGAAAA
AGAATCTTTTTTTTTCTTTATCCTCGATTCTTGGTAAAAAACTTTTGGAATTAAGTTTTCAACCTCTTTT
TTAATATGGAGAGAATTTGACTCATTACAACTAAACTATTCTTTTTTGTTTTGACAAAACCAAATTTTTT
CATTTTAATTTTTTTACTTTACAAACCTTCAAAATAAAACAACAAATACAATCTTCAAATTTATTTAATA
GTTACTATTTCTTTTTTTTTAATATTATATCTATTCTTTTTTATTCTTTATCTTTTCTTTATATTATTAT
TTATTATTTATTTTATTTGTTTATATATAGTTTTATTAGTTCAAAGTTATTTATTTATAATTTTTATTTA
TTATTATTTATTTATATTTATATTTTTATTTATTTTCTATTTATTTTCTATTTATATATTTTTTTATTTA
TTTTATCAAATATGTCAACATATAAAACTATTAGTGATTTAAAACTAGAGGATTTTATCAATAATGAAAC
TTTTTCAAGTAAATCAAAACAAGAATCACAAGACGCAACCAATCTTCTTTTCCATCTTCATAATATTATT
CATAGTTTTTATTTAAAAAATATTAATAATTTAAATAATAGTAATTTTAATAATATATCTATTTATATAG
AAAAGAATCTTAATAATATAAACTCTAAAGATATCTATAATCAATCAGATTCAATAACAATCAATTATCA
AACTTTACAATATATTGTAAATAGATTATGTAATAAAAAAGATAGAGATGAAACAAAAGGAATAAATAAA
ATATTGGGAAAGGGAGAAATATCTGTATTGGAAGTATATAAAAAAATATCTCTAGAAAATACAAAGTGAG
TATCATTAAAGTTTTAAAAATAAATTTTGTTTTAAAATCAAACTAATAATAATTTTATATCCAGGAAACA
ACTTAAGGTGTTTATTAAGGAATACAGGGAGAGTAAAGTTTTCCAATTATTACCAGTCGATCAAAACAGC
AATTATGATACTACTCAAGTTGCAAAACAACTCACAACCAATATAGTAAATCACCTCTCAGTTCAACTTT
CAAATCATATTAGAGATATAATGAAATTATACAATGCAGCAATTAAAGAGCTCCTTCCAGATCCAGAGAT
AGATCGTACAGAGACCCTTCGATTTCTTATTAAATACAACATTGTAAGTTTATTTTTTTATTATTTATCA
ATAATAGAAATATAATTAATATTGTTTTTTTTTTACAATTATTTTTTAGGCATCAATCTTACCAAATAAA
GAAATTAATAAATTGTTGGCAGACAATAAGTTAGAAAATACAGATCCAACTGAGAATATTATAAGAATTA
TAAATAACAATTTAGATTATTCAACTCTCAACCTCAGCAAACTATACTCATTTTTTAATGGATATGATTT
TGAAAAGCTTCAACAAATGGAGAAAGGTGTATTCACCAACAGCTGGAAATTTTTTTCAATTGGATTGGGC
AGTGTTTTTTTTAAATTTCAAAAAAACATTGAGGAAATAGGTCATCAAGTGGAATTTGCACAGCTTGTTA
ATTCTCTGAACCAACATATCGAACATTCTAATTTATTACAAGGTATGTTTAAATATATTTATAATCATTT
CTATTAATGATTAAAATTAACTTTTTTAATTATTTTTTTTTAATAAATAGTTGTAAAAGATGGTAAACAA
CTCTTGGATGTATTAGGCAAACAAGAAGAGCCATTGTTGGTAAACACGTCTGCTCCAAGAGATATCAAAT
TTACCAACTCGGAAAGCCATTTGGTTATTTGGGTTCGATCAATCTTTAAGAATATCTCAAAATATGGAGA
TCAGAATTTGGATAAAATTCAAAAGAGATTATCGTTCTTTATACCAGCAGCACCAACCTCATCAACAACC
ACAACTGCAACTACTCCAACAACAACAACAACAAAAGTGAGTTTTTTCAATTGTAATTCCAAGAATCACG
AGGCACTTGGATTGGCGAAGCCAACACCGGTAGTAGACAGATATCGAGATTCAAATATTTGCAGTACATG
TCAGTATCACACCAATAGCAGAAGAAAAGAAAATCGAAAAGACATTTTAGCAACAGATATAATTAAATCT
TTAGGCGATTTAAAACAAGAAGATAATAGTAAAGTAAATCAACTTTTAGTTATAGTAAAGGATATAATAG
TAGAAGTTTTTAAATCAGAGATAAATGACAATTATAATATAGATACTTTAATAGAGATATTAAAGATAGA
AAAGGAGAAGTATGATCATCGCGATAGTAAAAAGAAAAACAAGAAGAATGAGAAGAAGAAAGAGAAGAAG
AAGAAAAGCAAACAAAGTTTAAAAAATCTACAACCAACAACAACAACAACAACAACAACAACAACAACAA
CAACAACAACAACAACCAACAGTAATCAACAACCTTCTCTACGATCTATATTTGATGATAATGATGATTT
CGAATTTAAAAGTGATGATCCAATAGCAGCAACAACAACAACAGATTCAACTAATGATAGTAATAATAAT
AATAATAATAATAATAATTTAGAAGGATCAGACCAATCCTATCACCCAGAAGAAACCACTGCCAATGGTT
TTTTTGATATCTTGAATTATTTCTCCCGAATGCCACTTCCATCAGGTAGCTCCAAAGATACTAGTGCTAG
CCGTGCAGATCAATTGCAAGATCTGCAGATGACTGAAAAACCAATCTCTCCGTATTCTCTCAGTGAAGGA
CCACCGGATCCAGATGTAATATTCGTATCAGACCACCTTGATTCAATGGTTCACCAAAAGAGAAGGTTGA
ATGAGAATACCATATACTACGATATTAAAAGTTGCTCTTGGCTTTTTGTAGATCCATCCAACTCAAAGGA
TTTGTCTGATGAGCAGCTCCTATCAATCAAGGTGAACCGTATAAAGCAAATCCTACAACTTGGTAAAGGT
ACCTTCTTTCTTTGTGGTATAGCATTATGGAAACTTCTCCGAGTTCTTATCACGAATGAAGAGGTCAATA
TCACCAATAGAGATCATTGGTATACATCAATGAAATTGACTTGTAGCTTTGCCGGTCGCTCCATCACATT
ATTTCTGTTATCAGATCCTTGTCATTCATCAACAATAACAAAACAAGGATTCCAACATTATTCAAACTGG
AAAAAGGATACAGCTATAAATATCATCGACTCGGAGGCAAAACCAACTACAACCACCACCATCTCCAAAT
CTCCTCATATCAACAAAAGCAATAGAAATAGGAGATTGATATTTATCAATAACAAGGTTGTAGAGAGTGA
TGATAATAATAATAATAATAATAATAATAATAATATTTCAACTCAATATTGTAGTGGTGATGATAAGATG
ATTCATGAAGATAAAGAAACATTAGGTACCGATCAATGTATGGAGGATGATGTCTCTAACGATACTTCAA
ATGAATCTATTATTTCAGCTAATGACCCACCAACACCAACCACTACTACCACTACCACTACTACCACTTC
CACTTCCACTACTACTAATAATAATAATAATAATAATAATAATAATAATAATAATAATAATAATAATGAC
TATTACAAATTCTTTAATATTCGTAATAGATCAATGTCATTCACTCTATTTCCTAGTGTAGATTTGTAAG
TATACTTTTTAATTATTCAAAGATCTAATATTCACTGACATTAATTTTTTTTTTTTTTTTTTTTTAAATA
GATTTAATCCATTCAGTTTGATGTATTCTGCCAAAGACATTAGAAGAATCATCAAAGCCGAGGATGGTAT
GACTGATATCCAAGTTATAAGATCTATTTTAAAAGTAGATTTCCTCAGGAGAATATTTGAAGCCAATCCG
ATCGATGTACATATCAGAACAAACGGTTATTCAGGTGGTGTTGTGTTTAAAAGCAAATCAAAAAAAGTTC
AAAAACAATACGAATTGAGTAAGTTGATAGATATTTATAATCTAGATTTGTATTTATTTTTTACTAATCA
TTTTTTTATTTTATTTTTTTTTAAAGTTGGTTTAAAAGACATAAAAGATAAAGATGTACTTACTGAAGAA
CAATTTGAACAACTTGGTGTAGTAGTTTGTGATCCAGCACCAAACCACAATGTTTGGTTAAATAACAAAC
ATCCGTTTGCAAACGGTGATTATTCTTTCCGAAAGAATGTCATTGACGTGAAGTCTTCAACGCATCACTT
TCAATCCGAGTCTGGTCTGAACAAACACAAAAAGAATAAGCTACTTGGTCACGATTTAATGAAATGGCAG
TCTGACATACCTTCAGTCAATGGTAATATCTTTTTTTCACAAGATTATCAAATTTTGTTTATCTTACTAA
CTATAAATACTATTTATTTTGATTTTTTTTTATCATAGGGTCCAGTACAAACGATATTACAGATCTTGCA
ATATATGAAAAACGTTTGGAATTTATATTCAAATCGGTTTTTTTACCACCAGAACAAAGAAGTTCAGATA
TCAAACCATATGGTATTCTAAGGGCAGTCGGAGAAGAGAAAAAGAAAGAGCAACGAGTCTGCCTCTCAAA
CAACACCACCATTCCATATCACTCAAACCAGCATAAATCCGTCTTCCATCAGTATCGACAATGTCATGGT
GATGCGTGGCAAAAGGTTGATTTGGATCGATCGCGATCAAAGAAGCACAGTGAATCATTAAATTCGAAAA
AATTGTTCAACTTTGCATTGCAATCGATTCCTATCAAGCAGTTAACTCATGATCCAATGCAGATCGATTC
CACCGATCCCAATGATCCAAAGCAGATCGACTCCACCGATTCCAATACTCCAAAGCGCGTGCCAAAGTTG
GTATTCAAGGGTAACAATGTACCCATCCAATCCGACAGGGAATCATCTCAAGAGAAAAGTGGTGCCAATA
AGATGAAGCTACGACGCGTTGGATCTCCCATCAAAGTGAGAAAAGTATATATTCACTTACTTCGAGAACA
CCTCGGCAAGCTTGACGATGGCTCACTGGAGCGATTCATGGATCGATTCAAATTTGTGCTAGATATAACC
TATTTGCAAGATGATTTTACGAATCTACAGAAAGAAGCATTGCTAAAGTTCCTCAAGGATCACAAACTCG
AGTTCCTCGAACCAATCGACGAGTCCAATGTACGATTAAATGATATACAGACTGCAATTCACTATTATGG
AGTGGAGCTCATCCAACAAGCAATGGATATATGGAAATTCTTTAAGTTTACCGAACCATTGCCAGGTAAT
CAAGGTGTGGAAAAAGAAGTACATTTCAAAGATGGCATAAATAGAGTCGAACAAATTACAACAACTTTCA
GGAACCAAGCGTTTCAAAAGTTTTGGTTCAGACGTATTCATTTCGAACGGTGCAAATGGCTAAAGGATCA
TGGAATTAAGATCATGCCAGATAGTGTCGGAGGTCACTGGATTAGACCAAATCAATCAAAAGTGGACGCC
AATGAAGACAGTATTTACCAACTATTACCAGTCTTTAACGGCTTGACAATTTTGGTCATGGTATCTAACG
GTACAGATGAAGGAAAAAAGGTAGAAAGAACATTAATCGGTCGAATTAAATTGAATGGTGGAAAGTACAC
TAGGGATGTAAATGGCACATTCAACTTTATGGTTACTGACAAGGAAGATTGGGACAGCACACCAAACAAA
AAGGCGAGAGAGATCTGTAAGGTGAAGAATATTCCAGTAGTTTCCAATGCCACTTATATTACAGAGTGCC
TGAGACAACATGTGTATCTACCTCTACTATCGTATGATCTGTCGTCAGCTGCCAACACTACCAGTAGTGC
TGCGAAGGTTTCACCAAGCAAGAAGAGTGGTTCCAAGACAGCTACCAACACTACCAGTAGTGCTGCGAAG
GTGACACCAAGCAAGAAGAGTGGTTCCAAGACAGCTACCAACACTACCAGCGGTTCAACTGTTGCACCAA
GCAAGAAGAGTGGTTCCAAGACAGCTACCAACACTACCAGTAGTGATGCGAAGGTGACACCAACCAACAA
GCGTATCGACTCACCCGCTCCCTCCATACCGGATCTTCAAACAAAAAAGAAGTCCAAGAAGACCGACAAT
ACCGACAAGAAGTCTATCGATAGCGATGAAGACAAAGACAATCATCCGAAATCCCGAAAGAAATCAAGTA
AGTAATTAACTTTTTGTTATTTTTCAAATTAAAACAGTTCATTAATACCAATATAAACACTTTCATTCTT
TATAGAGAATAAGAAAAGAGGTAGATGGAAGTGTTTATGTTGTGGAAAAACCAACAATTTCAAACGATTT
ACTGATGTACATTACAAAGTTCTCCACTGCAATCACTGTTTATTGGTACACATCCCTTTTAAAGATCGAA
AAGCTGCCAAAGAATCAGTTGATAAAACTAGAGTCGGTAAGTATCATAGTTGAAAAATAAAAAATAACAA
CTGTTTTTTGATTAATCTTTTTTTTTTTCACACATTTAGTTATTGGTGCTGGTTGTGGTAATTTAAATCA
TATTCAACGAATGAAAGGTGTGAAATATAGTCCTGCCACGGAAAGAATCACCGAATCTCTCCAAAGATAC
AGTTTCAGTGTTTCGAAAACAAACATGAAAATATCAATTTCCAACGAGTTCAATACATCACAAGTAGGTT
TTAACTGTTTAATATCAATTGTTTTTTTATATTTTTACTAATAAAATAATTATTTTTTTTTAAATTTTTA
GGTGTTTGGTCCAAACATCGATAAACTAGAAAATGACTTTGTTTCAGCAATCAACAAACCAGTTTCAAAC
GAGTGGACGCAGGCAAAGAAAGATGAAGAGCTCCATTCGTTATATAACCTAGCCAAGGTCAAACCCCCAG
GAGAGAGTAAATCATATAAACCAAAAGATACCAAGAGGGTATATAACAAGTCATTCTCTGTTCGGTTGTA
CACTGGAAAGGATGACCAAGGCCAGCCTAAAGATATTTTTATCAATAGAGATATTCTTGCATGTACAAAC
ATGATGGCAATTGCTAAGGCCTATTTTTGTGGAAAGCAACGTCCACAACTTTTAGCACCATTCACCAGTC
AACCTATTATTAATACCCCGGGCAAGGAATGTCCACGACAAAATTTGATTTCTGCGTTTACGCAGTAAGT
ATTGAAATTTTTTTTTTTAAAAAACAAAAAGCACAATTTACTAATTTTTTTCTGTTTTTCAAGAGAATAA
ATC
>PPa-5
GTTAAATTTTTTTCAATGATAGTGGTTGTGGCTGTTTTTCACAATTTTTTTTTCTAAGTTTTTGCATTAG
AGATTAATATTAAAAAAATAAAATAAAATATCAAACCTTGTTAGATTTTAATAAAAATTAGATAAATAGA
AAGTATTTTTATAGTAGATTTAGAATATAAAGTTTGTTTTATTCTTTAAAAAAATTTTGAAAGAGTTTGG
CCTCTGTTTTTCGATGGGTAAAATGAGTTTTCCAATCTGCATCGGAGTTCGGAGCAAGCTACAACGAACC
CGAGAGATCAAAGAATACAGGGACAGACATATTTATCAATGTTATGAAAGATTCAATCAAATTCTCAAAG
ATCTTCAATCAAAAATTGGTGTTCAAAAAATGGTTATTGTAATATGGGAAATTTATATGAGAAAATCAAT
GATTGGCAACTAGCGAAATAGATATTTAACAATGGACCCTACTGATTAAATAAAGCACATACATCAAATA
GAAATGGTTCAACACACGATATGTGAGCTTTAATTTCTATCGATTCCTTGAATAGTGGATAAAGCTGGTA
TCTTTCACTTTGCCAATCTACACTAAATATTAAATTTTTGGTTTTTATTTGAATCAAACACAATCAAATC
AACAATAACCATATAAAATTCAATTGTATAATGTTAGCGATACGAAAAAGCAACTTTGTATGATAGTAGA
TTGACAAGAAAGTGAGTTAATAAATGAATAAATGAATAAATATAATATATATGAATATAAATATATAAAT
ATATAAATATATAAATATATAAATATAAATAAATATAATATTTAAATAAATATAAAAAATATAAATAAAT
ATAACACTGAAAATAAATATAAATATTAAGATAGATATAAAGATAAATATAAATAAATAAATATAATACA
TATAATTGATATATAGAGAAATAAATAAATTACTGGATGAATAAATAAATGTATGAAAGGAAGAAAGAAA
GAATGGGTGGATGAAAGATTGAAAGAAAGAAAGAAAGAAAGAAAGAAAGAAAGAATATGGATGAAAGGAA
GAATGAAAGTGAATTAGGTGCTAATTCACTGCAGTGCAAATAAATAGAAATATAGTGTAAGAATATAAAT
ATGTAACGCGTTGACAGCACAATGTGCACTGGACTAATACAGTACTTATATTGTATTACCTATATCTATT
TATTTATAGAATGATACATACCATATATAAACAAATTAAAGGAAAAAATAACCTATACTTTTTTGGAGAA
AAAAAAATAAATTTGAATTAGTTATCTTGAATATACTTGATTATTTACCCACTCCCTGCACTGAGTGTGC
CCCTGGTAATCCATTCTATTATTATTCACGACTATCATATCAAAATGGAGAAAATATACATGATAACCGG
GTGGCTCGTTCGATGCACCTTTATTGTTGTTACTCAACAATATTTTTCTATTTAAAACAAAAAAGTTAAT
GAGTAAGAATGTTTATCCAAATTGATTTTCAATTACATACATTTTATTTTCAAAGATTGTAGCTGAGTCG
ATATAATAACTTGACCACCTTAGTTAGAAATATTGACTAGTCGGCCCTTTATATATTCTAAAGTGGTGCA
TTTTAAAATATATAGTTTTATAGTGTGCCTACCCTATAATGCCGGATTGGTCTGTATCAAATAAGTTAGT
AAAACATTAATTGAATAATGTATACTAGACATTATTGAGTGACAGCCAGATGGGAGTCTTCATCTTTTAC
ATTCGGTAATACCAGAATAATTTGTCGTAGGCATACAAAATTATCTGATATGTTGAACATAAATTAATGA
CATACGAAATATAATAAAGAAGTAAATAAAATTTATATTAATAAAATTATATGCGTATACCTTTATTGGA
CTATTCTCTTGATTAAAAATACAAATAAAATCTAGAAAGATCACATTCTTTGTATGAATTGACCTTTGTA
TAATAGAATGAATTAGTTAAGTACATTCACAACTGCTCAGCTGCTATATAAGGAACTTATACTTACAATG
AACTAAAACATAATATAAAACAAAATTTACTACTACCAAATCAATATGCTTCAACATTCAAACACTCCAG
ATAATGAATCAGGTTGAAAGCGTTATTCTAAAATAATATAGCAAAGTGCTCACATGTTGAATTGTGTTTT
TGTTAATAACCAAAATCACCTTATTCAATGTTGAAATAAATTTGATTTGAAATGTACTAGACCAGACTCC
CATCCGAACATATACATAGCTTCATCAAACCCATAACAACAAATGAAAAAATAGGCGAATTGATTGCAAG
ATTCTTTACACACTACTGCATATACTATTTCAAAACAAGCAATCAAAAATTATTGAATAATTATGATCCA
CTAAAGATATGTCAAAGAAATAAAAATTAGTAATCTGTATTCATTAAAATAAAACAATTATTTACTTACA
CTATCTTTTATGCCTAAACATCTCCACATACCAAAAAGATTATAATAAAATTTGAATTATAAAAATGATT
TTAAAACATTTCCAATCATATTTTGAATTGGTCTTATTACCAGGTTTGATAATGGGTTCTTAATAAGTAG
AGTGGAGAAGAGCTGTCCATAGTCCGCTATGGCTGTGAGGCATGGAATTCTTATAATAAGTTCTCGTAGA
GATGGCCAATTGGATAAGAAGTCACCGGCATTGTTCATGTTTTCGTCTTCTTCTGCGGTATTCAACTGGT
CCTTGATCTTTTCATATGGAATACAGAATCGATCGATCTCCATTGCATCGTCAGTTTCCTCAACTTGTTC
CATGATAGGATCTTCATGTGATGTCATTTCTACATCATTTGATGCTGCTGCTTCTGACTGTGGTGGAGAT
TGTTGTTGCAGTGTTTGTGAAAGTTGTTGTAAATAGTTGATTTGTTGTTGTTGTCTATAATCTTGAATCT
GCGAGTTGTAATTGTTATCGATTTCAAAGATTACGACAATTTCTTTTGCTGGTTTTGATTGTTCCGTTGA
TTGCACTGTAGTGTTGTGTTGAATAGGAGTATGGAGTGGTGTTTGGGTTGGAGTTTGGATTGGTGATTGA
GATGGAGTTTGGATTGGTGTTTGGGATTGTGTTGGAATTGGTGTTTGGATTGGTGTTTGGGATGGTGTTT
GAATTGGTGTTTGGGATGGGGATTGGATTGGTGTTTGACTATTTACATGAGTTGATTTGTGATGTTTTTG
ATTGTCCATTGATTCTTGATTATTATCTTCTTCTCTTATTCTTTTTTTTGTTGAATTGTTATTATTATTA
TTGTTATTGTTATTTATTTGGTTATTTATTTGGTTATTTATTTTTTTATGTTGACTATTATTGTCACAAT
CATCCTCTCTTTCTTTTCTTTTACCACTATAAATCAAGCTCGATCCGATATCATGATCATCGTCACCAAA
ATCAATCGATTCGATATCAAACAATGGTTTACTTTGGGTATTTTGTGTATTATTATGTGTATTATTATGT
GTATTATGTGTATTATTCTGTGTATTATTCTGTGTATTAATTTGTTTATTATTTTGTGTACTATTTTGTA
TATTATCTTGTGTATTATTCTGTGTATTATTTTGTGAATTAGTCTGTTTTGTTTTCTTTGTTCCTCTGTA
GCCTCTTCTTCTTTTGTTTGTACCAGAGAGTGTTTGGTCTGGTGTAGTTGTGGTAGCTGGTTTTGGTGAA
GATTGAGATGAAGTAGAAGCAGCTTGTGAATTTGAAAGTGTTGGTTGAGATGGTGACTGAGGTGACGAAA
CAATTTGTTGTGTTCTTGAAGGTGTGGGTTGTGGAGCTAATTTAGATGTTACATTGGCATAAGTATTTAT
AATATCGCTCATCTCTTTTGCCTTTTCCTTATTTGATTCGTCTACATTCTTGGCAATCTCATTCATTTCT
ATCATGGTGTTTAGATAGGTGGTATGTGCCTTATCTCGAGCTGGTTTCCAAGACTGTGCCTCCTCCTTGG
TGGTCGATTCGTAGCCTTTGGAAATTGTAGTCTCTTTACCAACTTGACTTTTCATAGCAGAATATTTGTA
GATAGTCATTTTGTCAACTTCATTTCCACCCATGAATTTAATGTAATGTTTATTGGCACGCATCTTTTTT
TTGTAAAAAAATATTGATTAATAATTGTTTTGAATTCAAATTATATAATTGATTAACTTACTGATCTATT
ATCTAAAAACTGGAAACGATGATACTCTGTAAAACCAGGAAAGATCTTTATTTCTTTCTGTTTCAATTCC
TTTGGGTTATGAATTTCGACTGTTACTTTGATGGTAACAGCTTCCTTCTCTGATTCAGAGGTCAATTTGT
ATGTTCTTTGATAGTTGTTGTTGTCAGTGGTACTCTTGATTGCATTGATAACATCTTGATCTGTATAGAT
TGAATCTTTGAAACTCGACTTGTCTGCTATCGCTCTAGAAACCATTGAAAAATGTTGATCGCATTCACTC
TTTCCGTGATAGGGTGCAAAAGTATTCAATTCGACGAGATACTTTCTTTTGGTTTTGTTTGGAGTGTTTG
GATCAGCTACTTGCAACTTTGACAATGTATGCATATATGAAAGTATTTCATTTGACTTGAAGTGTCTAGC
ATTATCACACCAAAATGTAATTTTGTTGATATTTAGACTGGTGAATAATGGATCATTGATTAATTTGTCG
AGACATGAAATTGCAAATGTCGAACAGTGATTAAGTACTTGTGAAAGACAGTCATAGTAGTGAATCTTCA
GCTTGTCACCTTGCTTATAGAAGAGGACCATTCCAAAGAAGGTACGAGCAGGTTGTTGGTAAAATTCATG
GCTTACTTGCACTTTGGATTTACCTAATGATATATTCTCTTTAAAATCACAGAGAATAATACACTCTCCT
GCCTTTAACTCATTTTTCTAAATAAAAAAAAAAAAAAAATTTCATTAATAAATCATTAACTAAATGTATT
AATAAAATTATAATTACACATGTCAAATAATCATTCTTTCTTTGCTGAACAAACATCTTGTGAATAGTCA
AGATTTCAAACAGTTTATGATCTTGATCTGAAAGTTGCCCAAACTTAATTCGTTTTGACTCGAGAGCCTG
ATACTGAACACACATTGGACACATGTCGGTTCGATTCTTCATTTCTCTGACATACTCTGGTACGAAACTG
TAAAATGCACTTCTACCCATGAGTGGATACTTGACTTGATCAACTTCACTCTTCTTGAGGTAATCTGTAA
AGCAGGTATTTATGTTTCCTAAAGCAAGGTTCTTGATTGGCACCAACTCGAATGCTCGTTTACCATCTGC
GTCGAGTTCTTTGCTGTACAACCTCATGTTTTTACTTGATTCTTCAGTTATATCTTTCATATTGAAGTAA
CCTTCGACGGCTGTCCTTAGCATCGTGGTTCTTTGTCTTCTTGTCATTTGTCCATTGTGTGTAAATTTAG
ATCTCCAATTGCTGATCTCTTCTGCATTAATCAGTCTACCTGCACCATACTTATGTACGTGTTGAATTGC
ACGATTCCACGCATTATTATCTATTGTGATTCCAAACTCTCTGATTTCCTTAGAAGTGTAAAAAGGAACT
AAACTTGATAACAATCTAGATTGGGAATATTAGTATCAATGATATACAAAATCGCGAGCATTACAAAACA
CTTACCTTGTTTTTTCATATCCATCTCTATCTGTATATTGGCCACTCTGAAGTGATGAAATAACATATGA
CAACGCAACAGCATGTGTGGTTGCTCCAGGTATCTCTTCATATATCTCCTTATATCCCTTTCTGAATTCT
TCTGATGTAGTAATACTACCATCTTTCTTTAATTCTTCAAGAACCTGAATATATTTATAGTTAAAAGTAT
TAACAATAATCATTCAAAACAACAGTTTATGATATGTATAGTTGTCAATAGTGTACCTGCTTTCCAGTGG
TATTCTTTGTTAACCAATCTTTCATTAAATGTGTCTGTTGATCAATCGTTACTTTGTTATGTTTTTTTGG
TGATGCTATTACATTAACTGAAGTTGTTATTAAATTTAAAACTTTACTTTTATTACCAGACCTCTCTGAT
AATTTACTATAGTCCTTATAACGATTACTCTTGACTGGTTTAGTGTTTGGATCACTAACTGATTTTATTG
AATTCAACACTCCTTGTGTATAATTATTGAAAGAGGGAGCCAATGATCGACTATTATTACTCTTATTTTG
TGTAGTTAATCTGCTTGCCATTTTAAAATAAAACTTGATTAAAATAACGAATCAAATATCAAATATAAAT
AATTAAAAAGAATCAATCACAACCTAAATTTTTTCCTTTTTTTTTAAAAAAAAGCAAAACACAAAAAAGC
ACAGCCACATGATAATAAGTATTAGTTTGATGCACCTCTTTAACAATATTTCTGTTAATGATTAAATCTA
TAGATTGTTTTATTTTTTCTTTATTATTAAATTTTAAATACATATATTGTGTTTTGTTTTTTAAATAACC
ACATGACCAACAGTCTACCTGTTTGTAGAATAATACCAAAGAGGTTACGAGGGTCATAATTCGCGTTCAC
GAATTGATTGAACATTATATTTCCTCGATATATTTTCTTTGACAATCGAAACAATGTTGAATTGCTCTAA
GCATTATTAGTTAGCTAAAATAAAACCATTGGTTTTCACCATATCTTGACAATAATTAAAAGGTTCACGT
TTCTCAGCTGCTCTTCTCCTATAGAATTCTCTGAATGATGATGATCTTTTTTGTATACAACAACAATCTT
TCTTTAACAAATCTAATACCTATAAATAAAGAATTTAACCAGTCAGTTTATTAAAGTTTTATTTTATTTT
ATTTTTTCACTTTTAAACGACATCTTTGATTTGATAAACAAACAAAAATATGTTTCGTTTAAAGTCGATG
AAATGGAAGTACCATTGGGTTGCAAAGTTACATTCAAAGACACCAACGACATTCTCAATTTCCAATTAGA
CATTACGGTATCTTTTATGAAATTAAACAAAGATTAAAATAAATCTATACCTTTATAAATATTACATCCA
CTATCCTTTTTAGCCAATCTATGATTACATGTGCTTGTTTATATGTTTATTTTACTTTTTAGTTGAGCAA
TAGAACTAATTCTGTTATTGAACTCGAACTTTGTAATTGTTTCTGTTATTGAAATGCATGCTAATCGGTC
ATTGTCCAGTATTTAACCTTTATTTACTAATTTACTACATCTCGTATATTAATATCTTGGTGATAAATAT
TCAAATAATAATTAAATTATAACTATWTTTTAAAAGAATGGATTAAGATGTCTGTTTTCTTTTGTTTTGA
TTGCAAAAAAAAAACCAAACCAAAAAATAATTAAAAAAAAATATTATTTTCAAATTCAACATTTTTTTTG
AAAAACTTAGTTTTCATATGATCCATAACACAAAGTTTGGAAGAAWTATAAAAATGTCCCGATTTAGAAT
GTTTGCTAATATATTGGTATGATCATAGATATTAGAAAAGATTCTTTTTTTTTTCTTGATCCTCAATTCT
TTTTAAAAAACTTTTGGAACTAAGTTTTCAACCTTTCTTTTTAATAAGGAGAGAATTTGCCTCATTACAA
CTAAACTATGCTTTTTTGTTTTGATCAAAACCAAATTTTTTCATTTTAATTTTTTTACTTTACAACCTTC
AAATTTAACAACAAATACAATCTTCAAATTTATCAACAAATATAATCTTCAAATTTATATAATAGTTATT
ATTTCTTATATTTTTAAAATATTATATCTATTCTTTTTTTTTATTCTTTCTCTATTCTTTATATTCTTTA
TCTATTTATCTATTATTTATCTTTTTATATATTGTTTAATATTTATCTATTCTTATTTATCTATTCTTTA
TCTATTTATATTTATCTATTCTTTATCTATTTATATTTATCTATTCTTTTTTTTTTATTCTTTCTCTATT
CTTTATATTCTTTATCTATTTATCTATTATTTATCTTTTTATATATTGTTTAATATTTATCTATTCTTTT
AATTATTTATCTATGTCACACATTTCTATAGGTCCTTTTAAGGTCAAAGATGTCCTAAAGGATGAATTCT
TTACAACTATTTCTTCTAATCTATCAGAAGATCAAAGAAGATCTTTAGTACAAATTAATGATTTTCTTCA
TAAATTTATAATTAATAATCAAGATAATTTCACCAAAAATTTTCCAATTGTTAATAATATTATTGTTAAA
AATGAAGATGTTTTGACAAATTTAGAAAAAACAACTACCCACCTCACTATCTCATATAATATAATAGCGT
ATATTTATAGGCGAATAATCGGTAGCGAAGTTCTAGAATCCAATCATATGGGAGAAGTTTGGAAATTGCT
TCAATTTCAACCTATAAATATTCATGAGATAACTAATATAATTTCTGAAGAAGATACAAAGTATGTATAA
AAAGTTTTTTTTATTTAAAAAATAATTCTCTGTTTATTTATATTTATTTTTAATAGAAAAAAGATTTTAG
AATTATTTTTATCTTTCAAAGATGAATTCGATATAAAATCGAAATATTTTGATGAAGTACCTAAACAAGT
GGCAACAAACTTGTATAATTTTCTCTACTCCCAGCTCCAGTCTCATTTAAGAAACCTTACGAAAGTTATT
AACACTTCTATTCAAAAGAATTTAATAAATCTTGAGATCAATGATAGTATTGACTCAAAGATTCATTTTT
TAGATTTTATAATAAACAACAATCTTGTAAGTATCAATTTTTTTTTAATTTACAATTTTTTTTAGTTTTA
ATCAAAATTCCTAATTTTTTTAAATAGTTTCCCATCTTATCGGACCACCAAGTAAAGAATCTAGTAGATA
AATATAAAATCGATACAACAATCAAACTAGAGGAACGGTTGATCACACTTTTAGCCAATCACAAAAATGG
CAAAGTTTCTATTGATTTTAGTGACTTTAAATTTAAAGGTAAGTTTTAAGTATATATATTTTAAGAGTAT
TTAATTTTAATTTATTAATATTAATTTTCTTTTCTAAAAATTTAAATAGAATTAAAAAAATTATTTTATT
TTACACATTATGATCACCAAAATATTAAAGAACTTGGTTCGAAAGATTTCAATGGATACAAGTACTATAG
ATTGGGACTCGGTGGTCTATTCAACAAGATAAAGTATACTCTGAAATACCTGAATCCTCTCAAAGCAGTA
GAGGCCGATCTTACTGACGCACTCTCTTTACATATATTTTTTATTAAATTTTTTAATGGTAAATATTTTT
TTAATAAATATTAAGTTGAATTTTTATTAATTTCTTTTTTTATAGGACTAGATGATCCGAGCGATGTTTT
CATCAGATTATCGAATTGGGGATTTGATTTTCCAAAATTACATCCCAAAATGAATCCTATAGAAGTTACA
TTCAATGAAGCTTCTATTGTCAAGATTGCACAATCTATACTTGGGGAAACCTATATGGATTATTCAAATG
TTAAGCAATTTACCGACTTGGTCGAATTTGTGGAAAGATTAAAAATGCAAGAAGAAACTCCACACACAGT
GGGTGAATATCTTTTATGTAAGAACGATAATCACAAGAATGTTGGTTTACCAGATAACATTTTCAAAGAC
TATATGCGTAAAATGGAAATCATTATTATTGTGCGAGTTGCTCTTCATATTATTTCAAGGAATACAGAAG
AAAGGATTCGAAATCAATAGAAGTAAAACCAGCGAAAAAGAAAAAAATAACTAAATCAATTATTAGAATT
GTAAAGTTTTTTTCTGAAACTGTAGAGAGATCAGATCTCAATTTATCATCAAATGTAATAGATCTAATAC
ATCAACTAATTGGATTAATCTCAGAGTTTTTACATCATTTAAATTCTTCTTTGCCTAGGCCTATCTCATC
ACCTTCCAAAGCCATCAATGATCTCAAATCTACACTGAAATCATTAATCAATCAATATGGTCAAGATCAA
AAGTCTACCGGTACCCTTAAGGAGGATTCCAAGATATCAAATCCTAATCCAAATTCAAAATCGAAATCAA
AATCAAAATCAAAATCAAAATCAAAATCAAAATCAACCAGTTCAAACTCTCAAACTTCTGTAATTTTAGA
TCAATCATCAACATCAACAACAAACCCTACAAAGAAACAACAACAAGCTCTACAACAGAAACAACAACAA
ACTCTACAACAGAAACAACAAATGAGGAATCTACTGATAATAATCAATTTTATTCGTTAGTCGATCAATT
TAGAAATATTCAAACTTCCACTGCATCACCAATATCAAAAACCTACACCGACCCTAACTATGTTATTGAT
ACTGAGAAGTATCCAAGGTTTGTTGGTTCACCATTGAATACCTTCTCAATGACCCCTCAAGTCTCTTCAC
CCACGTCTTCTATTATCACTCATCACCCTCTGGATCCAAATGACATGTCACTCAATAAGGATAGAAAACA
GTGTGCTACCGCCAATAGAATTCAAACATTATCAATGTTTAATGGAATTAGAAATACAAATTGGTTAGAT
TTACACCCATTCGTAGCTAACAACATGAGTGAATTCCCAAAGGAACACAAACTGATAATGCTCGATAGTC
TTCAATCAATTCTATCCGATGGCCCCGGATTATCTTTGTTATGTGGATCTGTAAATTTACAATTGCTTCA
TACTCTCATCAAAGATGGTGTTGTAGTAGTAGTTTCAAAACAATCATTTCAATCTTCATTCTCATTGAAA
TTAAAGATATTAGATAAGTCGGTAACAAAAACTATAACAGTTCATTTAACACGTCATCCTTGTTTTTACT
CTAAGGAATTTATCTCAGCATTCTATTATTTTGCAAATGATATTAGAGTTCAAAATAACAAGAACAATCA
CCACAACAACAATAGCAATCTCGATAACAATAGCAATAGCAATAGCAATATCGATATCGATATCGATAGC
AATAGCAGTATCGATAGCAATAGCAATATCGATAACAATAACAATAACAATAACAATAATAATAACAATA
ATAATTATTATTCTATTATTCAAAATGATATTTTTAATAATCAACAATCTTCAAACACCTCTTCCTCTAA
TAATAATAATGAACCATGTTTTCCTAATCGTCCTTATCTCTTTAAAATTAAAGAGTATATTGACAGCAAA
CCACCAAAAACAAAAACAACAAAACAAAAGAAAAAAAGAAAGTCAAGACATCTCAACCATTTGTATAATA
AACAACAACAACAACAACAACAACAACCAGACACATCAACAACAACAACAACATCTAATTCTTCCAATAA
TAATAACAAGTTATCGATTAAAGAAAATATCGATATTAGTTTTTTTTATCATATCAAACGTTCAATCAGC
GTTCTACTTATCCCACAAGTAAATAGGTATGTTTATAAAAAGGTATAAGTAAATTTAAAATTCTTTACTA
ATTTTTTTTTTTAGTTTTAATCAATTTTCTATCCACTATAATAAGACAGCTCTCGGTAAATTGTTAAATA
ATGAGAAGATCAACGTGTCAGATATAGTAAACCCCAAATTCAATTTAACAACATATGAGATGGTTGGTAT
TAGATCAAATGGTGATTCTTGTTATATTGTATATGCCAAGAAAAAAAAGAAACCAACAGCCAACAAACCA
ACAGCAACCTCTACAATAACAACAACAACAACAACCACAACCAACGAAACAACAACAGCTACAACCAACA
ATACAACAACTGAAACCAACGAACCAACAACTACTAAAACCAAAAACGAAATAGTTGTTACAAGTAAGTT
TTTTTTTTTAATTTAAAAAAAGTTAAAATCATTAAAAATTTTTATTCACACTTTTCTAAAAACTTGTAGA
AGAAATCAAATTATATGATAAAGTGAAGAAAGATCCCCAATGGAAAGAACTTTCAATCATTGCGGTTGAT
CCGGGTCGTAATCACAACACTTATTTATTCTATCCTGGTGGTCTTAGTGATGATGATAATGGACTAATTC
CCAATACTCCACAACAATTGGCACAAATGGAAAAGAAATTTAGTCTTGACATGATCAGTGGCACTCATTA
TTACAACTCGCAATCAGGCAGGCGTAAAAGTATTAAAAACAAAAAGAGAGGTAAACAAGTTGATGAATGG
GAATCAAAAATCCCAAGTCTTTATGGTATGTAATAAAAAAATATAAAATAATAAATCGTTATGCCATCAA
TTATTAACAAAATTTTTCATTTTTAGGTGGTTTTGAATGTAACATATTATCAATAGATATTTATGAAAAG
AGAAGGAAATATCTATTTGATAGACCAATTCATTTTGTTACAGATTCAAAAGAGATTGATCTATTGAATA
AAGAGTCGGTAGATATTCAAAATCATATTGACCATTTGATATTGGAAATTGGCAAGCACGAACCAGATGA
TCCTGTTTATCAAAATTTAGAGAATCAACTTTTATCTTTTGAAGCTCATGGTACTGTTTATGCGAAAAAT
AGCAGTGGATCATTTAGGAAACCCGAGATTCAAGTAAACCCCAATAATACCGAAATCGATGGTATTATTG
ATCGCTTAGGAGAAACTACAAAGAATCTTCATGCTCTTATCGAAAAACGCCAGTCAATTCCAAGTCCTTT
ATATTCTGCAGCAATTGAAGCTCATAAATCCTATCGATTGGTTGATTCTTCATTTGATAAAAAGAAGAAA
CACAGTCAACTCTTAAAAGCCGACCTACTTTTGTATCGTGCAATTGAGACCACGTTACTTTCGGAAGAGT
CCAAGCTGTCAAATGTTTCAACTATCACTCCGCTCAATGATATAGTTATGAATGATCAATCTAGTTCAAT
CCCTGCTCCAACTTCAACACAATCATCTTTGCCCCGACGAAAACGACGCTCCAAAAAACGTGCCGATGAA
CGACATGCCAAACATCGTGCCGCTGAACAACTCTCCAAATCTCTCTCCAACGATACAGTTATGACTGATC
TACCTACTTCATCTACTACTACTACTACTACTACTATACTACTAATACTACTACCACTACTAATACTACT
ACTACTAAGCCTCCACGTCGACCCCCTAAATCATCCTCCAAAGTTGGTCTACCTAGTTCCAAGACTGCTC
CAACCTCAAAAAAACCATCTACATCCCGTGCCGGTAAAAGCTCCAAAGATACTGACGTAGTCATGACAGA
CCTACCTCCCGTAAAGAATCTACCATTGAAACCACTTCAATATATTTACAAACCTTTAGATCCAAAAGTA
TTGAATCTCCCTGAAGTTGTTCCAGAGAACTATACCAAACCAGAAGTCACTATCACTCATAAACTAAGAT
TCAAAGGGTCCGATACAAAAAGACACCGAGATCTTTTATATTTGACAAAGATGGCAATTGGTTCTGAAAT
AACAAAAGAGAATGTGGAATCTTTCAAAAAACGATTCAATAGTTTGGTTGAGCTTGGAATGGACTTTGAT
TTCAATGTAGTAAAGACTTTCTCTGAGGATTTTAATCGAATTCAGCTCCAATCCACAGAAATTGATCAAT
TACGCGGGAAATTAGCAAAACATAATCTTGTTTTCAAAGTTCCTCAAGGTTTAAATGATCCACCAACTAA
ACGATCTGTCATATCAGCGACACAAAGATATGGTACCAATTTAATTCAACAAGCATTAAATATATTGGAG
TACGTCAAACTATCAAACTCACTTTTGTTGAAATGCAAAGAAGAATTGAAAGTTGCTCTCATGCCTAGCG
TTGAACTCTCTGGCCTGTGCTCTGAAATCCTAGTTATTTTGAATTCCAAGGATTTCCAAACTAATTGGCT
TCATCGAATAGGTTATATTCGCTATTGTGCTATAAGACGATTCAAATTTGACGAAAGGCAGAAAACTTTA
TCTGTCTCTACAGTCATCCCAGATTTTGAGTTTTGGATAAAGAACAATCAACAATCTAAACCCATCAACC
GTATTAATATGAAACAATTCCAAACAACAAAAGAAATTCCAACAACATCAACAATCACATCAACATCAAC
AACAACTTCATCCTCTTCTTCATCTTCTTCTTCATCCTCTTCTCTTTCATCTTTAGCATCATCATCGTCA
CGAAAATCAAAAAAAAAAGACAAATCACAACAACAAACCAACCCAACACCTGAAACCGAATGTAATAATA
ATAACAATACAACTCCTTCAGTAGCTCCCAATCCACCAAGCAAGAGAAAAGGTAATGACCCTCAAACAAA
ACAACCAACCAAGAAGACAAAACCACCTGAGCCCTCTCCTAGTAAACCTCTTGAGCCTCCTCCTAGTAAG
TATTCTTTATTTTTTATTTTATTAAATTTATTAATTTATTTTTTTATTTTTAGAAAAAAGACGTCGGTGG
AAATGTATTAAATGTAAGAAGATCCATAACTATCGATTAGTCGATTTTAAAGGAGATTACTTTGCTACCA
AATGCTCACATTGCGAATGGAAATACATAATCTTTAAGGACAAAGCAATAGCGACATCAAAAGTAAAAAA
ACAAAGGTTTTGTAAGTAAAAAACAATATTGATATCATTTAAAACTATAAATAATTAATTTTTACTATTT
TTTTTTTGTTTAGTTTATGGTAAAGGTGCAGGTCCCAATAACTATGTCCAAAATGTAAAAGGTGTCCAAT
ATAGTCCCACTCTTCTTAAAGAAATAGATTTCTTAGAAAGACGTTCTCATTCTCGATATGGTGCCAGAGT
AAAGACCTATCTTTTCGACGAGTACAATACATCCCAAGTAAATATAATATAAAAAGCTTATTTAAATTCA
TTCATTTATTAACAAATATTTTTATTGTTTTTTACAAAATAAAATTATAGATTTTTGCACCAAAGCTAAA
GGAAATGGAAAAGAGCTATGTTAAAGAAAAGTCAGATGCCAAACGAAAAGAAGTGTATAAAGCCGCCAAA
GTCAAAGCTCCTCCGGATGATCCTAATTCTTATGTTATCAAATACTATTTGGATGGAGAGACAAAGTATT
ACATCAACCGTGATTTCAATGCCTGTTTGAATATGGTTACTATTGCCGAAGCATATTTAAAAGGTAAAGC
CCGTCCAACTTTATTGTGTCCATTCAAAAAGGACAACCCGGAGGATGATTGAATAGATCTCCCCGAAATG
AAATGGTTTCATCGAAAGATGTAAGTAAAATGAAATTTTTTTAAAAAAAAAAATGAAAAGCACAAAATTA
ACTTTTTTTTCTGTTTCTCAAGAGAATAAATC
>PPa-6
aaaaaataaaaatgtatatcttttacaaaaatcaaatttcatcgctcacaactagtttttctatttttga
ttgacaagaaacttgctattgttatttttttcaataccactaaattagagaagatgattgttttttgata
attcagagatgaaaaaaataacaatagcaagtttcttgtcaatcaaaaatagaaaaactatttattaatt
attattatttaaaaaatcttatacaaccatcacaaattctctatcttttattcattctttatcaaacaga
attctctcaactaaatattttaaactttttattcaaacattttttttttgaactattgtttttttaaatt
tatatatatatagttcatagtcactcttttcaatagatttaattttgttttaccataaaatctttatatt
actttgtagatttttttatatttttcattatatactactttttatttttattatttatataatttatata
atgtcattcacaacagaatttataaatataaataaagtcatatcaaatcaagagctgattaagactttac
aatcaaacagtataatagctcgtgatttacaatcactttttatgttatttctatctcgttttttaattat
gtttaatcatctcattggcagagattcaatagatgattttaagttttatattgatagtagtcctaaagat
tctatatatttaaaagataattattctcctaaaaaatatttaatattagatttttctactatattttatt
gtttaaatcggtttttaagaaaaaaagaaaaaccaatagataaattaaaattcacattagataatagtag
caaatatgagaaatcctattattttgtacttcaacatgaattgaataggaaaaaatcacagtaagtagac
tttaatttataaattgttttttttatacctttaaaataaataaataaattacaatgatattttaaatata
attttattttaaagtttatagttgttttttgttgttaatcatatttagatatattctatatataatataa
ttgaatatgctattatatatttttataataaacttaaaaacaaatcatatttacttttattttggtaaaa
aacaactaggaaattatttaaagaagaaattgaaaagtttattaattcaaatgataatataaaaaatgaa
ttacaaagacaacccaacttctttacatcaacactcaaccaaatagtgagcgagatagcaacttcaacaa
tgaaccattttaatactcacattcaactacttttaaaaaatatcatgaaagctcttaatattatattcaa
acaaatattaataaataataatattaataatattagcaactatgaaattttctcatttcttatcgaaaag
cgcttagtaagatttcattattttctaaatagtttgtttgatctatagttaacattttaaaaattttgta
gattggtttttttagtgttaaacaatatcgtcaaattgtagagttgtacaacaagcatcgaaaactttca
attccaatccaactaggtatagaccacgatattttaaaacgtatttgtttagacattgattcagaattag
tggttgcattaaatgatcttgattgggattttagtaagtaaatcaaatattctttatttcattttttaat
aaaaatgtttatattaatttttaaatatataaatattagcttcgattcaatactttcgtgaatacgattt
tggacaactatcagatttgaaaataacatcgaaacattatgagtgcagaatcgatttcctatatagatgt
tgtttggacatagtaaaaaggaccaccaatagcaaaatgaatgatttaactgaaccatattttatgtata
gatttttgttggagattgattctggtatttatttattttttaattaatttctatatatatattcccagtt
attaacaaatttttttttttagaattaaaaaacttgcatcgacttgaaggtcaaatagatcatataggaa
ttttacagaaactagttgattttaatatctatcagacatttcctaaaatgtataataatgggttttatgg
cgtggattcatttttcaagattagtcaaatgttggaatcaaaccaaacaccactcgaatactttctatta
aaggatccaactctcatgaattctaattttttatcaggttgggcaggggtcaacaaagatcattctgatg
gtagtgtttcggatggcactgattctgaaatgggtactctgcccatttcccaagataccgatgctggtgg
tactgtgtctgtagctgatgattctgtaatggatactctgcccatttcccaagataccgatactggtggt
actgagtttgtagctgatgattctgtaatggatactcttcccattcctcaagataccgatgctggtagta
caattcccgctcctatagataatgaatgtaaatatttactaatattttttttaaccaaatttttttttta
aatttaaaactaatatttttttttaataaaacaaaacaaaagttgtaccatcacttctatctagattaaa
taatgcaataaagaatataattaaaaagtcatctatatataaagatctaaccaatgatttattgtttctt
ttcaaacaacttgtggagttcaaatgcgatgcagagtataagatacagtttataatattagcagttcaag
agctaataaagcatttggaatccttcaccacagcatatataccattgttttatgatcattttaccaacac
caccaatctatttattcatcaaatcattcaattaataactagcaaattcatcgataatcactattggttt
atagatccaacgaatggtaatcccgtgaacccaactggaaacgatgtattgatcgtcacacataatcctt
tgtcatcggtcgaccgtcaatggaaacctactcaagagtcatcaagttctactattccacccaaggttgt
tccacccaaggttgttcatcagcttaaaccaccaacaaccgttaaggaaacactccttttaaatgtgaga
caaagagagctggttgcacagatgaaatcaaggcgcgaggttagaaatcaagatggagtcgtatatacta
gctacctcgaatcaccgatggatcaatacatgcaagagtatgactttggtaatgcagaaacatccatatt
gactggcgattattcgtacgattggcgagaatgttgggagagaatggaggaagaacgtttcaatcaaaat
ttcattaatgaccggatagagaaagaagatgacgatgaggaggaagattcaatgaatgatgatcaagtat
tgactggcgattattcgtacgattggcgagaatgttgggagagaatggaggaagaacgtttcaatcaaaa
tttcattaatgaactgatcaagcaagacaaagataatgtagagtatacaatggttggtaatcatttagat
tcaatgcaatttaatccaccatcaatcgaaatcaatcatcaattgtatcccacacctcgttcaactttac
caactgttgattccgaaatcttctctacggatgattccgatctctcctctttgaatgattccgatctctc
ttctgtagatgacatggatcttgaaccgatagttaacacagatagctccgcaactctatatccgtcatgg
tatattctaaagaactacagcaacgctgctttgaatctatcggcactggcatggcggactaaaactcgat
tcacattagtttggacagagttgtgtccaatcgtattaagttcaatcaattgtatttcttttgttttgga
tcctattctagagaatcacttgatctggctcttggagactggaccaagcaaaataattttgactggaaag
agagaccaaataatctttggtaacatagttaagaaatttaacattccagtgcatctcgtatttcaaacac
tcgggttcttcaaagtgctcatctttattggtggaaaggtaaagaaagtttactttatcgaacatcctta
tagaatgagtcagtttttagttcatacatttgttgaattaggaattcaagaaccattggaatatccatca
ccaattgtagaaacaacaacaacaacaacaacaactgcagaggtatcatcagcatcagcagcatcagcaa
caacaacaacaacaacaacaacaacaacaacaacaacaacaacaacaacaacaacaacaacaccagcatc
gaccaacaaaagaatgagaaatctatttctccaaagagacaaacagtggatggaaaaggaaccaccgacc
aactctgaacaagaatgcaagaggagttacattgagaaaccatttcgaaagaaattggaagatcaatgta
attcttacaactattctttgttaccaatttttaaagggtaagaataattatttatttattcattatttaa
atattaatttctaatttatttttttttttcaatagtttggaaccagctaatttactttacaagccagatg
agatccatcaatatgaacccgatatagagaaaaagataaaaaagatttttggtaagaaatctatttatct
gaaccattatatgacggatagtcttacactttatgtttcttttaaaggtaatatataatttaaatatata
taaacaattgaatcaatagtttactaattgaaattatttattttttcatacataaacagttccaaccgaa
tctgctgctaaaggtaaaaagaacaaattaaactgcgatatatcattgaaatgtccaatgggtatcgatc
catcaccattcaagaatctgtacctcaatcgccctttggattttgagtttaacgataaagatgaaaacga
tgagcctgtcaaacactgtaaagacctactggattctgtcatggttctaaatagtggtagtcacaagtac
cagattcgttcttctttttatgagtataaaagaaagcaagttttgggtaaagattttatagagtatgaaa
cgaaatctccatctttaaagtgtaaagtattcaatagtttaggattatcaaaaaaaaaaaaaacaaaaac
taatatttttttttaaaaaacaataataattatagcatcccaaaccaatcatattctaacactagctcca
tatgataatcttatcgctttcagatacacagatcactatgaaacgtttttagagtacagaaaccaaagag
gtgttcaagaattgcaaatattgaatcttcgctctttgcaaggcaagaagagatcgaaaaattggagagc
tgccaaaatctttacccatgccattagagaagttgatagaagaattggtgaagagacgtcaacaccaaat
aataatagtagtaatagatttagtattctcagtattgatgacgatgatgatgacattgatgacgacgacg
acgatgataacgatgataatgataataacaacaataacaataacaataataataatatacaaacaactaa
attaagaggaaaatcaaataatatttataaacaacatgacattaattatcacaactatcaacatgcattg
tcaatcataataaaagaaataggtttaaatctagctagtacaccaaatcagctgccacatagacatagaa
ataatagtaaaatcaatatagaccaatcagaattaattataatagaacagtatattaaagaactagaggc
tattggtacagacaattggaaaaagagatatagcaaattagttaaacaactttttccaataattgaatac
agaagcaacagtggtaatacagtgatggaatcactattgaaggatctaatcaaatggtttcatactttta
agaatcgtaaaggatgggagaagattatcggaaccatcttggcacggaaatcaatcaaattatttccatc
accaccaactacaacagcaacagcaacagacaatacaacgacagacaatacaacaacagacagtacaaca
acagacaatacaacaacaacaacaacaacaacaacaacaacaacaacaacaacaacaacaacaacaacaa
caacaacaacaacaacaacaacagctactacaactccaactaagatatgtattgataaagatcaccataa
gtgcaaagcaaaggtacccaacttttctaatggacgaggaaaagaaactttaagatgtagagaatgccta
gatcgaaaaaaggcagagagagacgataagaaaaagaaggaattggaagagaggatcaagaagagaagga
aagagaagagaaagagaaagaaagaaagaaagagaaagagaagagaagaggaagacgacgatgacgatga
cgataacaatgacgatgacgacaacgatgacgacaacgacagtgacgatgacgacaatgacgacaatgac
gaagacgacaacgacaatgacgatgacgatgacgatgacgatgacgatgacgatgacgatgacgatgacg
atgacgaagacaatgacgaagacgaagacgatgacgattcggacgacgatgacgataacaactcaccaat
tccgaatagaagtaagtagtaaattatttttaaacatgaaatgttaaaaactaatgaattacttttttta
ttttaataggatgcaagtggaaatgcagcaattgtaatattttaaataactatcgtcgagacaaaatgtt
tcaagaccgaggtcgagtatgtttggccaagtgcaagcattgtaaaacaactaaaccaatattttatagc
aaatcagttgctaaacaatatgccttgagattgttattttgtaagtatcaatttttaaattatttttata
ttttgttaaacaaaactaatacttttttatttatttagtctttggaaatggtcctggccaccaaggatat
gtctcagggatgaaaggtgtaaaacatgcaccctacgtcgccagagacatgcaagctctcaaacaatata
tttttactgtaaccggtgttatggtggatcaattcgtagtagatgaatataatacttctcaggtatgtca
ttgtttattaaaatattatttttttttttgcttaaaaactaatgatgaatctttttttttttttaataat
tttactatagatgttttcaccaaaactaatagagaacgaagagatatatttaaagaatagttcacactat
gaaaagtccaaggtggaagaatatattaaagatccatcctgggatccgcatagtcgacaatccgaatcta
aactgcgttacactcgtaagatgtaccaggtgaatgaccaaccggtctatatcaatcgtgacgtaaatgg
tgctaacaacattctattggcaggtatgcgtcagttcgaacgtccatcgaacaaaaatggacgaagattc
actctactcatgaaaaaacgagGTGAATCAACTACGGCTGAGGAATGCGACGATAGTAATTTGGTGGCTG
ATGAATAGCTTTCATCAGGTAAGTTTTTTTTTTTTTTTTTTTTTTTTTTGAAAATAGCAAATCACTAATT
TTTTCTATCAATAAAACACATTC
>PPa-7
tcttaataattaaaactaaaccaacatgatatacagtttcaaaacaaagtatttgcaaaatccaaaacaa
ttcattgaaacaaacatcattaccaacgataaaacaattttaaattgataccacaaataatcaagaataa
aatgattttaaaaaaatataattaaccttttttagataaaaaagttttcatcaaaatgtgtgttacaaat
taaaaacatcatatttaattttttctatggttgtttgatatcgggattgtgtgttgcaaattcgacaaat
aatatttattttgtttactatggttgtttgatatcaagattgtgtgtgttacaaattcgacagataataa
tgttttttttagaataaatagattactaaatttttggactttaataagaatgaacaccttttcattttct
tatacttgttctattcttttatcaagaactataatcttttatttttaaaaattattttttattagtttta
ctaaaatataatagatttattaaatagttttaatgtttttagaaacaatggtttatatactagacctggc
aaaaacgacctcaatctacagattcaacaacattcaagttttatatatggatatcaaatcagaaaatcac
attcaattaaacaatctctttgaatatgttagcaaattcacagcccttaaaaaattagttatttcaactg
aaagttggtctttattaggcgaaatcaaaaaaatgtttccaactttacttcttgatgtatactttaagga
acgtagttataacctgtatcctatcctttatcctgaattgtataataaaataaaagaaggtatcaatttt
ctatatattgaagaaattccattaaataaataaaataaatcaatatttgttttaataaaaaaaaggtttt
tttttaaatgtctctattcatatttattagaaaacttaatcggtatattaagttttaaatctataatctt
tgaactcaatgatgggctcgatctcatttaattctagtttaacattgtaagataacataattttaaaccc
cggggtttacagccagttttgttttgttaaaccattgctatcaaagaaaattcttttttatttttgtcaa
aaatacaaatatgatcagcaagttttattgtttataatatatatcttttatatcaaagtatattattcaa
tgtgaactgatgataaataatcgacaaattataaatacagttctcagtatgattgtaacattacgaatag
ttatattttacaaagcagtagagtatttgattctacatctgattaaagtaagtagattatagtataaatg
tatctatgatctaatataattgacaatttttataaattaatctagattatattttatcctattaataatt
tgattatctataataatttccagaaaattgaatctaaaggcaatgtcaaaccaagtagtccattaacaag
gacaggatcatctagtggtttcaagtaccagcctctacttctacaactacaaaacaacaacaatgatagc
ataaactacccatagcagcagcgaccaacagttatgtatgggatgatcaatgcgcgaaacagtagttggt
caagtataggaagaagtcaaacagcaagtagtataccactatagtagaacccgacaagaagaggaattag
ttgtggaagagaccgatgaaatcgtaagagaaaccacaaatggcaatggaatcgacaccaacatactatt
ttacttttaatcaacagcaataatatacaacatctctatcttctagaataccatccagtgcctgtaattt
atgaacatgtgctctttcaagataccatttcctacctttacaccacaatattgttgtttctacagcttca
gtacgcaatcacaaaacaaaacctgctcccaacaactttcgcctgggcattaattttaaaaaaaaagtaa
aaattaaaaattagtggggttaatgtgatctgagtggtttttttttattttattcgatttatggttacaa
gcaagagcaagaacaatttcaaaaacaaaaacaaaaaaaagactacacaaaagaaacaacaacacatcag
aatctcctttatcaaaatcacccaactcatgatcaccaaaaccatcatgatttaaagttacattttaatg
aggttatttacagaaatgaagagattacttagagagtacgatcaaattattaacattttatttatttaca
gtaaatgaacaacaatcatatcaaaaatattattattgatattactattatgggtgcttgttggtcgagt
aactgtataattctttcactctttgaatctcattctctctggtaacagatgcacgtccaatttttatata
gtacctatcctctaactctttgaaacctttgtcatactcttctttcgtagctgaacatactctataaaat
gtatcattgatagacttaattacttcgactagttttggattattattattgatatcactattattaatac
tattactttgttgttgtaattgttgtaattgttgtaattgttgtaattgttgttgttgtaattgttgttg
ttgttgttgtaattctcgttgcactatatattgctcttgtaatttcaaagcaaatcttttttcatttgtt
tcttctatatctttctccaattgcgtttgttgttgctcatgtaatgaattgtctctctcaaattgttcat
gagactcacccacttcagatgttgtattcttgaaaaagatcaaatcatatttaaaagttattcacgattt
ctgaggtactagtgtatgttattactattactattactattactattactattactattactattactat
tactaccactattactattactattactattactaccactattactaccactattactattactaccact
atcattattattgctattgttttcgttaataatattattcaattgttctgattgatcgaatatttctaat
cttttatcttgattattgttttgctttaaggtattctgtctctctagcgcacgaggtgataactgagtaa
gttgtgactcccaactatcacaagaatcgatagagtttgtatctgtcatattgatttatatttttatctt
tttcaattattttatatgttaacattgaaaaaaaaaaataaacaatagtttatcataaaaaagttataaa
cagatagtaatgtaaataaatttactttatacagtacatgaatgagaaccatggttgggtgagctgttga
atgaattcgcctgtggttgtttgttacaactatgcttttacactgtttttaaatacatataaggtaatag
atgatgatagttagatttatactttcaagttaaggggcttcaaacttgattgctcagttctgtctcttgc
aaccactttattgttcgaaatgatcattaccgatagcatataacatagctgtaatgtagatcctacattt
cgatgcagtcatttatcattcgaaaattgctgttttttttgattcattccatagtgtaattaacacttgg
ccatttgacgagttctaaatgatatagttagtagatcgattgattgttgagattgaagtacatttctttg
gttctcatatcattgtgtagctccaatatggcctgactattatttttattttatttgtgaattttatgat
tgaaaattgttatatatatatttattaaataatcctacatagataaaaatgggaatttctttacaaaatc
actttaatcaatggttgaagtacattgaatgccagactcatcatgtgtctcaattaaaaggtatcctgtt
tgattgtaacaatttatttaaatgaagaggtacctttgtttaatttttttttttgtacctttgtttaatt
ttttttttttttttgaacaaatcattgaaatttgagaacgtaaaaaaatttgaattgtgacttatgttcg
aaaaccacgaactttagttataaaaaaaaaaaaaaagtccgaagagcctaacttaagtcataataaaaca
caaaaaaaccgattttttcaactcaaaaaataaatcccagaaaatagttgtgaaaattagatcgaaaaaa
aatctttgttttttaaatgtgaacttctctatgatttaaaattttttttttccattttttagtttttgga
caaaaccatagcacatttgtatttttttttttatgactttagttattcaatgtgttaacaggtttggctc
ctttttaggacgtcctaaaaagtttaaacaaaacaagtaaaaacatagtggtctgcaaatcacgattttt
gttgttatccaatgaatcatcacaattgagaggtaagattaaaaatatagtatatttaacttttagaaaa
aaaggaaggggagttgcaaataaaatcaaatattttttactatggttgtttgatatcagggttgtgtgtg
tgttgcaaatttaatttttactatggtcgtttgacatcgggattgtgtgtgttgcaaattctacaaataa
tatttttttgtttacgatggttgtttgatatccttgtgtgtgtgttgcaaattcgacagataatatttat
tgtatatagtttatagatatatttatcttaaatattttacttattttggaatattcttttccaattttct
ttctagttattgttcgaataaacatcaaacaatgttattctagttttaaacttgtactattatctctttt
ctttctcatttaagtttttatttttttagtttttttaattatctaatagcacaacatgtagttttatagt
ttttattttattttattttatttatttatttattttattttgttttttttttatttatttattatatata
tttcattctttcaattataatattttttaatttttattctcacaatagatatctttatataattatcaaa
atgtcatttaccacacagtttactcatttcaataatataatttcagattcaactctaaaaagtatatttt
ttgaaaatagtatttttattcgtgatgtagaatcaatatttgcattatttttaaatatctttttactcaa
aaatcatcacttgattggtagggagccaatagataaatttaaatcatttatagatggctccttacgagat
agaaaagatataaaagttatttttaatgaatattctccaacaaaatttttagtattaaatcataatatag
ttgtatattgtatatatagattattgcaaagaaaagaatatgtaacagaaaaaataattcaagataaatt
atacagagaaaagaacaggtccgattatttcaatattcaaagggattttaatttaaaaaaatcaaagtat
gtaacttttttgaaaaaaatttaacaacaatgttcaatgcttttttttaaagtttaaaagttaaaacata
taattgcacatcctaattttaattatttttttttactacctatagacaacttattaaaaaagatatagaa
gagttcatgaaaagaaacaacatcaataatgaactcaataataataataatctattcaaatcaacaacag
atcatatgacaagtcaattcaccactgcaataatgaatcacttcaactctcatattatgttaatgttgaa
tcatatcatgaaacaactaaatatatttctaaaagaaatcttcaatataaaaaacaacaaccataataat
tcagatattctaagatttctttctgaatatcatttggtaagatataaaaaaaattaaaaataacaaactt
tgatagtggttaacattcattttctttaatttcagattggatttttgtcaaagaaacaatatgaagagtt
ggttaaaacctacaacagatgtagtgagaatcaactaaaagctcaccactggattgatcacaattctatt
ttgagaatgatattatatctagaaaccgatccagcttttcaacataaaatcaatcaacttgattggactt
ttggtatgaaaaaatagatatatttatttaaattatttatttattaattttttattaccataaagaatct
attcagtattttagggaatacgatttccaacaagtatctaaatttcaaaccacatcaaagcatagagagt
tgggactcgatcatctttttaacagatgcttaaaagttgtaatgaagaataaagatatattggattgtga
tcttaccaaatctttttatctatacaaatttctattggagatagataaaggtaaatatttaaattaaatt
ccaattttttaattgtttttaacaatttttttttttagattttaaaaatatttcaaatgatattttaaac
gattgttctaggattttagagcgactccaacggtttgatatttacaaggatttcccaactacgagtcatg
ggttctatggttcggactactttaccaagatcagtaaatttctacacgaagtagatagaccattcgggta
ctttctggctatggatccacagcttgaggaatattcctattggaatattcgtgcttccgagaattgcaat
tctcatcaaccaaccgatgagatcatgcttgatgctccagctcagtctatctttgataatggtaaatcaa
tcacacacatctttttttatttaatttttgctaataatttttttttacttttcatttagatactccattg
atcacacaattgaaacaaggttttgaaaagagacaccaatttttcaagtcaagcaaagcggaaacagatt
ttagtatactctatcaacaattagaaaaattggatatgccagaaaatcaatacaagacacaattcattga
agaagcaatagaagagtttatcaaacatctcgacaacttttatgatagatccactacaaggaatcaatat
atggaaagaacagaattatttatacaacaattaaatcaattaatcaatctaccggtccttaaacatttat
ttatcaacccaatcgatggacaaccaatcaattctaatacaactccagatgtacttatagttacactctc
tccctacgaagtagaccatgaaccgcaaaccacaaaacctcgtgccagcaaaggttctgccactgtgttc
ctatccaaagaacagctaatgaaacaggatttcatttcattcttaaaggaagagctagaacgtggaaacc
ttgatatcgatcaacttttggctagaggagtattaggtccttccattatccctccaattcaaccgtcaga
agattatctttgtcatggtggtgaagcgtattgtgtgaatcttctcccaatgttatcaccattaattgaa
ccaaactgtccagctgaagagagattgaaatctgaaactgctttgaacttgtcagctcttgcccgctaca
tgaatggtcattgttcattttcatggaccgagctctggcctatgatggtaaagtccatttatgatattgg
ctatgtatttgacccactgttggaaagacacttattatggttactgcaatatcaaagtccaccgaccatt
attttatctggtaaaagagacctaatcattttgtcaaatcttatcaaaaaccacaagttaccggtacatg
tagtcgagcaacaactttggaattttaaactcttggtttcaatcggtggaaaggtaaagagaatatttgc
taccaatcatgcctcatctctaagtccttccttgaccaagttcttccatgaggcagtagacggtctttat
cctgactctatgtatttatcagactcggatctagagatagtgccatatcaagtagtaatctcggataaag
tctctgatatagtagcagtctcagatcaattgccagtgtcaggtcaattgatagcctcagtctcagacca
aatatcaggctccaatcaactatcagaattatccaatcaattgtcagtctctgatagtatgataatccct
gatcaactatcagtggtctctgataatgaatctgacgatactttattaagctattcagatcttgaatcgt
ccgatgattcatctgattccgaccttgtaccagtccaataccgagagtatccggtgtatcgagtacgagt
acctgaccaagtagcaaacgatcaagcgcctactgtagacaaaccagagacagagaaagagtttttaggt
agaaagcgaaaccttttccttcaaaaagaaaagccttggattcctaggaagccgagatcgcctaatgtac
caaagataccaaggcattactggaaatcatttgaaaagaaactcctagactatagcgcctcctaccacta
ttctttgctgccaattttcaaagggtaagaatacaaattaatttctttttttttttttttttttttaata
ttaatttattttgtttaaaatactatagatatgaactaaagttattattgtataaaccaaaggatgtgga
tcaatggttaaatctccaaaagttgaataagttgtgtggaaagaaactatcagaggtgaatcactacatg
accgatgctgtaacattcaattattcttttaaaagcggtaagcacaaattaataatacaatattttcaat
caatgactcaatggtttactaattgtttttttaaatctaaatatatatatttcagagtcaacagataata
ccaaaagcagcagtaagctaactgtaaattgtcctgtcaaattaaagtgtccagtggcagtagatccatc
tccattcaaaaatctatatctaaacaagcagttagagtataattttgatggtgagaaacattgcaaagac
ctcaaggattctgtaatggttctcaaaagtaaaagtcacagatatcacaccggatctagcttcaccaatt
acaaaagaaaaaggaacttgggtccaaagctattagagtttgaaaataatgttccttctctgaaatgtat
gtattgactcaaaaattttttttttaaaatataaaaaaacttttacttatacatttgtcaaacaatagct
tccaaagagaacgatattctttcaattcagacctacgagatatatatagactttagatatagtcacgaga
actatagcactttcgcagaatataaacttgtcagaggtggaccagaattcacagaacaacacctaagatc
tctacagaggagaaaaatagcaatgaattggaggaatagaagaatttttaatcacgcaatcatggccgtg
gatagaaaaattggagaagaaaaagcaaagaagacaggagatatcaacgatataataaatatcaacaaca
acaagaataataacattagtacaagtaaaggtagtagtagtagcattggtagtagtagtattaatagtaa
taatagattcagtatattagaatatgaagataataataataatgatgatgatgatgacgacgatgacaac
gatgataaaaagaaaatgaaattaagaggaaaatcatattataaatataagcaacaagaaatcaactact
acaacttccaactcgcactttataaattatataaactatatcccaatgaatttctaccatatccaccccc
acaatcacttcctaatagaaagcgtactcataccaacaaaatcaatgatgtacatataataataataagt
atatatgtagaaatgctaaagaatatcgaattcaacatcccatattggctgaaaagaatgacgaaattca
ttaagcaactgtttccgattgtcgagtacggaaggtccagtggaaatacagatattcatgagctcctggt
ggatatcgaggaatggttccgagacaagtttcagaaagctaatggttgggaaaagatattaggaccattc
ctaacaacaaaatcatctaaattatttagcacaccatcaactacaacaacttctacgacaacaacatcat
cggcaactactataccaactacaatcacacctccaactacaacatcttcaacaactacaccaacaactcc
tacagataagtccaaatgtgcaaaccgtagacacgattcagtttataaggatcaaccattgggaacagtt
cctgtatttttcaaaagtggtaaagtaaccaagacatgcaagctatgcctcgatttcatagataaagaaa
gaaaagaaaagaagaagaaagaagaagaggaagagagaagaaagatagatgaagatgaagaggaagagga
ggaggaagaagagaaacagaaagatagaaaaaaaggtagaaaaagaagtagaggaaagaagaaggtggag
gatgaaagaagaaggaaaagaagaagaagaaagaagaaagaggataaagataaagacaaagataaagaca
aagacaaagataaagataaaagaggaaaatgaaaaagtaagtaaaatgataaataatttaatcatacatt
aaaactaattattttcttttatttttaataggacgtaagtggaaatgcaagaactgtggaatatacaaca
actattatgtagatgaggcattccaagatcgagatcgtgtatggttggcacattgcaacaattgtaatga
aatcaagtctgtcttttacgacaaagaagtggctgaacgatatgctttgagacaaatatttagtaaatat
caattttaaattgttttttatttcactaacaaactaatacttttttttttatttagtctatggtaatggt
cctggacaccttgggtatgtcaaaggtatgaaaggagtaaccagtgcaccatacatttccaaggaaacag
agtctcttcaaaagtatattttctcagttgctggtgttaaggttgacctactcatcgtagatgaatataa
tacatccaaggtttgtaattatttattaaaatatatatttacctttttttaaatttaactaatatgtatt
actttttttttttttttttataattgtattttagatgtttgctccaaagctcattgaaaatgagcagatc
tatttgatgaacaaatcacactatgaaaagtcaaaggtgcaaaactatattaaacatacatcttggtcac
ccaatagtcaacaaacagagtcaaagctgagatacactcgactgatgtacatcttggaggatggtgaagc
agtctatatcaatcgtgacgtaaatggtgctggtaatatcttattagtgggtatgcgtcaaattcaagat
tcaaacaatgaatcaaggttcacactgctgatgaaaaaaaaaagtgaatcaactacgggtaaggaatccg
tcgataattatttgttcgctgataaataatcattattttatcaggtaagtttgtgtgacgaaaaatcaaa
aaaaaatcgtagttactaatttatttatttattatttattttttt
>ACa-1
aaccattcgagtcctaaacattactgggcagtcccaacaaaaaccagataaataaataaacgagttttcg
tagacagccattggaccgaccaaaacctacacgtagcatcaggcgtggctttaaatagtcagcacctcgc
aaagaaacaCaacactttgcaccaaactgagtcacagacagacacctatgcaatgccctctgggcgagac
caatgaacgcccgtggctccaaattccgtgcaacactgcaatcatcaggcaccagacccgccagctcatt
gaggctggtggagacacctacgtgccatcaagcgaggccaccaaatactttggcgtgacagcagcctgcc
tgtgcaagttggccgatcggggcaacctgcacacacgccacattggtgacaagggcaagcggctctacca
ctgcagtgacctcctctctcaattccccacagtcatgtgctccaaggatggatgcaccatccagaccaca
atgaggccaccccacaagtgcatcgcctacaccagggtctcaagcaagaagcagtggcccaacctcaagc
gccaaattgccaagctccaacgcctctgccccaaccacaagatcatctctgaagtggctagtggcctcaa
cttctggcgcaagggtctctgcaccattctggaccaatgctttgcaggcctggtcaatgaggttgctgtg
ctgcaccaagaccaactcgctcactttgccatggagctgctggagcacatgtttaagtgccacaacgtct
ggcttgtggtggttggccagggcgatccagctgtggccaccactctcaacgccctcaatccacagtgcaa
gctggccaatgacctcattgccatcaccaccttctttgtggcgcaacaaaatggcctccactctgcagcg
cattgaagagcacaccacaatcgagcagccctggaggaaggctgaggaagcacaacaagcaagccttctg
aggaagaaagcaaggaacaaggcggcagcaaggaaagcgaacaagatgagacagatggcagcagcagcag
cagcagcaacaacagtggtgggaggcgaaaaaggcaaaggacaagtaggtggcggcagcagagggaagtg
gaagtggaagggaccacccagtgctgaggggggtggtgatggggagggtgggatggtggctttcaatggt
aagatgcggaagatatgcgtctttccaatggcccaacagaagacgctcctcaagtgctggattggcactg
tgcgctggacctacaaccagtgcgttgctgtggtgtgcagatggcagtgcgcgccaaccaagaaggcact
gcgcgctcactttgtgactgagtttggcctgcgagaggtggaacagatcaaacgcgccaagagtggggtt
ggcagtggtggcaacaacaacaacgttggtatctcgtgggtgttcaagacaccccatgacctctgcaacc
aggctgtgggccagttcgttacggcctacaagaacgcggtccaggcacatgggtggggcaagtttgacat
cgccttttggttggccaagcgcctgcagcaggagatggtggtcattcgctcgagggactggaaccggacc
cgaggcgagtacgcgccgatctttggcaacaccatgcttcgctcgagcgagtcgctcccggccaagatgg
accacgagttccaggtcacgcgcaccaagctcgggtggtactacatctccataccagtgccactggatgt
gaagcatccgatacagcaacagcagcccgatgcggtgggagggggtgataaccaagcccctgccgtcgcg
ccacacgctgctgccgcgatcgatccgggcgtgcggacgcccttcatggtctatagccccgacgaggcgc
gtgtctacgagctgggtgccaacgactttgggcgcatcaggcgactgtgccaccacctcgacgatcttgt
cagccgcatgaccgaccgcgacgttagaaagaagcggcgccgccggatgcgtcgggccgctgcgcgtatg
cgccggcgcatacgcgacctggtcgacgacctccattggcgggcggccaagtggctgtgcgagacttttg
agaccatcatctacccgcactacgagaccagcaacatggtcgtcgggaagagcaagcggcgcgggctgca
ctccaagaccgtgcgtgcaatgctcacctggtcgcacttttggttcaagcagcacctgctccacaagatc
cgcgagtacccgtcgggatgccgcgtggtgctggtcgacgagtcctacacgtccaagacatgtggcgggt
gtgggcggatcaaccacggcctgggcaagagcaagctcttctggtgcgagcagtgcggtttccgcacgga
ccgggactggaacggcgcgcgcaacatctggctcaagttcctcacggaatggtgcaacggcagcagccgc
ggcaacgacgatgacgacaaggagcagcagcagcagcagcagcaataagcgtccgaggcaaaggcggtgg
acggccgatcctctggactttggggcttacacccctccgccgagcgaaccaaaaaccgctcggtggtgca
tggatctggtgcaggacgaccgcaggcatgcccgcgtgaagctttgtattaggtttaaatttaagcg
>ACa-2
gaggggcggagaccgcagatccccaacgactgcccggcgcacttcaccaagatcatgaagaagtgctggc
acgccaaggcggagaagcgccccctcatggaagacgtacttgcctacttcgacaagcaggtaggtgcgga
cgattttgtggcgacaaacccctgaggtgccaccagcagtgtaacataaaatgggaggggcaacaaaaaa
aatggtacaacacggttgggggtcctaacgtcccaacccattaagaactaaatccaactgaataaaccgc
ccggttttcgttccaatctgctgaccaacccagttgttactgcagactgcaccggctataaaacggcacg
gcgtggcctcttcaaacgcatcaccaactgttacagccagcgcatgcaaggcccgctggccgacctgcct
accaattccaccagcagaccgtggctcgtgggacccaggaacaccaccaagctcaaccaccgcacgcgcc
agatactggagagcggcgaggacgcctttgtgccgtcgaacgaggtcaccaagtactacaacgtcaccgc
ggcctgcctgcgccagtgggccaacaagggtgaggtgcgcgtcttgaggatcggcgaactgggcaagcgc
ctctacaacgccaaagatctcaagtccaagctagttgggcgcgatggaggcgcccaacaacaacgacaac
agcaacgaaagaggtttgcctacgctcgagtgtcgagcgaacaccagcggggcgacctcgagcgccaagt
tggcgaactccggcggctctgccccaaccacgagatcgtcaccgacgtggctaggtacatagcccagccc
cccaaaaagcagcagaatggcccaacaccaaaccctaagagtcgtctcacgttacctttgcatggtaacg
tgtcttttgtcccataaacagtggcctcaactggaaacggaagggcgttagagccatactggaccaatgt
ctcgagggaatggtcgaggaggttgccgtgcttcaccggtatcgatcgattcgtattgggctcgctgccg
ctttttagctaacaatacccccccccctcctcaacccaacaaagggaccgactggcgcgctttggagtcg
agctcgtggagtacctctttgcaaagaacgatgtccggctcgtggtggtcggtgagggcgctacagccga
cgccgagacccacgccgtgctcgaagctgtcgttgacccggcgcaggagctcgccgacgacctcatcgcc
gttaccacctttttcgtggcgcgacataacggattgcgctctgcggcgcatcgacgagcgcgcgctgctg
cccgagcagcaaccgtggaggaagcaacaggcggcgaatctgaagacggctcagaagaaggcgaatcgga
agaaggcctcggcggcgaagaccaaggtcatggaggcaagcggcgacggcgacacgaatcaaccgggagg
aaagcgaaagcgcaagggaaaagagcgcgcgccgatctctgaggagggggaggaggaggaggaaccggcg
ccgtacgatggcaagtgccgcaagatccgagtcttcccgaatcgctggcagaaggatctcctcaagagct
ggatgggcacggtgcgctggaccttcaacgcgtgcaacgccgccgtgcgcgctgggctcagcggccactc
cgaggccgaactgcggagccgtttcgtggacaacgaggccttcggcaagccgtctagacgaaagaaaaag
aaggcgaaagtggcggcccctttctccgagcgagggaaggagttgctggcagcgaccaggcacctccccg
gtccatcgacgctctgggtgctcgacacgccgcgcgacatccgggaccaagcggcgaaggagctctcggc
ggcctacaagaacggcaccaaggcgcacggcaagggcaagttcgaggtcaagttcaagtcgcccaagaag
atggcccagcagtgcatcacgagcaacgctcgggattggggtcgcggtcgcacgagcgtcttccacggcc
tcttcgacagcgggagagccctccgcgcgagtgagccgctcccgcgagagatgaagcacgagttcaagat
cgtgcgtactcgactcggtcgctactacctctgcgtgccgatggacctcgagacacggggcgaaagccaa
gccccatcgtcttcggatgacgtcggcgccgagtgcgtcttcatcgaccccggcgtgcgcaccttcgtga
ccaccttcgatctgagcgggcgcatccacgagttcggcaccggttcgatcggacgcatcgagaagctgtg
ccgccgcctcgacgacctcatctcgcgcacctacgccaagaagcccgacgacaggcagcgcttcctccgc
ggcaagaagaagcgctggaggatgcggcgcgcggcgctgcggatgcggcgtcggattcgcgacctgatcg
atgaggcccaccgcaagatcgcgctctggctgtgcgagaaccaccgggtcatcctgtggccgctctccgg
tgtctccaacatggtggtggccaaggaggatctcaagcagcgtaagcgacggatcggcgccaagtcggtg
cgcgccatgctcacgtggagctggtaccgcttccaggagtggctcaagcacaaggtgcgcgagttcccct
ggtgccgcctcgtgctcacatccgaggcgcacacgaccaagacctgcactcactgcggcacgcccaacca
tgacgtcgggaggagcgaggtcttccgctgcgccgacgcggcctgcccgaaccgatcggcccatcgcgac
caccacggagcgcgcaacaatggcctccggtttttgaccgagtgggccaacctaccaacgacgacgacga
cgacgacgatgacgcaacgactcccgactcgagtcatcgacctgacgacgtcgggtctcaacgactgaac
gaccaaccaacccaactgagccttggctcgctcgcaccgtgccggtggcgctccgcggtgcgggaccatg
gatctattgacaagcaagcaacgccgccagtgttccggtgggaatgcccgccgctgatactttgtaatag
gttcaattccaagggcgtgagccgaaatttaagccaatctccagggcatcactagaaataaaatcaagtc
atcagtaactttgttctgaacagcaattaagatgcccatacctctctgattgtgtagatggagtgaaggt
caataaacccagcattggccaggcttgcactgagatcggccaagttgttggcctgcagccagctcatcgc
ctcctctgtcatcgccattgtttttgaaaggaacaaaactgaaaaagaggtttggagtcagacaaaacag
ataaacctgtttgtgagcacgccaaacttatgcacagttgccgctactacaaaaataggaataatctgtt
ttttttgcagggcgggatttt
>VCa-1
cctgaaaaaggcttacggttggtcgcaagggcggttcggcaaagtgtccgaatctgttctgagctacagt
gataggcacttttagcttgaaacatttgcccgcagccatttccatcggtgatagtgtcaggatggtgttc
aagaaatactcagttgtttttcgtctcgtggtgcttgatgttgtgagcacatttgggatttcaaaagcgg
tgcgagagcttggtgtgtcaaggagctctgtgtggcgctggcgtaaagaccctgttgggaagtggttaaa
atccaacagggcaaggcgaaagaacacaagcttcaaggtagacatgatttgcaacgcattggaatgtggc
ctgatggtgttcaagaaatactcagttgttttacaagaacattttgctttgtacctccttattcccccga
actgaatccagttgagctggtatttgcatgcgtaaagggtcagttccgaaagttcaacatgtgtggaggg
aacgtggctgataaggtgaatgaggcgttgggaaaagtaccatcagaaacgattgggcgctgttttgagc
acgtgattcacattgccgcgacgagtcaacgcgggcaaggggcaacccaaacacacttaagggctaacac
gcaacatggttgtatgagcgatgagcccaataccgttgtccgagatcaaggctaggtgcgagcacctgcc
taagccacgtggtttctcgcagtggaagaagcaaggctggattgatttcgcaaaagcaaatgatgtcgac
ctgtcagcgacagctcccgcagcagcggatgcgcagagcaccgtgcatgtgtccccgccagaaatgccca
aggtgcctgaagcggccacaacgtgcaaggacagcacacctgcttcgggtgcacccccgggtggcacctc
cacacatggctgcaatgcggttgccttatcagtcgtgaagtgcgccctgaagaaggctatgagcctcacg
gacgaagagtttggaatgttttcagctcaggttgaggagctggtgcagtacgtgagcagggcgcagaggg
acgctactagggacgctgctgcactatgctaccctgtgcctcgaaactgggaggccgatgcttgacctct
acaagcagggtgacacgttctggaaggacttactcaagaaccacaaacccctcctatgttcagaagacac
ctcatacgtatctgtgaagctgagcgtgctgagtgggtccgtacgctgcactacaaccgtcaccaacatg
atgccaaaccgtaccaaggagaaagcgcgtgacgaactaccagcctggagccagagcacgaatcaccgta
acccgagacaaaacgactaaagaggagaaagtgaccttaaaggtgactgggtacgaggcaaaggtgacag
agaaagaagtttctgacttcaatcagcccgacggactggaccaggtcattcagtacgcgggcatcggatt
caagacagtagttctaaacaatgtctggtacccgctcttcgcacggctaggccgcctgacaaaggcctac
atgcaccagatgtgcaagaagcaccaccacaagaagacaccttggtccaaggcgcatgctgtcgtgcaac
tcatccgcagcggcaagccgatacctgcatggcctgcttacgtcgtggcatacataaaaaatgccagggc
aaagctgctggatgcagcgggcagcacaatgtacggctccttgaacgggcatgcactgcaagcccggcag
gacgagctgctttctgcgcacgaaaacaagtacctgtgggacgaccacgccaagaagaagatgacgttcc
aggctgccatgcagttcaacttttggatgcagaagcagtttgagtccctacaccagaagaaaatgaggct
gatgcctgtgtttgcagtcaagcgttcgcatgtccgcctcgacacgaaaagccttctccacatcttctgc
tccctctttcccaatgatcacaacgtcaagctcatgaaatcattctggaaccaggacgcattcctggaga
agtgtggcctgcccggcagcgcgcacccagacacgtacatgctgcccccgaagcctcccgatggcaccac
agacaaggcgctccttgcacagtaccaaagcgcctgcagcaggatcagaaacaccgacgcgtacaggtct
cagcaggcaaggcaccgggcactgtcagagacagaggacagggtcgtcaagtccttcttccggtgcctgc
cagtcaagaatgggtacaagtttgactgcagcatctcaacggacggtgttgcggtcagcctccagtactc
aaagccatcaaaggcagtgaccgcaaagcgcaagcgctcggcaggcatgcgcagcagtaacgttgcgaca
gatgcatacgaccagaacctcgacatgtacgaccctgaggagggcgtgctcacgctagggttggatccag
gccgctgcagcctggcaacggtgtctgttgtgacacagtacaccctcgatagcacagggaagctaaagct
cggtgagaagctgaaccgccacagctggtccctcttacgcggggagtatcagcataagtcgggcattcga
acctccaccatcaagaaggcacagcgtgatgccccactgcaacccgccttccaggcgctggcagttccgg
ggtgtgccctcaggacagcacagtcaggcacggttcttcggtacatagcggactcacagcactgcatgaa
cgagtggtgggagcgggcgctgtctaggcaggaggccatggccagctttcaagggtacataggcaagcgc
aaggcgctagactccttcttcagccgagttctgaaggaggcaaagaagctggtaccgaagagaacaaaga
tagaggtagcttacggagagagcggaatcacaatgagtcctgcgggcaagggagaggtagccgttccaac
aactggaacattcaaggcatgccaacgctgctttggcaagagtgctgtcgtccctaccaacgagttcaga
tcaaccatgatgcgatgggagtcggggtctaaaacccatgcagtgtataaggagttccgtgccgcagagg
gccaagactgtgtgaaggaggttcttcacggcacagaccaaaagcacggttctgctttgtcagcatccga
cccaaggcttccgttcgtcgtggcctggcaagcaaggcgggcgagcaaggacaagcaacgcagaggggcc
gtcgttggaactacagaggcggagttcgagtcagcaactggctgcaacgttacattcccaatggttcagg
gtaacgcgcatgtactacaaccgggacacccacgcagcaagcaccatcggtcggctacgcatcatggagc
ggaaggggctgggacgcccggctccgttctgccgcgaggccaaagcatgacagtgctgctgtgcgagtga
aaatttcatctgaccagatgtgggagtctagggtcagattgcattctaatgcgtacaacaggctttatga
gcgtttatgcacacaaactctcttcccacaggggtgtttcaagcagctcggcatgagctgctcatgggtc
gccgagtgtaaggactctctctgcgcagcttcaacttcgttgcggcccaagcatccaaatcaaacacgat
tgcagtaaaagtgtcactgctaaagtcaagcagtcaatattcggccctggtcaatatattgctcatgtac
ggccttggtttcggtttcgagcaatgactttttgtctcgttgtgcatactttgaggatgcattaaggtca
cttgcactgtgggaataaactgttttacttttttgtcttgtctagctaagttgcagccatgtatgtcttc
cagcatagcaactactacgagtgcccttgggaagaggacaatccagagcttgtctggacccaagtggaag
tgtacctgagagaaatcaagaaaatacagcccggtggaaaa
>VCa-2
gtcagtcattccacggttgcatgatggcttgcctgtccgacccgtaagccctacccaccacaccggtcca
ccaagtcacatgtgattgggcccgccttgcgggccatatggccatggtcctggcggagccattcatctgc
ctctcggccttcaaggttggccgcatcacggggcggtgggcagccttcacaaggaccatggacacagacg
gcactgccgcctgcttccacttcagggtgcggcgggctgcagtgggcccagcagtggcaagggcggtggc
agcaaggggggtggcggcacggtcgacacaaaggtgcagtgaacactgctggcgcagctgctgagggagc
acccagatgtggaggtggtgggcgtggacccgggctgcaccaacatcatctacaccgtcaagagggtggc
ggcgctgctgcagccgccgctgcggctgcagcggccgctgcggctgcagcggcacaaggtgtacaagctg
acgcgcaagcagtactacatggagagcggtgtggtcaaggccaacacacagagcgcggcctggcagagct
tgcccggccatgcggcaggcgctggcgacactggctgtggagggcgctccaagtgcgtggatgcggaggg
ctttggtgctgtgagacgctgtgggcggggagcgcctgaagccgcggtgggcggtgcagcggctgcgcct
gtacggcagcaaggagtgcgtgtttgcacggttcttccagcggctgcaggatggcacccaggcgggcagc
aaaaagaaggtgatcgtggcctacagtgccgtgaagtttgcgctggtgggcccgggcgagctggcagtgc
cgacgtcgcgggcgtccaaggagtgctgccagcggcttgtgacgtttcctgtggatgagttcaggatggt
ggcggtgtggaatggagacaaggcgacggtcttgcaggatttctggagccagtccctcatgtggcagaag
caggctccgtacaaggatggaccatcaatgctgtgcaggatttcttccacaaggctgaccaggttgctga
gagcgctttgatgaggtgagtgtagaagcgccttgcggtattggtgtttgacaaccgagaagatgttttc
aataggattggcatcccgatgacggagctggcacgcacccgtagagcacttaaaaggacttctacattgc
tgagcaggcacggccacctccttccagagactgatcgacaacaagtcgctaagaattatgagcgtcttca
gggcttcgttgcttagttggatctggatgggtttgggctgcagctggcagcagttatagccgactccaag
gaggccgaggttctgctttgggacactctcatagtccttgaaggcaggctcagtaaggtggaggcccagc
ttgtacagctgcagcaagaccacaacaagttgctgcagatggcctcacaaatggagaacaagctcgtgca
ccatgcggcgcctagccttgcgccaaggtcagcagcacacatgacattcaatcgcctgtccaatggtcgc
gacaagggtgtcaacaaggcggtgttccagcagttcatgagcaagtaccctggccttcaggagggcctgg
agtctctgaaggacatgcggcatgcatgttgcacaccaggaaatggcgcgcgtggaggagggcaacaagc
agccggtcaccagcacactcctgcagaacctcattaacaaagaggctctctcccaactcctgggccaggt
cactgaggcagcggagcacagcctccacatccggcttcacagggtcgtcatcggaatactctttgttaat
gaggttctgcaggagcatgctggtgaccggctgcttgttgccctcctccatgcgcaccatttctgggtgc
gcgatgggcgtgccgatgtccttcagagactccaggccctcctgaaggccagggtacttgctcacgaact
gctggaacaccgccttgttgacacccttgtcgcgaccattggacaggtgattgaatgtcatgtgtgctgc
tgaccttggcgcaaggctaggcgccgcgcagtgcacaaacttgttctccgcttgtgaggccatctgcagc
agcaacaacttgttgtggtcttgctgcagctgtacaagctgggcctccaccttactgagcctgccttcaa
ggactatgagagcgtcccaaagcagaacctcggcctccttggagtcggctataactgctgccagctgcgg
cctgaacccatccagatccaacgaagcaatgaagccccaaagatgctcataatccttagcgacttgttgt
cgatcagtctctggaaggaggtggccgtgcctgctcagcaatgtagaagtcctttcaagtgccctaagct
ggaaacaatcaggaaaagcggtcatggtcacggtcgccgtacctgtaccagccacattacaccagccggt
acggatgtgtcccgcccggtacaccgtacaggtacggtgtatgtagggtacaccgtacagggtacaccac
ggt
>CRe-1
TGGGCTGAGCCCCCCCAGCGAAGCGTTCCAGGGGGGGGGCGAAGCCCCCCAGGAACACCCCTGTCC
GTGGCTGGTGGCTGGTGCGTCGGCAAAACATAGCATACTGGCGCAAACCGCGGCTGCTACGTATTAGTAT
GTGTTAATGCCTATTGCATGTAAATAGGTGGCAGGGAAAATTCGGGCGGAGCGAGAAGTGCCTTCGCACG
TCCATGGACAATTGACTTTCGCGAGGTTGCCCGAAAAGCAAGCCATGGCTTTGCGCAGTATGACTTCTGT
ACGTCGTAAATGTGCTTCAAAGACACAGCAGACGGCGAGCCGTCATAAAGAGCCTGTCACCGTTGTCCAT
TTCTGTAGCGGCTCGCTCTCACGCCTCTTTCTTCCTGGTCCGGGCGCAACCCCCAGTGGACGCGTCCGGA
CCAGCCATGGCACCGAAGCGGCGCCGAGACGAAGCTGAGAAGGCGGAGGAGGAGAAAGGTGGGGGAGCGA
TGACCCGCCAGCGCCCGTCCGCTCATCACAGCCCCTCCGCAGCCGCTCGCAATCTGCATGCTGCCAAGCT
GTCGCAAGACTGGTAGAGGGGCGCACAACGTGTCGAGGCTTTGCGTTGCTTGGCATCTGGTCACGCATCT
GCTTTCCTTTACTATTCCCCGCAGACCACACAACGTCGACCAAATGCGGTCTAGCTGGACTTCTGTCTGA
GAAGATAGAAGCCGATGGCGTGGCGGTCACGCGCGAGGAAAGCCTCGCTGCCGTTGACTTCTTGGTCGCG
GCCCTCACCAGGCTGCGCTTTGAGGCGCTGTGCCTGCTAGGGCTGGTAGCGGTCCGCATGTGCGAGGACG
CACGGCGAGAAGGTCAAGGCCTGCAGCCGCACTGCGCAACGTGTCGCCGGCTTCGGAAGACGGAGCTGGT
GGAGGACGACATGTACGCGGCGATCTGCGCTGTGTCGGTGTGTGACCTCACCGAGCAGGGCCGGAAAAGG
GGCCGGCCGTCCAAGCGGGACCAGCATCCTGAGGACGACCTGTTCCGGCACGTCTGCGAGGAGCACTTCC
CGCGCGACGAGGAGGCCGCGGGTGCTCGCGTCAACAGGTCGGGCTTGACTCCCTTCCTGCCGCCGTTGTC
GAAGGGCGTGTTTACCAACGTCAAGAACCACTACGCCGCAAACTTCGCAGCCTGGCTGGCGCGCAGCTTT
CGCTGCCGCATCGACGACGAGCTTCGCGAGGTGGGGCAGGCGGAGGCGGGGCAGGCGGAGGTGGGGCAGG
CGGAGGTGGGGCAGGCGGAGGTGGGGCAGGCGGAGGCCGAAGGAAGCGGCGCCTTTACTAACAAAAGTTT
TTCTCCTTTCCCACGTTCCATGTCCCGCAGCTCCGTACTCCAGCCACCAAAAAGCTGGACAAGCTGGCAT
GGAGCATGGCGCATGCCGTGCTCTACGACGGCGAGTTAGAGCAGCCGCGCTGGTGGGTGGGTTGGGCCCA
GGGCGCCGCCGCGCAAGCCGCGGGCGCGGCGGCTGCGGCGGCGGCACATGGCGCCGGCCCTGCGGGCGGG
GCCGCCGCCGCGCAAGCCGCGGGCGCGGCGGCTGCGGCGGCGGCACAGGGCGCCGGCCCTGCGGGCGGGG
CCGCCGCCGCGCAAGCCGCGGGCGCGGCGGCTGCGGCGGCGGCACAGGGCGCCGGCCCTGCGGGCGGGGC
CGCCGCCGCGCAAGCCTGGACCGCCCTCGTTGACTACGTCAACGCCCAGCGTGCGTCGAAAAGGGCCGCA
GAGCTGTTGCTGCGGGAGGTCAAGGGGGCGCAGGCCACGTACAAGAAGGCCAGCACGCGGCACATGGAAT
GGGCCGCGGAGATTCTCGCAGGCCTTGAGGCACGCCGCGATCAGCTGGGGGCGCAGGTGCAGCAACTGAC
GCAGGCGCAGCCGTTGACGCGAGAGGACACGCAGCGGCTTGCGTCCTTGCGCCGGGAACTGCATCGCGCA
CGTCCGTTCACGCTGACCCCCAGCCCCTCCTTCGCGCCGATCTATGTGCCCCTTGACAACACGTCCATGG
CCCGCCTTCCTGGGCTGCTGCCCACCCTGGCAAGGCGCCATGGCGAGGTCTTCGCCGGTGCAGGCGCGGG
CGCCGTGGCACCCTCCTCGTTTGTCCAGGCCGCGTTTGGCGGCGGGGGCATGCAGTCGTCTGCCACGCTG
AACGCCGTCGGCTGGGGCCTGTTCCAGCTCGGGGGTGTGACCTCCCGCAACGCCCCCTTCGCCAACTACA
TCACCACGGACGGGGTGGCCTGCAGCGTGGCGCGAGAAGCGCACAACAAGCCGCTGGCCAACTTGAAGCC
GGCGACCGCGCCCGCCGATGCGGAGGAGCTGTGCACCCTGGAGGAGATGAAGGCCACGCAGATCATCGGT
GTGGACCCGTGCGGGGGAGGGAATTGGTTCATGGCAGCACGGTCTCCGCTGTACCAGCCAGGGCCCTGGG
CTTGGGAGGGTGTCGGGGAGGGTGTCGGCCCTGCCCAGCGCTACCTGCTCGAGCTGCACGACAAGCAGCT
GGATGAGGAGTTGTTCCCTGGGCAGCTGCCGCCGGAGCCGCGTCGCAGGCGCAAGGGCGTCGGGCGCAAG
GGGGGCGGGCGCAAGGGGGGCCACCGCCGGAAGCAATCGAAGCACTGGCAGCCGCGAGCCAGGACAGCGC
GGCGGCGGCGCCAGAAGCGGGGCCGATTCCATATGAGCATGGGCCACTGGCGGCACATGTCAGGCCTGGA
ACGACTCCAGCCAAACCGCCCACAGCTTGCGCCAGCCCTGCAGGCGTACGTCGGCGGCATCCCCACGGCG
GCGACCGCGTCGGCGGCCCGGTTTGAAGAGCGCCTGCGCTACCTCTTCGCCAGTGGGGCGGCAGGGCAGG
CGGCGGGGCAGGAGGCGGGGCAGGCGGCGGGGCAGGCGGCGGGGCAGGCGGCGGGGCAGGCGGCGGGGCA
GGCGGCGGGGCCGGCAGAGGCGGGGCCCCGGGGCGCGGTGCACGTGCTGTGGCACTACCACTTCTCCGCC
TTCCGCCGAAAGCGCTGGGCTGCGTTCATCCAGCGCGACCGCGCGCTCCACCGCGTCGCCAAGCAGCTCA
CGGGCGGCAGGCCCAAGGAGGAGGTGGTGGTGGGGTGGGGTTCGTGGGCCTTCCAGGGAGGGAAGGGCGG
CTCCCCCATCTCCGTCAGGGGCGGGCGCGCGCCGACGGGGCGGCTCATCAAGCTGCTCCGTGAGCGCTAC
GCCAAGCATGTGTTCATCATCGATGAATACAAGACCTCCAAGGTGGGTGGGTTGAGTGGGATTGCAATTG
CTGGTGGGTGGGTGGGCCGCTGGGTTTATGCCTGGCTTTAGCGGAAGCCCTTGTGTGGCCCCCCTCCCTC
CCACCCTCCCGACCATGCAGACCTGCTACAACTGCGGGTGTCAGGAGATGGCCATCAAGCGGCTTGGGGG
GCTGAAGGAGGGGCAGCGGCCCTGGTCGGTCAAAGTCTGCAACGACTGCTTGACGACCTGGGTGAGGACC
GTGCATGTGCGGGGACGGCTGGGCACTGGGGACGGATTGATTGACAGGTTGACGGCTGGGACAGCTCATG
TGCGCTCTCTTCTTCCTCCCCGTTCCCCATCCCCAGAACCGCGACGTCTCCGCCGCCAACGTGATCCGTG
TGCTCCTCCTGCTGAAGCTGATGGGCTTCGAGCGGCCGACCAAGCTGCAGCGGCCGCCATGGCCGCCGGC
GGCGGCGGGGCCGGGCTGAGAGCCTGAACGGCGCTAGCAGGGCGTGGGGCTGAGGGTGCACGTGTCGATT
GGCGGCGAGTGACGTGACTAGTTTGTTAGCTGCGGGTTAGCACGGACTGTGCACCCCACCCAACCGGCCA
CGTCCGGATTTGCGGGGATGCCAAAGGCCCCCAACATAGAGGCGTGTGCTTAGTAGGCGCCCGCGTCAAG
GTGGCTGGGTTGATAACGACCCGGGAGGGGAGGGCTCAGCCCTTTTCCTGCCTCCCTAAGGCAGCCACCT
CCTTGT
>CRe-2
TGGGCTGAGCCCCCTGAGCGAAGCGATCCAGGGGGGGCGAAGCCCCCCAGGATTGCCCCTGTCCGTG
CCTGCCTGCCTGCCTGCCTGCCTGCCTGCCTGCGTTGACAAAAAGTGCCAAACTGGTGCAAACCGCGAGC
GCCACGTATTATAAATTGCTATTCCCTATTGTAGAAAAATAGGCGGCAGGGAAAACTCGGCTGGAGCGAG
AAGCGACCTCGCGAGTCCATGGACATCTTGACTTTCGCGAGGTCGCGAGGTCGCAAGGAAAGCAGCCCTG
TCACGCGGATTCCACAAAGGAAGAGTTGCCAACTTCAAACTTTCCCCTTCGCACCCTTGTAGCCGTAGCA
CAGGCCAAACAATTCTGAAGTCCGCCCAACCTTGCCCGTGTTAGGGGTGTGGGCCGGCTCCCACACCCCT
AACGTTCATAATGGTTCAGAAAAATAGCACCCGTAAGGTGTCGCTGCGAAGCGTTTGCAAGGACGAGGCA
ACGCTCGCAGCAATTAGGTTCAAGGTAGATTTTGTGGCCASGCCCCTTCGGTACCGCCTGCTGGACTTCC
TGCGGCACTTCGTCGTCTGCCGAACGGACCCCGCCTTCCACTGCGCGGTCTGCGACACCAGGTGGCGGGA
GCAGTGCGGACTGGCTGCGCGGCGTCAAGGACGTAAGCATTAAGTCTAGAGCGCTTTATGCTAGAGCGCA
TTATGCGCAGGTATCATTGACCTGCTGGTTGCTTCCCAATGCCCGCAGTGCGCGAGCGGGCTGACGTCTC
GCCACAACAGCACGTCTTCCACCGGCGTGTGCCAACCATCGACATCAACCTGCTGCAGGAGTCCGCGGCG
CTCATCACAACGTCCACGCATCGTCGCCAACGCCAAAGCCTCCTGTCGCATTTCTACGATGCGCACTTTG
CACCGCTGCTGAGCGAGGACACGGGTGGCCCGGCCATCGACATCACGGCGCACCACCAGGTACGGGTCAC
TCCCTGGGACCGCGGTCGTGAATGCCTCATGTCTTTGACATATGCCCTGTCGTTTCCTGTCGCAGCTGGT
GCACCACCTGCTTCAAGACGTCCTCACCAACCTGGAGCAGCACTACAGGGCGAACTTTCCCAAATGGGTT
CGCAAGTACTGTCGTGCGAAGCTGGAGGTGAACGACGATGAGGTGCCGCTGGGGGGACTAGCGGGCATGG
CGCTTGGTCAGCCGCAGGCGGGCAACGAGGGCGGAGCAGAGACGGACGAGGAGGACGAGGAGGACCAGGT
GGGCATTGGGGTGTGCTCAGCTTCTTTGTAGATGCAGTCTATCTGATTGTATCCTGGGTCAGGCTGGGTT
GTGCTCTGAGGCTGCCGTTGTTTGCCCCCCTGCTAATTAATGATGTCTGTAACTCCCCGTCGGCAACAGG
TGCACGTTACAGCCAAGGCAAGGAAGGCCTTAGCCGGCCTAATGACTGCGGCGCTGATGGGCTGGCGGCA
GCTACCACTGACAGAGGCAGACCTCGGCGGCCTGGCGGTGCCAGATGCGCTGCTGGCTCGTGCCAATGCC
ACTGTGGCGCCCTTGGTGGCTGCGTGGACGGCCCGTGGCATCTGGCCTATCCAGCGCGGCAGCCGGGGCC
TCCTGCAGCGTGAGCCGCTCTGCCTGGTCAGTGCTGCTGCCGACCTCCTGTGTGGCCTGCAGCCCATCCG
CAGGTGTGCAGTCCTGGGTGTACATGCGTATCCCTTTGCATGCTGGTATGTGTGCAGAGGCCCAGAGGTC
GTGTGTGCGCAATCGTGCAGGTGGTTGGCCACTGTCTACGAGCGGCTAAAGACGGCCAATCCACCTGCGC
CACCGGGTGAGGTGCGATCAGCCAACTTCGCCATGAAGCGGGCGCAGACGTACGCGCTGATCATCGAGGC
CAGCAGCATGCCGCTGCACATCCCGCTGACCAACACCATCATCCAGGTGTGTTTTGTGCTTAGTGGCTTG
CTTGCTTGATACCACCCTCCGAGTTAGTTCGTACAGCAATCCCGTCCAAACAGTAGCCCGTAACCATTGT
GCTCATGCCACTGACACAGGAACTCCTCGTCAACCACAAACAGCTTGCAGCAGCCGAGTACGCCGCCGCC
GGAGCTGAGCTGCTGGGGTCGAACGCCACGGCTGTTTGGCAGGCGGCCACTGCCGCTGCAAAACACGCTG
GTGGTTGGAAAGCGTTCGCCAATGTGCAGCAAGCAGCAGGCGCGCCGGCGCATCACGACGCGTGGCGGGA
TTGTGGCTTCAACTTCGACTGGCTGAAGCGCCTAGAGCGCGGTGGTGGCACCTTCGCGTACTTCATGCGC
ACGGATGGCGCGGCCGCCTGTGTGACGCTTACCGACGCTGCTGGCAGCAGCAGCGACGGCAGCAGCAGCA
GCGACGGCAGCAGCAGCAGCGACGGCAGCAGCAGCAGCGACGGCAGCAGCAGCGACGGCAGCAGCAGCGA
CAGCGACGGCAGCAGCAGCAGCGACGGCAGCAGCGGCGGCGGCAGCGGCAGCGACGGCAGCAGCGACAGC
GACGGCAGCAGCAGCAGCGACGGCAGCAGCAGCAGCGACGGCAACAGCAGCGACGGCAACAGCAGCGACG
GCAACAGCAGCGACGGCAGCAGCGACAGCGACGGCAGCAGCTACCTTGACGGACCGGGAAGAGCGCCAGG
GAACAATCCGGTTCCTGGCGTGGTTGCTGCTGGCCAGGCGCTTGCGCAATACACACCGGATGCCCTCAAG
GCCATGCGCGTTGTAGCCGTGGACCCGGGCTGCGTCAATTACCTGGTGGCCTGCGTCGACTACCTGGCCG
ACTTCAGCCCGCACAGCCACCAGCACCCTGCGCACGCCGTACGGCTGTGGGCCGGCCCGAGAGACATCCC
AGAGGCCGAGCGTCAGCAATTGGCGCAAGGCCCTACCCGGCCTCTGCGAGAGCGGCGCAGGGAGCGGGCA
AAGCGCCGGCGGCGGCAGCGGCGGCTTCGTGGGGTCGGGCGCGCTAATGTGTGGCGGAAGCGCCAGCGGG
GGCAGTCGAGGGGGCGCGGGAGGCGAGGGTGTGCCCGTGGGCGGTGGCGGCGAAAGCCGCGCGGTTGGCG
CGGCCGCCGTTCGCGGAAGCAGAGGCATGCGGCGACCAAGCGGCGCAGGGAGCAGCGCAAGTGCTACGCG
CGTGTGTCTGGTGCTGGTTACCGCAAGCGCACTGGCCAATCAGAGCGCCAGCGTTGGCAGGAGGCGCGTC
TGCAGGAGCAGCCAGCGCTCCAGCGGTGGCAGGCCGGGATCCCAAGTGCGCGGGTGGCGTATGCAGCTGA
CCACACACGCCGCATTCAGTACCTATACGGCGGCAGCGGTGGGATAGGGCTGTGGCAGCTCCTGCGCCAT
TACCGGCAGTGGGGCCAGCGGCGGTGGCGCTTGACTGTTTACATTCGCAGCCAGAAGGTGCGCGTTGGTT
GCTAACTCCGTCTGTCCCAGGTTGCATGCGTGCCCTGTACAGCTCATGCAAACAACTCACCGCACAACGT
CATGCCCGTCCAGGTCCTCGAGCAAACGGCGCAGCAGCTGGCTGGGGGAAGGCCCAAGGAGGAGGTCATC
GTCGGCTGGGGCAACGCCAACACTGGCCACGGCGGCTGCGTCAGCAGGTCAGGCAGGGGCTCTGGTCCTT
GGCTCACTCAGCCACTCACTCACCCGGCCACTCGCTCAGCAACGCACTCACTCACCCACCTTCACTCACC
CACTCACCTTCACCCACTCACTCACTTACTTCGCAATTCAGGTCAGGCAGGGGCCCAAACCGGGCGCTGC
TGCGTCTGCTGGTGGACAAGTACGCCCACCTGGTGGTCTACGTGGACGAATACTACACCAGCCAGGTACG
CTGTGATCTTCACAAAGCAATGCGCACAACGCTCAATGCACACGTACCTTACCTGGCCCAAACCTATCTC
TGTGTCTGAGCAGGTGTGTGCGAAGTGCGGACGGCGCCTGCTTGGTAACGGGCAGCGCTGCCTGGAAGTT
GTGATTCCGTTTGGTGGCTCGCGTGCCCGCGACGTCCAAGTGTGCCAACACTGCGGGACTGTGTGGGTAA
GTGGGATGGCAGGTTTGGGGCAGGTTTGGGGCGGCAGGTCGGTTTGGAGATGATGACACGGGATGACACG
GGATGACACAGGGCGGTTTGGAGATGATACGGGGTGACACACGGGATGACACATGGGATGACACACGCCC
TGTTTGCATGTTGAACTGCAGGGCCGCGACGCCAACTCGGCTACAAACATGCGGCACGCGCTGATGGAGA
TGCTGCTTGGCAAACCGCGGCCTGCAGCCCTGCGACCTGCTGGCGGCGGTGGCGGTGCAGGGCCTGGCGG
CGGCGGTGGCGGTGGCGGTGGCGGTGGCGGCGGTGCAGGGCCTGGAGACGGCGGTGGCGGCGGCGGTGGC
ACCGCGCCTACCGGCGGCAACAGCAGCGGCCACGGCGTTGGGCCCGGTGGTGGCGGCGGCACGGGCGGCC
CTGGGCCCAGCGGCAGTGGCGGCGCGCATGTTCGGAGCAGAGGGGGCGGGCAAGGCCACGTGGAGGAGGA
CAGCGCGGCGCCGCCTTCAAAGCGGCGCCGGCGCGCAGGTTGAGACCTGCCGGTGTTGTCTGGTTAGCGA
CCTGTGCTGACGAGGATGGCGTAGCGGGCAGTCGGCTGCAGCGGCAGGGGTGTTTTCCTTGCTGTCTGGT
TGGCCTGCTGCCTGCTGCACTAGTGCTTGATAGCTGGGCGCGACTGGGCACATATGGCGGGCGGTGCCTG
TACAAACCGACCCCGGCTATGTCCGGGAGATGAGGCTAGTATCGGAACCTTCGGCCTCAGACGGAGGACG
TGGCGTGGCGGCACAGCCCACTTTTCCCTTGCAAGGGAGAGCCACCTTTTCTTGT
>CRe-3
TGGGCTGAGCCCCCCGAGCGAAGCGATCCAGGGGGGGGCGAAGCCCCCCAGGATTGCCCCTGTCCGTGCC
TGCCGGTGCCTGCCTGCCTGCCTGCCGGTGCCTGCCTGCGTCGACAAAAAGTGCCAAACTGGCACAAACC
GCGAGCGCCACGTAATATTACTTGCTATTCCCTATTGTAGAAAAATAGGCAGCAGGTAAAACTCGGCCGG
AGCGAGAAGCGACCTCGCGCGTCCATGGACTTTAATTGACTGGCGACTGTGGCGACTCGTTGCGAGGTAA
AGGGCCCGAGGCGCAGAATTAAGAGGAAAGTCATACTGGACTACACCAGGCAAAAGACCACCGCGCAAAC
TAGGTACCAAGTCTACTGAACCAGCCAGTTTTGCCTGCGTCAGGGGTGTGGGGCTGAGTCCCACACCCCT
AATAAAGATGACCAATAGGATTAGCACTAGGAAGGTGTCGCTGCGCAGCGTGTGCGACAATGACGATACG
CTCGCAGCAATTAGATTCGTTGTCGACCACGTCGCCACGCCGCTTCGCGTGCGCCTGCTGGACTTCCTGC
GGCACTTCCTGGTGGCCATGTGCGACCCGCACTGGCACTGCGAGGTGTGCCGGCAGCGTTGGCGCCGGGA
GAGTGGCTTGGCACCTGAAGGGCACCAGCGTGAGTATCTAGCGAAATCAGCGTGGATGGAAACAAAGCTG
GTTCAAATCTTCTAAGCTTCTTTGACCTTTGCCAAACGCAGTGCGCGACCGTTCCGGTGTCCAGATGCTT
CCGCGGAAACAGCGGCACAATCGCGGCCACCCGGACATCAGCCTTGACATGCTGCAGGAGGCATGTGCGC
TGGTGTCTACATCCACGCGGCCACAGCAGCGCGAGAGTGTCATGGCGCACTTTTACGCCATGCACTTTGC
GCCGCTCCTGGTCGAGGCTGCGTGCGGCCCGCCCGTGGACATCACGGCGCACCACCAGGTATGTTTGCGG
GTGGGCGAGCGAAGTGGTGTGAGTGATGCTCACGGCGCACCACCAGGTATGTTTGCGGGTGGGCGAGCGA
AGTGGCGTGAGTGATGCTTTCTGGTGAGTGATGCTGGCTGTGACGTTTATTTTGATGCAGCTGGCGCATC
ATCTTCTCCAGGACGTGCTCACCAACCTGGAGCAGCATTATTGCGCCAATTTTATGCGGTGGGTGCGCAA
GTGGAGCCGGGCCGTGCTGGAGGTCCCCGATGAGCAGCTGCCGCCTGCACCGGCTGCCGACGACGATGAT
GAGGAGGAGGAGGACGACGATGACGAGGAGGAGGAGGTGCGAAGCGGGACGGGCATGGGCAGTAAGGTAT
AGCGGGTATTGTGCACGTTGTATCTCTTGCGGTCTGTGATCTTAATGCGTAAAGTGTACAAGAAGCCTTG
CGCCCTCCCGTGCCAGGCTGACGCTGGCGCCAGGGTGTTCAAAGCCCTGGCGAGCCTGATGACAGCGGCA
CTGATGGGCTGGCGGGAGCTGCCACTCACCGAGGGTGACATGGGCGGCCTGGCTGTGCCCGCCGGCTTGC
TGGATCGCGCCAACGTGAAGGCAACCGCCCTGGTGCAGACGTGGAAGGCTCGGGGGTTACATCCTGTTCA
AGCGGGCCAGCAGCGTCTACTGGACAGGGACCCCCTGCTGCTGGTGAGCGCGGCGGCGGACCTGCTGCGC
GATATTCTGCCCAGGCACAGGTGCGTCAGGGGCCGCTACCTTGGACTGCTGCCATGGGGTGAATGGGTGA
GTCTGGATGAGTAGTTGAGTCATGCCCTCCTAAAGCTGCATTGCTTTGTGCGCAGGTGGCTCGTCAGCGA
GTACCGCCGACTTCGGACGGCCGCTCCGCCACCTCCGCGAGGCGAGCTGGTGAAGGCCAAGTTTGCTGCG
AGGCGGACGAAGCCGTTTTCACTGGTTGTSGAGGCGTCGCTCATGCCCCTGCACGTGCCCATCACCAACA
CGGTTCTGCAGGTGGGCTGGGCGGGGGAGGGGAGGGCATTGAAGATGCCACACACGGCCTAACTTTGCAC
GATGCCGTTGTAGGAGGTGCTCATCAACCGCGAAGTGCTCGTGGTTGCTTGGGAGGCCGCGGCTGCTGCA
GAGCGGGATAACGGTGGGGCGGCAGAAGTGCACAAGGCGGTGCAGAGCGCTGTGGAGAGTGGTTGGCGGG
CATTTSCGAACTCAGCCGCGTCGTTCGAACCGTGGCTGCAGCGGCAGGGGCTGGAGCCAGGGCAKGACCC
TTGGCTGGTCGCCGGGTTCCAAACCCGGCGCAATGCATGGGACGGCTGGGAGTTTGCCGGCTTCCTGCGC
ACGGACGGTGCCGCTGCATGTGTGGCCCTGCGCAAGAAGGCCACTGCGGCTGGCGGCAGCGGGACGGACA
GCAGCCCGTCGCGCGGGCGCGCGGGCAGCCGAGCGCGCGGGCGTGGCGGCAGCGGCGCACAGCAGCCCGT
CGCGCGGGCGCGCGGGCAGCCGAGCGCGCGGGCGTGGCGGCACGCGGGCGCACAACAGCCCGTCGCGCGG
GCGCGCGGGCAGCCGAGCGCGCGGGCGTGGCGGCAGGCGGGCGCACGGCAGCGGAGGGAGCGGCAACGAA
GACGGTGACCAGCGTGGGCCCCGTGGCGGGCCGGGCCGGGCACCCGGGGACAACCCAGTGCCGGGCGTGG
TCGCGGCTGGCGATCCGCTGGCTGTCTTTGAGCAGGCAACCCTTAGCCCCATGCGCATCGTGGGCGTTGA
TCCCGGCGTAGGCAACTACCTGGTGGCCTGTGTCGGGTCAATGCCAGGCTTCTCACCGCACAGCTACAGT
GGCCGGCCACGAGCCGCGCACGTCTGGCGTGGCCCAGATGGCCAGGCTCCTGGGCCTGCCCAGCCCCCAC
TGCAGCGACGGCGGCGACGGCAACAGCGGCGATGGCAGCGGCAGCAGCGGCGGCAGCGGCGACAGCAGCG
ACGGCGTCGGCGGGGGCAGAAACGGAGGTGGCGGCGCAAGGGGGGCGGGAGGTGGAAGGGCAAGAGGCGA
GGGTGGCGGGGCACGCGCCAGCACACGCATCAGCGTGCCGCAACAGAACGGCGCCGCCAGCAGCGCGCCT
GCTTTACCCGGCTGTCTGGCGCTGGCTACCGCCACTGCACAGGCCAGACAGGCCGTCGGCTGTGGCAGCA
GGCACGGCTAGAGGAGCAGCCGGCGCTCAAGCGCTGTCAGGCGGGGATACCCAGCGCGCGGGTGGCGTCG
GCAGCTGAGCATGAGCTGCGAATACGCTACCTCTACTCTGGAGGTGGCGTGGACGCGGCGGCGGCTGCCG
GGTCTGCGCCTGCGCCGGTGCAACAGTACGGGCTGTGGCACCTGCTCCGTTTCTACCGGCAGTGGGGCCA
GCGGCGGTGGCGCCTGACTGTCCATGTGCGGACGCAGAAGGTGGGGGTTGAGGGGAGGGGGCCAGCAGAT
GCACCCACACCAACTGCATTGCGCTGACGCTACACCAATGCCACGGGTACAGGTGCTGGAGCACACGGCG
CAGCAGCTGGCTGGTGGAAGGCCCAAGGAGGAGGTCATTGTTGGCTGGGGCAACGCCAACACTGGCTATG
GCGGTTGCATCAGCAGGTTGGGGCGGGGCCCAAACCGGGCACTGCTCCGCCTGCTGGTGGACAAGTACGC
GCACCTGGTGGTGTACGTGGACGAGTTCTACACATCACAGGCAAGATGAGAGCAGACGGGTTGGAATGAG
TAGACAGGTGGTCGGGTGGACAGGATGGGGCTCGTGTACAGGTAGCCGGGTAGCCAGCAAGGTTCACACT
GTACTCCTGCCCCCTCCCTCCCCAGGTGTGTGCGAAGTGCGGGCGGCGCTTACTCGGCGACGGGCAGCGC
TGCCTGCAGGCGGTCGTACCATGGGGGGGCTCACGTGCTCACCAAGTCCAAGTGTGCAACCACTGCGGGA
CGGTGTGGGTGAGTCCACTTTGCGGGCGGGCGGCTGGCTGGGCGATGGATGGGTGGCTGGGTGACGGCTC
AGTGGGGCTCAGTGGGTGATGGCTGGCTGGGTGACGGCTCAGTGGGGCTCAGTGGGGCTCAGTGGGGCTC
AGTCGTGGGCTCAGTGGGGCTCAGTGGGTGATGGCTGGGTGACGGCTGGGTGACGGCTCAGTCGTGGGCT
CAGTGGGACTCACTCACTCTACCCTCCCGACGGTGCAGGGACGTGACGTCAACTCCGCAACCAACATCCG
GCACGCGCTGGTGGAGATGCTGCTGGGGCACAAGCGACCTGCATCGCTGCAGACTGGCGGCGGCGGCGGC
GGCGGCGGCGGCGCGGCGGCGGCGGCGGCAGCGGCGGCGGCGGCGGCAGCGGCAGCAGCGGGGGCGCGTG
CGCGCATCTTGGTAGCGGAGGGGGCGGGAAAGGCCACGTGGAGGAGGAGAGCGCAGCGCCGCCCAAGAAG
CGGCGCAAGCGCGCAGGCTGAGGAGCCGGCTGGTGTCTAGGTAGCGGTCCGCGGTGGGGCTGGCAGGGCA
TGCGTAGCGGCATGACAAGTAGTGCGGCTGTTGACAACTGTGCTGCGTCTGGCTGCGGTTGGCTCTGCTG
TGGCATCGCGATTGCTAGGCACCTGGTTTGGCTATGTGCCTGTGGAAACCGACCCCGGCTATGTCCGGGC
GATGAGGTTGTTCGGCCTCAGACTGTGGAGGGGCTCAGCCCCTTTTCCCGTGACCGGGGAACACTTGT
>CRe-4
atgaatgttttatcaggatatttggtagaagacgtagacgcaaacaagtccaccgctcattaaaacctgt
caaccgcatggaatcggacccatggggcctcgagcgagacctgggcgcggtgaaatgacatcgccgaaca
tccacttccaattccttctaattccttccagtgatactcatggccggccggccataggcgaaaagttcca
ttttgagcaggcgcgcgcagcgcaggagcgctttgactggggacgcggcccacgtctgccgccccgtcgt
gtgcttgaggcttgtggagaggcgccgctcagcagggactgctcgcaaggtgggttaaggttaacaccta
cccccgccatccctccggcagttgggcacttcctcgcttttcctcagctcctgttcaattcgcacgcgca
caggcactatcaaaacaacgtttaagagcatcgcggacccgccaggcctggagcagctgctgcacgcaca
gcatccgacagcagcagcagccgatgtccagcgcctcgcctcgcaacaccgtgacagcgcggtgctgctg
cagaaggcgctgcaggtgctggtgtgggtgatgacagcggtgcggcaagaggcgtttgaccttctgctgc
tggtggtggcgctgtgtgccgaggacacgcggctgcaggccgccggtcagccccccaacccagagcgttt
ccgcggtcagtcttccatcgcggagggcttccgccggcagcggcagcgcgcgtgcggcagcgaccagccc
caccatgtgaccaacgacgccgcccagcgggccctacgcggcttcccggacctgaaccagcgcgtgatgg
aggactgcatcacagccgtgacgacgtcggaacaccatcaagaggtccagcacagcgaccagcgcgccgg
ccgtgaccctcactcccacaacctggcgcagtatgtgtacggccacgtgttccaagtgcaccgcagtgaa
gaccgggtgggccctccacgcagcgtgactgggctgaccagcgtcgtccaccagctggcgcgtcagatgg
agaccaacgtgggggttcacctcgccaccaacttattcaggtggctgaaaacccggtgccgcgtgcagct
acaccgaactctgcatccagaggtgagtgctgttgcgtgccggcgacctggccgcccatgtcaaatccct
acccccctgccccatgcccccctggtcgacatcgtcggtaacgcttcatgttccgcaagatggtctaccg
tctaccacttccttaactaatcatgaatgtaaagccccccccctcattacgcaatgcccgcactaacccc
tgccccgccccccttggtcgcgccctcctcctccataggcggcggccgctgcgcctgacgccggcgctgg
cggcggcggcggtggcggcggcgcatacggtggtgatggcatgggggtggatcaggtatgtgcagctgct
gttgcgtgccggcgacctggccgcccatgtcaatccctacccccctgccccatgccccctcccccattac
gcaacgcccgcactaacccctgccccgctccccttggtcgcgccctcctcctccataggcggcggccgct
gcgcctgacgccggcgctggcggcggcgctggcgtggaactaccgcgccagcagcagaccatcgtactcg
cactcgccgcagctatcgcacgagacgagccgctgtgcgcctaccccgacgcagcagcagccctgcagtc
gcagccggatgtcctgcaggagctggagctctgggtgcagcaggagcaggaccgctggcggccccggggg
ctgctggtgccggggtgcagcttcaagcgccactcgctgccccacggcgaacgctacctggcatgggctg
cggaggtgctgcacgagatcgagcagcaccggagccaactgcgcgcgcgcggggtgcccaaggccaaagt
cgccaggcacttcccggtgtttgggctgctgccggagcccagctaccagcaggtgcacatcgggctcggc
caagaggccgtgaaggagctgctggtccaccgcgaccatttcgccagcgagcaccacctcatcccaccgg
ctgccgtgcccaccgggttgcggcgggcagcgcgcagcggcgggcagcggcagcggcggcgccgcggcag
aggcggtagcggcggcggcagcaccgcggcgggcagcggcggctccgcggcgggcagcggtggcagcggc
ggaggcgcggcgggcagcggtggcagcggcggaggcgcggcgggcagcggtggcggcagcggcggtggcg
gcgcagatcaaccgctccgctggggccccaagggcggcaagttccgcaacatccctgcctgcttcaagga
gtgggtggcagaccacgggttggacccgggtgacgtgtgggcggccgcggggctgcgcctcggcattagc
cagcacgagcacaggggctccaagttcgacggcttcgtcaccacggatgccttcgacatgtgcctcacca
tgcgccgccgctaccacagctcgtgggacgaggccaaggaggcaggcaagcaggtgcgggtgtctgagga
ggagctgctgcggctgtccctgcgcggcgtcgaccccggctgcagccccatctactggacgtgcgcgatg
cggtggccgtggctgcccgcgtgggtggtggcgctgctgggcgtggacctggtgctacggctgccggagg
tgcgcaacggcagctgccccgtgcgatggcccgacgaccttaccaaggaccagcaggccgcagccgaggc
gcagctggcagcgcacctgacagccagcaaggcggcagccgcacgggacacgatcgtgacacgcacgcag
gcagcagaccgcgcaacagcagcagcaagcaccgcagctgcacgatgggccaaggaggtgcaggcagcgc
cgcagcaaggtcggccggagctagtgccgccgcgcccgctggcgcttatggtggcgcagtcggcggagca
cagcaaagccgcagcagtggcagctgccgatgcggcggcgcgtgaagcagccgacgctgccaacggcgtg
gcaagggaggcgaccatgtcggcgttggtgcagggtttccgtcgatacgtggaggtgatggccgctgcgc
actgcgccatgctgcagctacaccggtgcctgcagcagcagcaacagcagcagcagctcgctgcgcgggt
atgggatattgcgtttacgcactgctcaggggcggagcaccgcacgaactgtggatacgcccagcaccaa
cggtggcagcagtggcgtgtgaaggcggaccctgcgctgtgcgcctggcagtccagcctgccgaccgccc
ggactgtggatgtgcagaacgtcctcggccgccttgactacaagtacggcggcagtaccggggccggcgg
gcagcagggcgaggcggtggtgcgcgagctcggctttgtggacctgctggcgcggtacgccgcccccgcc
tggcggcagaagcgcctgcaggtatactgccagaagcagcgggtgctgtgccgcgaggccgtgcgcctga
tgggcggagagccggaggtgacacagcagaatggcgtggtgggctggggtggcggcagcgcgggcttcca
cggcacagtcagccgagcggatcagccgccgcgcaagggattcgtgcggctgctgcgtgagcggttcgcg
cgccacgtcatcatgatcaacgagtaccgcaccagcatggtgagggcacagcggtacacaccgacagtac
acgccgacgccgtccctgacctcgcccatgacctgcccttccaggtgtgtgcgaactgcgggcgcctcag
cctgcgccgcaaggagccgccgcagggtggcgcggacttccgcgtcctggtctgcaacgattgtcacacg
acgtgggtgagtggggagtgaacatgagtgaaaagtttcgtgggcagggtaggaaagtttcgtgggcgac
acgcgacgcactggcccgcccccgccccccaccatgcaggaccgtgacgagaacgcggccctcaacatgc
ggctactgttggtcctgcagctcctgggccgcgaccggccggcggtcttctgccggccggagggcggtgt
tgactagttgaagttgacttggttgatggagttcccctgacccgctgccgcctcctgacccccggtgtgg
ggtcgcgtgcggtgtctgagcgaggcgctctttggttgcaaccagcctgtctaaccaggtgtgtttgagg
cgacgccttgaggcgacgccttgcagcaaatggctgtgcgggagcgctgaggcggaggttgatgtgtgtg
gtcaggggtcaggaggttagtgtacgtggagaaagcggccgaaaccaggagtgccgtgccgtgaaacacg
gctcgccaccaaatgaaggaaccctttagtgggggcaagtggtggtg
Fanzor-5_CR
CTAGGTCCGCGGTTCCAGCATGCAATTCCACTGTCGGCTTCGTGGCCGTGCCCTGCCTGCTGTGATCTGC
GGGGAGGCTCAGCACCAGCATCGCGGACGGGCGAGAGCCGTTTCCTTCGCCAGCACCCGTCATTCCGATA
GCTTTGCTCAACGGGTGCGTGAAATCGAGCCCGGACAAGCCCGAGATTAGCCCGGCAGGTTGGGCAGCAC
TCGGGGCTGGTTGCGCATCCGCCGTCATAGCACAGATTATATCGCCTGCTGTAGACACCTCAGTGCAAAC
GATAGCCCACTCAGGGACTGGTACGCGCTCTTGTGCCATGTCGGTCTCTGGAAGACTGAGCTTCTACGCT
TTTATGCGCTGAACTACATCTTCTAAGCTAATATCAAGCTCCAGAAAGATCGATAACCCTGGGTATCGCT
AGCTTCCCGGCATTTCGCCAAAGTTTTCGTAATATCATTAAACTTTGCAGAAAACGCCACCTTCTTGCGG
CTATCAAAGAATTGAATAAACAAGTAATCGCTCCAACGCGGAACACCTGGAGTTTGTGACTGTCATTCAT
AACTTCTGCGCGCCCATCCGCATCCGCGCAGCACTTCCCGTCTCCGTTCTCCCCGACCTGCTTGCCATTT
GCCACAGTTTTAGTCGCAAATCCGTTGCAGCCAATCCAGCGCATATAAGCGGCATGGAATGGCGACATGC
GCCCATTCTCCGCGGCCTCCGTCGCCTCCTTGACGAGGTAGCGGCGCAGCTGGCGCAGAACCTGGACCAG
CACCTCAACGGCAATCTGTTCCGGTGGCTGTGCCGAAGGTGTCGCATCAAGGTGGACGAGGTCACGGAGC
GGCACGGGCTGGATCAGCTCTCCCGTACGCAGCTCCGTCACCTGGCTGACCGCGCTGTCGGACGCCGCCG
TCCCACTCGCCGCACAGCCTGCAAGTGAGGACCTAGTGCAGCTGGTGCGCGACGAACGGGACAAGGCCTG
GTCTGGCCGGGGCAGAGGCCGCCAGCACCTTGAGCGTGGCACGGACTTCGCGATTTGGGCGGCGGACGTC
CTGGCGGACCTGGCGGCAGCGCTACCGCAGCGTCAAGCTGCGGTGGAGGCTGCCCTGCAGCAGGTGCAGC
AACTGCCTCTCCCGCAGCAACAACACGGCGTGGCGGCACAGCAGCTGCGCGCAGCTCGCGAGCGTGTCAA
GGACGCAGAGCTGTACGCGCTCAGCCCGCAGCCGTCCTTCATGCCCGTCCACATCCCGCTGACCACCTCC
ATCCTTCGGGACGACATCCTGCCTCGAGCTGCGGACCTCGCCAGGTTGGCTGCCCGGATCCCACAGGCGC
AGCTGCCGCAAGGTGCTCACATCCATCCGCAGCACCGCTGGCACAGCCGGGGCGGCGGCGGCGCACCGGG
CGGCGGGGGTGCACCCGCCGCCGCCGCCGCCGCCGCCGCCGCCGCCGCCGCCGTGGCTGCGGGGGGCGTG
GTGGGCCAGCCGGGGCACGCGGCGGGGGGCGGCGGCGGCGCACCGGGCGGCAGGGGTGCGCCCGCCGCCG
CCGCCGCCGCCTCCGTGGCTGCGGGGGGCGTGGTGGGCCAGCCGGGGCACGCGGCGGGGGGCGGCGGCGG
CGGCGGCGCAGACCCTTGGGCTTGGTTGGGGATTTCTACAGGAGTCAAGAAGCTGCAGACCGGCAGCTGG
CGGTTTGCGAACTACGCTACTACCGACGGCGTAGACTTCTGTGTTGGTATGCACCGCCCTGAGCGCCCCA
GCGACGACGACGTGAAGGAGGAGGAGAAGGGTCTGCGGCTCACAGTACAGCAGCTGCTGGAGCTGTGCCT
GTTCGGTGTGGACCCCGGCGGGTCCGCACCTACTTCACCACCGCCAAGGGCTTCCACCGCATGCGGAGAT
AGGTGACGGCCCTGTTGCCCGAGGAGCTGGTGGACAGGCTGCTGCAGAGCGGCGCCATCACCATCCTGGA
GCGGGACATGGATGGTGACCTGGTGGAGTTTGTCAGGGTGGAAGGGCCTGCGGACCGGCTGCAGCGGCAG
CTGCAGCAGTATCGGGCGGACCGCAAGCAGCAGAAGCAGCGGAAGCGACGGCAGTGGCGACAGCACGGCA
GCCGCTGGAAGCACGCGCCTGGCGGCCGCCGCCGCCCCAATGGGCGGCAGCAGGCGGCGACACGTGCGCG
GCGGAAGCAGCGCAGCCGCTTCTACAGCTGCTCTGGAGCGGGCCACAGGCAGCAATGCGGCTACAACGAC
CGCCGCCGGTGGCAGGAGTGGCAGCTGAACGCCAACCCGGCGCTGGCCACCTGGCAGTCGAACATCCCCA
GCGCCCGGGTGCTCACTGTCCAGGAGCACGACCTGCGACTGCGGTGGCTCTTCACTGGCCCTGGCGCCGC
GCCGCCCGGCCCTGGCCCTGGTGGCGGCGGCGGCGGCGGCGGCGGGGGTGGCGGTGGGCTGCCACTACCA
CCACCGCTGCCACAGGGGCCGCGGCTGGGTGTAGTGGACATCCTGGTCCACTACTTCAACCCGCAGCAGC
GCAAGAAGCGGCTCGAGGTGTACATCCGCAAGCAGCGGGTGATGCACCGAGAGGCCCGCAACTTGACAGG
CGGACGGCCCAAGCAGCAGGTGKTGGTGGGCTGGGGAAATGGCMGCGCGGGGTGGAACTCGCKGATCAGC
CGCAAGGGCCAGCCGCCGCGGAAGGAGTTCGTGCGCCTGCTGCGTGACCACTACGCGGCGCACGTCGTGA
TCGTGAATGAGTTTAGGACGAGTCGGGTGAGTAACGATGCTGGGAAGCAGCAGGGACAGTTGGGACAGAG
GGACCTCTCATCACATGKMCAGCTCGTGTGGTGGCCCCAAACCTGCATGCCCCTGCACCGCACACAGGTT
TGCTTTGAGTGTGGGCAKATGGCGCTGCAGGCCAGGCTCAAACCTGGCATGCGGAGGGCTCACGGCGTGC
AAGTGTGCAACCACTGCGGCACGGTGTGGGTGAGTGGTGCAGGSTTGGTGCAGGTTTGGKGCAGGKTTGG
GGCAGGGTTGGTGCAGGTTTGGGGCAGGGTTGTTGGGGCAGGTTTGGGGCAGGGTTGGGCAGGGTTGGGC
AGGTTTGGGCAGGTGCAGGTTTGGGAGACCCTACCCTTCCCCATACTGCCCCGCTTGCCCACAGAACCGC
GATGTGAACAGCGCCTGCAACATGCTCCTGCTGCTCGTCCTGCAACTGCTGCATGGTGACGACGGCCGGC
CGGAGGTGTTTGGAGGCCGGCCGCACGCCGATGCCGACGCCGATGGCGGTGACCAGCAGCAGCAGGGGAG
GASGAGGACGAGGACGACTAGTCCAGCTGCTGGTTGCAGGCGTGCGGCCCCTGGCGCTGTGGGGATAGTC
GGGMTGTCACAGCGCGTGTGTGGAWGTGAGACGCCAGGGGCTGCAGTTCATATCGTGATAACCCGCCTTT
GTGGCGGACAGGGGGGMTKAMGTCCCGCCCTTGGGGCGTGCTAGGAAGACGGTGGAWGSAGACCCCTACG
CCGTGTGGGGGGCCGGACTGGGTGGAGAGACTCSACCASGGMGATGCGTGCGC
>CVu-1
cagcggcacaagcgcaggctgctgcagagacatctgccaagctgcagcggttcacgattg
tgactggtttgctgtcagtgctccaaaaccgagccctgcggcatccaatcaatgaggcgg
tgcgggacacaacctttgtgaagtacgagaccctgactctgctggggctgtacgttgcgc
actactgcaaggaggtcaggcggcgtgccgctgagggcttggaggccttgccagcgatgc
cgtacctgggcgccacgttcatctcccactgcatcaggctggtgacgcactcagacgaag
ccccacgctggaaccagctgccaccagatgagctcctcctatctgtgtaccaccacctgt
acctcccctcccgctccaacaacctgcgccgcgtcaaccgcgaccgacgatctgagcagc
tgcactacctggcaatccagctggcagtcaacgtgcagctgcacgtgcgactgaatttcc
agcggtttctgcgcaggtggtgcagcatgaggctgtaccaggactttggtgagcaccagc
ccagcccgcgaggcaaggtgctggatcgcatggtgaagagcatctgtgctgagcagtgcc
tcaacaccgacctgccagaggggctgagtgcagcgcagcgggcctgggtgcaggctctgg
tgaccagccaacgggcagcacacacaacgctcttgccggcggacgccagagagctgaggc
ggcaggggcagaagtatctaccctggctgcacgacatgctgcttgacatctaggcctaca
acctccaggtgagagcagggagaagcctggctggacacctggctgcctggctgggcgagt
ggctggctcacttggttgccccctaccgctttggcgactgctactgcatttttgctgcac
tttctctcacccatgactgtcctccctttgaacccttctcttacttgtgcgccctgtgcc
acaggctggcgccgcctatcaacagcagccgccgccgccacagccgcagcagcagcagca
acagccgcagcagcaccagcagcagcagcagccgcagcagccgcagcagcaccagcagca
ccagcagccgcagcgcgaagcctatacggctgaagaacgctcgcagcagggccgctgccg
ccatcgcaggtggcagcagcgccaaaggcaacagaagcagaagcaacgcgaagagcggga
ggctgctgtaaaacagcaggcagaggagctccgcaataacccgggcattcctgccccgcc
cccacgcgcacaggagctgcggcggaagcggaagaagaagaagaagaagcggcagcagca
ggctcgagtggaggcagcagcggcaccgactgcatggcggcagcccagggtcgccccctt
ctcgctgatgcctgtcgccgccttcacgccctgccacatcactttgaactcggatggctt
gcgggtaggcgcaggtgcctgcctgcctgcctgcctgcctgcctacctgcctgcctgcct
gcctgcctgtgcgactcagccaacgcgctcaaaggtgatacatccagagtgctgtccttg
caggctatggtcaacaccttgggaaagaagaccaaggctgctggtggcagggcgttggga
gaggtgagacgcttgtgctgtgaggttgcgctgcagagactgtttgctcacgtcaaggca
tacgctatggccgccacatgcttgctgcactgtccaaatcacgcacactgccctgcactg
actggctgagcacgcactcgctgacaccaggcctatctcgcccttttgcagaagcgaaag
cgggaccgtgccgccgggggtggtggagcagatgaagcaacatctgaggttcgcaccttg
ctttgctcgtcacacgcagctggtgctgccaacatgcgattttcttagtgtgttctttct
gcatgttctgagcccggcggccgttgcctcccttgcgccgcaggagcacaagcagcagat
gttgctgagagatgttgagctgtgggacgcacactttgacatgtggcccctgtgtacagt
caaccataagtttgcactgttcctgaccaccgacggcacgcaggcatcagtccatatgaa
gcggccagcccgcaagcctccagccccgccctccttcccgatgagcttggtgggcaagca
gctgctgggcctggacccaggccgccgccacttctacaccgctgtcagcgacagcgatag
caaggagcaccgggacgtgcgcaggtgctcaacaggccactactacgagcgagcgggctt
cactgccaggcagcgttggatggagcgcaggctggcagctgctggcctgcagggctggca
gtcgcgcattccgcggcatgccaccgccgacctggcagcccagcagcagcgtgtcgccta
tgtgactgagcggctggacgagctggtcatgcactactgctctgcaccctggcgcaagaa
aaagtggtctgtgcgcgtgcagaagcagagggtgctggccaatgaggtgcgccggctgac
>CMe-1A
CGATGACAAAACGTTTACATTGACCATGGATCCCAGATTGCGGGATGGATATTGGCTTTCGGGAAAGCGT
CCATCATGCTGCACCTACCTCCAAGTTCCATTACCTATACTTCCTCTCGGATGTACTGGTCGTTTCGTAC
GTTCTATCGTGCGCCGAGTGCCTGCCTTGAGCACCCGCCGTAGCGCCTACCGCTGGAGCGGATGCATCAC
GGAGACAGAACGGCTTTGCCATACCACTGAGGGCGTCGGCTCGAGGAATGGTTCACCTGACACGGAGTCG
GGGTTCATTATCATTCTGGGAGCCTGCAAGCTGCGCAGACAGACCTACTGCCTGCGGCAGCGCGAAGCGA
TATACTAGGAGTCCACTGCGACCAGGGCGACGCCCAGACGCAGCCTACCCGCTCCTAGTCCCAGAATAAA
CTGCGTTGCGGACGAGCTGCTCAGGTCTCGCCACAGCACCCGCCACTTGGGAGGCGCACGAAGCACGAGC
CTGGCAGACTCGTCCGGCTCGCGGGACCTTCCGCCTAGAAGGTAAACTTTCGACAATACGGAAACCTTTC
CCCCTTTTAACGTTTATCGTAGAGGGGGAAAGAAATTGTTATCTCGTTGCTAGTTAGTGGTTAGTCTCTG
TTCTTTGTTCTATATAGCGCGGTCGATACGCGCACCTCCGGATCTGGCAGGCACGAGACACGACGCGCAT
CTCGCCGTTGAAGGGAAACGCGATCCTGATCATTAGCGTGTTGCTCTAACGTACAAGTTGTATTTGCGTT
GAAGTCGTAGCAAAGTATAGTTTTTCAGTTCAATTGTGTTTCAACCCTCAAGTAAGTGTATTCAAGTGAT
TTTTCGCGGTTTATAGCAGAAGCGTTCAAAGTGCGTTCTTTTTCAAAAAATAAAAAAGGAAAGTTATGGA
AAAGGAAGTGGAGGATCCTGGAGGCCCGGTGTCGCCGGCTGCCGGAAAAAAACGAAAAACAGTGCCGAGC
CCAGAGGAACAGGAGAAGACGAAGAAGCAAAAGCGGGAGGCCCGACGTCAAAGGCTGCAAGAAAGACGAC
AGTACGACGAGATGGTGGTGAAAGCCTGTCTTCTTGGACATATCAAGGATCCGTACAAGGAAAAGTTGCG
AGAGGCCATCAGAAACCGTGTCGAGTCGTACTCCATGAGTATTGTAAAGGCTTCTTCAGGACTGATGCAT
TTGGTGAGGGAGATGTATCGCGACGTGACGGACATCGAAACAGTCGAGGTTCCGGAAGAATTTTTCGACA
AGACCTTTATTCGCCACCTGATGCTTGGCACAGGGGAAACGTCGAGGAGAAATGAGCGAGTGCATGCCCT
CCACGAAAACTACGCCGAATACCGCTTCAACGGTACTCGATACAGGGGTGACTCGGATATTTACGCCTAC
GGGGCGATGAAGTACCTCACGAACCTGAAGAACCATTTGACCATGAACCTCGAACGTTTCATGATACGCG
CCGTGTTTGCGCTCTACCCGGGCCTCTCTCGCAAAGGGATATGGGCCATCATCAATGGCATCACGAACGA
TCGCMAGCATGAACAGGAGATCGAATTCGTCGACAAGAAGACATCACGCAGGAGCACGAATGAAGCTTCT
GTAATCCGTGCGGCTATTCAAGAGCACCGTGCGGTCTTGGGGCTGGCGAATCCAGCAGAAAAGGTATCAG
AGTTGAAAAAAGATAAGGAAAGATGCTATCGCCTCATCCTGCGCTATTTCGTGTTTCTGGACCGAGAACT
CGAACGCAAGGCGGAGATGGAGCTGAGTGAGGAAAAAAATGAAGAGTCGGAGAGACGGAAGGCTGCCCTA
ATGGGGAAGCGCTTCAACGTCGTTCCGTTGTGCAACATCAAGTCACATTTTGTGACTATCGACTCCAGAG
TCCTTCACGGCATCATGAAGGAGATCAGTCCGGAGTTCGATGTAAGCAGGGAGGAGTTCACCGGCGAAAA
CCGGGAGACGTACTGGAAGAATATCTTCGATTTCAAACGTCTCAAAGCGAGCAAGCAAAAGGTATTCACT
GGGATGATCGAAACCGATGGAGTAGCCATGTGTGTACACTATCGGCGCTTGAAGGCGGATCGTCCAGTTC
CGCCCTCGGCTTCGCCCGTGGCGAAGCATGAAGAAAAGAAGGAGGCGGATCCTGCGACGCAGGAGGTGCA
GGAGAACGACTTTGTCGTTGGCGCGGACCCCGGGAACACGAATATCATAACCATCGCAGCACCCAAGCGT
GCGGAAGATGGTACTGACGGCAACTTACGTCAGAAAGACATGCGTCTTTTGAGGTTCTCGAGAGCGAGAT
ACTACCGAGAATCCGGTATAATGAATGCGAGGAAGAAAATTGAGACGTGGAATGCAGGAATGAAGGAGCA
CCTGGAAGCTATGAGCGAGGTGACGAGCCGCGGAGCGGACTTTCAAGCTTTTCGGGAATTCATGGAAGTT
CGCGTTGCTCATTGGGAGGCGCTGTGGGAGGAGTATACAAAGCCCCGGTGGGCTCGTCTGCGTATGAATC
TGTACTGTGGGAAGCAGCGTGCGTTCGCGAACTTTTTCAATCAGTTGAGCGCCCTCAAGGAGGACGAGAG
TCAGAGGCTCGTAGTAGCGTACGGAGCAGGGCGCTGGACGACCCAAAAAGGGACTACGCCAGCTCCAACG
ACAAGAACGTACAAGGAGTGCGCACGGCGTTTCGTTACGATACCTGTAGATGAGTTCCGAACGTCGTATA
CACACCATGAGCTGGGGTGTACACTTCAGAGGGTCGAGATGGAAAAGTGCCAGCGGAGCCCTGAGGATAT
AGAAAAGTACGGAGCGCTGACGGAGGAGCAAATGGAAAGGAGGGCGAAAGTTCGAGGACTACTTGCATTA
GTGAGTACAACCAGCGATGGCAAGAAACGTATGGAGTTCGTGAACCGAGACTTTAACGCCGCTATCAATA
TAAGGAGATGTGCGGTGCTGGAGAAGAGACCTCCAGAGTTGACACGAGAGAACTTTGTTGGACAACCTCT
CAAAGTCGAACTATATGAGAAAAAGTTGGAAGCAGTAGTGGGTGGCCGGTCCAAAAAGACTGGGAGGCGT
CTGCACGTCAGTTGGAGACGTTTTGTCTAGGGCGCGTTTGCCGCCACTACTGTACACCGCTGGCGGCAGC
GTTTTTCTTTTGAAAGGCG
>PUl-1
TTATGAAAGGCACCGAGAATGTCCACATTTCCTATTTGTTTTTGGTAAATATAGAATTCAATGAGAGCTC
AAGCTGATCGCAATGCCTGTTTCCGCCTTCGATCCAAGGGCTTCACGCTTGCTCAAATCGCACACGCTCT
AGACATCTGTGCTCGTACTGTCCAAAGATGGCTGAAGGGTGAGTCAGCCGCCGCTCGACCTCTCAATCGA
AATCACACAAGAAAGCTCACGAGCTTGCAAGAGGAGCGGCTTATCGAGTTCTTCCTGGATGAGAACACCA
GTCGTCTGCGCGATGGCGTTGCCTTTGTTGCCCAATCGTTCAATCTCTGCGTATCCGAGCGAACGCTTGG
ACGCATCCTCCACAGACATCGACTCTCTTTCAAACGAGCTGTGTCCGCTTATCACGAGGCCGATCGCGCA
CGACAGCAAGTCTTTTTGGCAAACCTGCCTCGCGACTCTACCAAATCCTGGATCGCACTGGACGAGGCGG
CGTTCTTCCTCAACCATTCTCGCAAGTACGCCTGGAGCAAGCGAGGTACGCCCGCTGTGGTGGATAGACC
CAGCAATCGTGGCCGGATGCACTCGCTAATCCTGACCACTTCTCCTGATGGAGTCGTGGACTGGCGACTG
ATACAGGGTTCGGTGGACTCCTTGAGGTTCCACGCGTTCCTCAGCGGTCTGCCAGGGGACACCAACGTCC
TTCTGGATAACTGCGCCACGCACCATGCATCGCACGTTCTCGTGAAGCAGGGTAAAACAACGGTATCACA
GGTAGCTCGCTCCAAGCAAATGACTTTGAACTACCTGCCACCGTACTCGCCCCAGCTGAACCCCGTAGAG
CTCTGTTTCAACCTCATTCGCACGCACGTGAACAGGACCGCTCCTCGTACACTCGGATCCCTCCACAAAT
GTATCCAGACCGCGATTAGGGGTCTCACACCGGCTGTTTGCAGAAGCATGTTCAGGAAGTGCTTGCTCAT
TGGATAACATACGTAGCAGTTGTTCATACAAACAGTAATAGGAAAGCTGATCGGCGAGAAGCTTTTTGTC
GCCGGCATTCTCTCACTTCCCCATTTGCATCATGGGCCGCAAGCGCAAGAAGGACGACTACCCGGAGGAG
TGGGATGTCGTTGATGAGACGCAAGACCCCGACGCGATACCTCCTCTCTTCGAGATAGTGGCGGAGACGC
AGGACTCGGACGCGGAGGTTGACGTTGTGACGAATGCTCTATCGCAGCTACCGCCTCCGTCACAGAAGTC
TCTGGCCCCGCCCACTTATCGAATCAAGGAGACGACCAAGGAGATCAACTCGAGCGTGATCTGCAAACTC
ACCCGCATATGCAAGTTCCCGTTACTGGTCGGGGAGATCAAGAAAGTCTGCGTTGCCATGAAGCAGGTTC
AGCTTGAGGGCTGGCATCTGGCCAACCTGCACGTACTGCGCTGTCTGAAGGAAGGCGACGAGGTTCCCAA
GATAGAGCAGATGTTCTTCTATCGATGCTGTACGGCTACGCTTGGGAACATCGAGAAGCGCGACCGTGGG
TCCACCGAGTCCAAGTATCCAGCGTTTCATAAGACCTGTCTACGCTACTGGGCGGGTCGAGAGCGCGAGT
CCACGTACGAACCGGAGTTCATCCAGACCGCAGGCGACATGGTCAATGAAATGGCGAAGCTGATGGAGAT
CAACGCTCTCAACATGATCGCTCTCCACTTCCGTCAACGGCTGCACCAGTACATTCAGTTCCGGTATGCG
AAGAAGGGCGACACTAAGCTGAAGTACCGAGAAACGAGAAGGTTGGTGGACAGTTGCTATCGCGTAAAGT
CAGAGCCTGAGAAGGACGATGAAGGTAACCCGACGGGCAAAACGGCAAAAGTGTGGACGGAGTGGGATGA
TACCGATGATCCCGTAGAGCAAGAGCTACGCGAGTGGCTGGGGATTGCCCCTTGGCAGTGGCAGATCCGA
GCCAACCCAGCCCACTTTCTTCACAAGTTGTACGATATGCTGGTGTGGATGGAGAAGTTCGTGGACAAGC
ATCCGAAGACGAAGGGAGCGAGGGTGTACTCGCTGTTACCAGTGGCTACGACGTTCCAAGCAGCGTACGT
CAAACTGAATGCGTCTACTCTGCACGGCCTCTTGGCGAGACTCATCGACCTTCCGGAGGTCGAGGACTTC
CTGAAGAAGGAGTTGAACATCGTGCCCACCAGGAAAAGGACTGGGTCGCAACTACCGTTTGACAAGAAGA
CCTTTCAGAAGAACCGGAGCGAAGTAATTCGGAAGGTGTTCGACGTGGAGCAGTTCGAGACACTCGATCG
TAAGTTCGCGGACGAAATCAAGACGAATGGCTACGGCGCCTCGATAACCATGATACGTCCAGTGACTACG
GTTTCGGTTGCTTTGGTGGAGAAAAAGGCTTCGAAGAAGAAGCGCATGAAGAACGATGGTACCGCTGAGC
TCGTGTCCAAGGAAAAGACGGCAAGAAAAAAGAAAGTGAAGACGCCAGAAGAGATCGCTGAGGAAGACAC
GTTCGCCAAGGAGCTGTTCAAGCTCGGGCCCGATTACTCCCCAAATGTTCTCATTGGCATTGACCCCGGG
ATGCGGTCTCTTGCAACAGCAGTGTCGGTAGGTCGCCTCCAACGTAGACGTCGGCGACAGAAATCGCGAC
GTGGGCTTCATCGGCGACATCGAACTCGCAGGGCCAGACGGAAGGAGCGAGTCATAGAGATCTCCACGCC
CAAGTACAGGCATCTCGCTCGGATGAATGACTTCAGATTCTACAACGAGAATCTGAAGATGCGCGAGCCA
TGGTACGCAGGTGTCATTCGTGCGATGCCGTCGTTCAAGACATCGAGCTACGATCTGTACTTCCAGCGTC
TCCAGTTCTTTTGGAAGCATCTGCGGTTCCTGCTTGTGTTCAGCGCGGAGCAGGCGTTCCTACGCTGGAG
GTTTACGCAGGACCGTGCCAAGATGAAGGCATTGGATACGCTGGCGAAGCGCATCGTGCCCAAGGCTAAC
AAGCAGGTCTGTATCGCCTACGGGGACTGGAGTCGCAGAGACGGCATCAAAGGTCACGCTTCGGGTCCGG
TCAAGGGATTCGTCGAGGCGCTGAAGAGACGAGCTACCGTGATCCCGATGGACGAGTACCGGACGAGCAT
CACGTGCTCTTGCTGCCACCAGCGCCTCAAGCAAGCTCGTCTGTTCACCAAGATGAAGAGAAAAGAGGAT
GAGGTAGACATCCGACAGAAAGAGCGGCCGTCCAAGAAGGAGGTGAAGGAGATCGTGGAAATGGCGAAGT
TCAAGAACCCGAAGCTGGCGGACAAGAAGGTCGTCCTCAAGTGCACCCGTAACGTCTTGCGCTGTACCAA
CAGTAAATGCAAGGCCAACTTCTGGAACAGGGACGTCAACGCGGCGAGGAACATGCTGGAACTGCTCAAG
AGCGGGCTGAAGGAGAAGCACGGAGCAAGACGGCTGAGAGCATTTCGGCGAGGTCAGTAGCGCAAGAAAC
GTATACAGAAAAAAGTGGCTGGAAAGACTCGCAGCCTACGTGTTGCGGGGAATGCGTAGCCAGCCACATC
AATATATTCAGGCATAGGGACTAGTAGGACATTCTCAGTGCCATCAGTAA
>PUl-2
ttacggaattcagtgagaatgtcacctttgaaatataattttttttcaaacatataatcgggatgcactc
gcccgaagaaagaaaaatatgttgccgacttcggacacaagacattcctttgaccgtgattgccaccgca
ttgaacgtatgcaagcgaaccgttcaacgttggttgaaaagtactccaattgtttcacgcccattgaatc
gttcacatttgaggaaattgaacgagacgcagcgagagaaagtgatagaatactttctcaacaataacac
aagcaggatacgagatggagtcgagttcgttagaaacgcgtttgccatttttgtttctaggagtactatt
cagcgagtactccatgagagtcaactcacattcaagaaagcctccaccgcgtacaaagaagcggaccttg
cacgtcaaaaggagttcctgtcgacactatcgcaacatgccaacaagcattggattgcgttggatgaggc
ggccttctttctcaatcactcgcgcaaatatgcatggagtgaaagagggaaaccggccgttgttagaaag
cctggacgccgtggaaagatgtattcacttatcctcgccacctcaccagaaggagttattaagtggcgcc
tggtacaaggaagcatcaactccacacgcttccattcgttcttgagtgagctaccaaatgacaccaacgt
gctactggacaacgtatccacccacaaagccacccattcgcttcgtaaacaggatttatccacaatccca
gaggtggcggagtcgaaacgcataaacatgctctatctccctccatactcaccacagctgaatccagtag
agttgtgcttcaactttatcagaacatctgtgaatggaagcgctccccgaacccttgagtcacttcgttc
cagcattcagactgcgatcgaagcgctcacgccgtctgtttgcagatcgatgtttgcacgcactctcaag
atttgccgattgtaatacaaacatcaagtgacgcaatgactggatacaaagagggggagttttttggggg
gttttcgagcgcgtcgagcgcaccaaacaacccattgtcgaatccgcctcgagcgatgaagtcggccggc
aaacgcaaacgccggcgcaagcccggtgactcggatttcgaagacgactccgactttgaagacgttcaac
cccgactcgcaagcctatgactacgagtggcttctgtcgatgagatcgtcgcagagaccgacgatgaaca
agaagacttgcctgctacagtcattgaagaaaaacaaaagagacgacgtccggacgtgatagctcgacgt
gttgcgaatgccgacacggccgtctctgtcgtcaagaccacgctcaactcgttttgcaaggaagaaggga
aagcgctttcatgggagagtgtgcttcgagacatgaacaaggccgtcttggaggcatacgtgctcgcgaa
catccacgtcgtccggctgcgtcaagcaagccttcccatcgaaccactgaatcaaaacttcttccatcgt
tgtatgacagcagtctcttctggcatacgagaatctcaagattgcgagcaactgaagcaatccgtcgcat
tgtacaacgagtggcgtgcttcggacgtgagtcgagcaaacatcgagtacgttgcgcgcggttggcaaca
aaacgcagccaagatgatggctacaaacgcgacaaacgcgatcaacctcaacttctatcgacgtttccac
aagttcctcaaacgcaagtacggattcaacggacgtcaagcgtatgcaacgctgaagagtattctcgacc
ctaagtacaaagaagaagatccaatcgtgatcgagtggcgagctcgcatcccacgcaaacatgatggcaa
gctcgactgtaaacctcatgtacttctaccattgactgtaatgggctaaggctgccattacatgcaaggt
ggctctttgtgtgtgtcacacgccaccttgcggaagtgcattgtgggtgcgaagatattgggtgaaacac
ataaaagtgatcccacatgcacaggtgacgtcatcgtctgatgtcagagcaatctgtgtctgagttgagt
gttgatcgctcgcaatcattgagattcggcgtgattacgcacgacagtactctagacatgtgaatgatga
ttcctactttgggaaaccacactggtgacgaggccaacgtgtctctaccatctgaagtgagtggcttccg
ccaatcactttgcagggaatctccgcggtacttcaagttcaagttcccagcagatcctctgggttcaacc
tcagtgtacccaaggttttatatatcagattcataggttttatttctgcatgtgtaggttttagttgtaa
aacctctaggatccctagtggtgtttcatatgtagtgtcaggaaccataagctcatttcaattcagttgc
atttttgccaagttcctctcaagtcttcctctcaagcgcaagcgtgcgtgctgtgtttgaggctgtctcg
gatagcctcttacattgacgtatatgttcctgtccgatattgaggagaggaaccaagtaaacaagacaac
tcctgactatgtggagatccggtcgttcagcttgctcccgtacaagcgaggattcgagtgtagtcatttc
aaggtatgcaagaccggtcttcgggcgttgttgaagcgtgcgagagtcgacgttccctatgaaggtgccg
ggtggaacgaagtggcggacaactggtggcgagttttcttccatatcgacaagttcgagactgcgaaccg
caagtttgatggcgagatcgtgacggatgggaagtcagtcagtatcgtgatgcgcaagccgaagcgagag
tctgtcaccagcgaattgaatgcgaaagactacgacgtagtgtggggactcgacccgggacgtacggatc
tgttcgtggctaccaaccagtatggagagaagatcaagtgttcgtcgcgtgagttctacgatcatgcaag
gtacaagaaacgcaaccagaagatcaagatctggcaggagaatcgtccggccgttttggaagtcattcga
aacatgccgacgaagaagacggctcagctagaacgactgaaggagtacgtaaaatttatgattcctcgta
tggatctccttctcaagttcgcgatggtcaagccgtttcgcaaactcaaacttcgtagctacatcttcgc
acaaaaaaagttacgcgagttatgtttgaagctgaccgctcaaggtggccgaagaacgattgtcggtttt
ggcgactggagtaatcaagacatcggaggtctgatcaagaagtgtccggcgggtccagtgaagcctttgg
aacgcatgcttcggaagtactgcagagtcgagtcgatcgacgagttcaggacgagcaagttgcacaacga
ctgccaccggtctctcgatcatcaatactccaagcgcaagtgtcgggacgggaaagaaagaacgctcaag
gttcatggtgtactccattgcaagaacaatggttgtcacggtatgactgtgaaccgagacgtcaacgcgt
ccaagaacatgctacttcttctccagctcaagatgcgaggcgaagaccgacctccagcgttctgtcgagc
gagtacgcaagaagaagaacaacaagtgtccacgagtgctgtatcgtagcaatataatgcagaggctcgt
aatatcctattaggacagcctgctcaggcattgttgtggaagacgTCGAAAAAAAGATAGGTAGTTATCT
TAGATTTTTTCGAaggtgacattctcgatgaattccgtaa
>PUl-3
CGTCATGAGTAACAAACGCAAGAAGAAGAAAGAAGACCCTGATAACCCAGACTCCTGGGATATCGTTCCC
GACTCGCAAGAGCTTGAAGATGTCTATTCAACCGACTTCGACATCGACGATGGAGGCGAGGAGAGTTTAA
GTCAAGACTTATTTGCAATGACTGTGACCGAAGCTCCCAAGAGGAAGAAGACACGAACGAAGAAGGTCAC
GGCGAAGAGCAAGAAGACTCAAACGAGGACAGGCAAACCGCAGCGGAAGAAGTCCCCTGGCACGATCAAG
GAGAAGGAGTTCAAGAAGGGGAAAGCCTACATCAGCGTCGTCTGTCGTCTTGAGACGATCTGTTTGGACT
CTCGTCTCTGCGACGAGATCAGGCGCAGCGCTCATGCGATGAAGCAGATCCAGTTGGAGGCGTGGCATCT
TGTCAACCTTCACACGCTGCGGTGTCTCGAGAATGGACTTCCTCTACCTGACTACAGCAACAAGACCTTC
TTTGATCATTGCTGCGCGGGGGTTTCTACGACCAACAAAACGCACCACATCGCGCAGAAGAACCCCGATC
TTTGGGAATCCATCAAGATATATCAATCACAGCGGGAGCGTGCTGGTCTGAGCGAGGTCACTCATTTGAT
CGGTTATGGTGATCTCAAATATGAACTTCGTGAGCAAATGGTCGTGAACGCCGGCGTGATGATTCGCGAA
CACTTTCGGACACGCTTGAGACTCTACGTAGATATTACGTTTGGAGGTCTCGGCGACACCTTGACGAAGA
AACAGAAGAAGGAGAAGGCAGACCTTGTGAAAGCCATCATGCATGCTTGCTACAGCGTTGATGAGACGGA
CGTGGTGGAAGCGCTGCAGATGCGAGATATACTTACGCCAGATGGTGTGGGGTGGAGTGAGCAATGGATT
CCATGGCCAGACCGCATCAAAGAAAACGGAATGGCGTTCTACGTTCGCTTGTTGTGGGAATTCCAGGATG
TGGTCGAGAAACGAATGGAGGCGGTTCCAAATGAGAAGGGAGTGCAAGCGTTCTCACTTTTCCCAGTGTC
TACCAACTACTCGAGAGCTCATATCAAGATCAACGGAACAACTCTCGCTGGATTCTACTCGCGCATCCAA
CAGCGCGTTCCTGAATATCGCTGGGATCTTCCGAGCGTCAGCTTATCCGTACGATCGTTCAAGGAGAATC
GATGGACGGTAATGCGTCGCGCATTCGATATCGCTCAATTCGAAACCAGGCTTTCAGAATGTCCTTTGAG
TAAGGCCGAGTTTGCTCAGTTGTCTGTCGAAGAGAAATACGAGCATGCCAGCCACCTCTTCGCCAACCAG
GTCACGACTGATGGTTACAGCGCGTCTGTCTTGATGTATCGGCCAATGACGGAGGAAGAAAAAGCTGACA
AGGAGTCTGAGAAGAAATATGAAGAAAAGGCTGACAAAGGTCCAGTTGTTCCACCTGGCTACGTTCCGAA
CGTCATGATTGGACTCGACCCTGGCATGCGAGCTATTTGCACTGCGGTGCGTGAAGACTTCCGGCCGGAA
TCTCAAGGCGATCGACCTCCGCGAAGAAGAGGAAGACGCCAACCGAGACGTTCGCATCGAAGGCGTAGAT
CAACGAGGAAGAAGAAGAGCGATCGACCTCACTGGATAAAAAGACCGAAGGCGCCTCGCCATCGCAATGG
CCGAGATATCGTCAGCGTGACCACTCGCGAGTACCGCCACTTGGCAGGGTTCAACCGCTGTCGAGTATGG
AACGAGGGTCAGAAGAAACGCCATCCTGAGTATCAAGCAATTATTACCAAGATGCCTTCGTTCAAAACAG
CGAGCTACGAGACGTACCTGGAGCGACTGGAGTACTTCTGGCGTCACGTTCGATTTCTGATGCAGTTCTG
CGTGGATCGGCCGTTCCTCAAGTGGAAGTTCTTTCGGAAGCGCATGGCTCGCGTTGCGGTGGACGAGATA
GCAAGACGCATCGTTCCGACTGTTAGCAGGCAGACATGCGTGGCGTATGGAAACTGGAGCAGACACAAAG
GCATCAAGGGTCACGCGCCGAGTCCGGTGAAGGGGTTAAAGGAAGCGTTGCGGAAGCGCGCAACGGTGGT
CTCCATGGACGAGTTCAGGACGAGCAAGCTCTGCTCGCAGTGCCACCAACCGCTTTCGTCGGTTTCCTAT
TCCGTGAACACGATGCTCCCAAAGCGGAAGAAACGCAAAGGTATGGTGCTGGCACGCAATCGAGCAGAGA
TCGAATTTGAAGAGAAGGAATGTTACGCAGTGCTGCGTTGTGATCACAAGGACTGCGAGGCTCGATACTG
GGATCGAGACGTGAACGCAGCTATCAACATGCTGGAGCTGCTGAAGAGCGAGGTGTTAGGACTCGGACGC
ATGGAGGCTTTTCAAAGACCGTAGACAACAAATCG
>PUl-4
TTATGGATTTCATTGAGAATGTCACCTTCAAAAATTTCAAGTGACTGCATAGTTTTTCTTCTCGATGATC
TTGTAACAATGCCTGAGCAGGCAGTCTGATAGGATATTTTTTTGTATCAAGAGAGTGAGCACTCTAATAA
GGTTTTTTGTAAAACCTCGAAAGGTTGAAGCTTATCATGAGTGCACTAGAGAAATAAGTTACATTACACT
CTTTAGGGGGTGCTTTCCTATTGTCTGCTACCTATACTATGTGTGGAATATGCAAATATGCAGTTTTTCT
GTGAGGGCCACTACTCGGTTACACGAGTATAGTGAAATCAAGTGAAAATGCAAAACCGGTAGAACCAGGT
TGCACTGGTGCAGCTTGGTTCCCATGGTCTATCTTGGTGCAGTGGTTTGGGCTTGGCTTGAGATCCTGGA
GGTCGCTGGATCGATACCCGGTAGGGACGAAATTTGGGAAAGTCGAAAAAACCGAAAGTTGGGTTGCCTG
GGGTAATTGTCGCGTGCAAGCGCTTCTTGGGACTCGAGACATAATCAAGGAACTGGCATATTCCGCTCTG
CCTTCGGGTAAGTCTCACATAGGGTCAGGCTTGGAGTTTGACGGGTGGACGTTGCTACCACCCATGTATA
ATTCTCATGAGTGCACTAGACCATACAATAAGCAAGTTCAACAAACAGCCAATCAGAGACAGGTATTCAG
TCAACACTGTGTATTCACTGCGCTTTGCTGGCAGATCGCTCATTTTCCTTTTTGCTGAAGAGCAAAATGA
AGTCAGCCAAGCGCAAACGACCACCGGAAGACTCGGACTCCGACTTCGAAGAAGGCGTCACGCCGCGAAT
CGCCAGTCTGAGACTGCGCGTGGCTCCAACCGATGAGATCGTACAAGAGTCCGACCGCGGAAGTTCTTGT
GACGAGTCCGCTCCTGCAGTCCGTGAAGTGATCATCCTTGACAGCTCGGACGAGGACGACCTACTCGAAG
ACATCCAGACAATGACTGTCCGTCCCAAGTCTGTCAAGCGTGCGACGACCAGAAAGAACGCCAGTGCGAA
GAAACCCAAGAAGGTGTCTGCCAAGACCTCACAACAACAAGTTCGTGTTGGGAAGGAGCCTGCAGCCCGC
AAGAAATCTTCCGGTACCGTACTGGAGAACGCGTTCAAGAAAGGCAAGCAGTTCTGCAGCATCACGTGTC
GTCTTGAGACCGTCTGTCCGGATCCCGACCTCGGTCAGCAGATCCGCGACTGCGTCCGACGAATGAAACA
GATCCAGATGGAGTCCTGGCACCTCGTGAACCTCCACACCCTGCGGTGTTTGGAAGAAGGCATCCAGCTT
CCGTTGTATGATGAGACGTTCTTCGACCAATGTTGCTCTGGCGTATCAAGCACATCGCGTTCTCACAACA
CCGCGAATAAGAATCCAGCGTTGTGGGAGACGATCAAGATCTACCGCGCGGAAAGGTCAAGAACAAACTT
GAAGGAGGTCGAAAATCAAGTCGGACTTCCCAAGATGAAGTATGAACTCCGACAGCAGATGGTTGCGAAC
GCTGGGGTAATGCTCCGAGAACACTTTCGTCGACGACTCTGCGCGTATGTGAAAGTGGTGTATCCGAACG
CCAAGGAGAAAGACGTACTTCATGGATGCTACAACTCGGAACCGACCAAGCTTGAGGAAGTCCAAGAAAT
GCGAGCGTTGCTCACTCCAGACGGTGTGAGTTGGTGCGAAGAGTGGATCCCATGGCCAAATCGTATCACG
GACGATAGCAAGATCGAGTTCTACATCCGCCTCCTTTGGAAGTTCCAACGGGTGATAGAAGACCACATCG
AAGCGAACCCGGGGAGAAGTACGAAGGGTGTACGGGCGTTCTCACTCTTCCCGGTCGCTACTAGCTACAC
TGCGTCACACATCAAAATCAACGCGACGACGTTAGCTGGTCTGTGTTCTCGTGTGAAGAAGAAAGATCCC
GAGACCGGCGGTGACTGCTCCATCACGAAATGGTGGGGAGTCGACCACATCAAGATCGATCACAACGCAT
TCGCCGCGGAGAAGTGGACGGTGATGAGGAAGGCTTTCGACATCGATGCGTTTGAGACTTTGCGACCTGA
CACCGACGTTTCCCAGGCAGACTTCCGACATATGACTGTCGAGGAGAAGTACGCTCACGCGAGTCACTTG
TTTGCAAACCAAGTGACAACTGACGGATACGGCGCGAGCGTTCTGTTGTTCCGAACAAAGAACGAGCTCG
ATGAGGCGGAGAAGCAGCAGTCCGAAAGGCTTGTCCCTGAGGGATACCGTCCAGAGGTCGTGATCGGTCT
GGATCCAGGCATGCGTTCCGTGTGTACTGCAGTGCGCGAGCGTTTTGTTCCGGGGCAGATCAAGCGAGTT
CGTCGGCGTTCAGTGAGGAAGAAGCGACGACGGAAAAGGTCGTGGATTCGACGATACGATGGCCCCAAAC
GCAAGAACGGTCGAGATATCGTCGAAGTGCACGCGAAGGAGTACCGGCATCTGGCCGGGTTCAGAAAACG
ACGGACGTGGGAAGAAGTACTGAAGAACTCCAACCCTGAGTACGGGACTGCGATTCGGGGGATGCCGTCC
TTCAAGACATCAAGATACAAGGTCTACCTGGAACGTCTACATTACTTCTGGAAGCATGCAGGATTTCTGT
TGGAGATCTGCTGGCGGAAGCCGTTCCTGAAGTGGAAGTTCTTTAACAAGCGTAGTTCTCGCATCGCAGT
GGACGCGTTGGCAGCACGGATCGTTCCTGATCCCAGCGTGCAGACGTGCATTGCATACGGGAACTGGAGC
AGACGAGATGGAATCAAAGGACATGCTTCCAGTCCAGTCAAGAGTTTACAGCAGGCGTTGGCAAAGCGCG
CAAAGGTGGTCATCCTGGATGAGTTCAAGACGAGCAAGCTCTGCTCGACGTGCCACCGCGAGCTTTCGCC
CGTGTCGTACCTCGTGAACCCCGATCTTGACAAGAGACGCAAGCGCGCAGGCAAAATAATCTCGCGATAT
CATTCCGAGGAAAGGAAGTTGGTCGAGTGTCACGCAGTGCTGCGGTGTGACCAGAAGAAATGCGAGGCCT
CATACTGGAACCGAGACGTGAACGCTGCCATCAATATCGTGAACCTGCTCAAGTACGAGATCGAACATGG
AGGACGCATGGCGGCGTTTGCACGAGTACAAGATCGAAGAGACTGACAAAAATGCAGGCTGTATAGCCTC
ATCGTGGAGACGAGAACCTCTCCACCCAGGTATTAGCGTGAGAAGACATCGTAGACTTCTCTCAGTAAGC
TAGAGTCCTGTATATTACGGATTAGCTAGTTTTTAGCTAGGGTGACATTCTCACTGAATTCCATAA
>PUl-5
AACAATGAAGGCTCGACAATCGAACAAGCGCAAGCGTCCTCCAGATGAAGATGAGATCGTCCCAGACTCG
CAAGAATACGAAGAAAGTGCGCTCGAAGAGGTCGTGTCGGATCTCTCACACCTATCAACAGCGCCTGTAA
ACGCCGAAATAAAGCCGAAGAGGCTACGCCCAGACGTGACGGCTCGACGCGCTATGAACACTGGCACGAC
TTTCTCCGTCGTCAAGACCACACTCAACTCGTTCTGCAAAGAGAAGGCGAAAGCGCTTCCCTGGGAGAGC
GTGATCAAAGACATGAACAAGGCCGTCCTGGAAGCATACGTGCTCGCGAACATCCACGTCGTCCGACTGT
GCCAAGCGAATCTACCCATCGAACCCCTGAACAATATCTTCTTCTACCGATGTCTGTCGGCAACCGCGTC
TGGTGTACAAGAGTCTCGAGATTGTGAACAATTGAAACAGTCCGTCGCGCTGTACAACGAGTGGCGTGGC
ACGGGTGTCGATCGAGCGAACAAAAAGTACATCACGGACGGTTGGCAGCAGAACGCGAGTATGCAGATGG
CTACCAACACGACTAACGCAGTCAACCTCAACTTCTATCGACGGTTCCACAAGCATTTCAAGCGCAAGTA
CGACTTTGACGGACGTCAAGCGTACGCAACACTGAAACACATTCTCGATCTCAAGTACGAAGGAGATGAC
CCGATCGTGTTGGAGTGGCGTGCTCGTATTCCAAGAAGAGAAGTCGATGGCAAGCTCAATAGCCAGTCGC
ACCTACTCCTGCCATTGACGTACACGTTCTTGTCAGACATCGAAGAGAGGAATCGCGTGAATCAGACAAG
TCCTGATTATGTGGAGATCCGCTCGTTCAGCCTGCTTCCGCTCAAGCGCGGGTTCGAGTGCAGTCATTTC
AAGATGTGCAAGATCGGACTTCGAGGGTTACTGAAACGTGCTGGTATCAACATTCCAAGCAAAGGACCCA
AATGGAACGCAGTGTCGGACGAGTGGTGGCGTGAACTCTTCAACATTGACAAGTTCGAAACTGCGAATCG
CAAGTTTGCGGGTGAGATCGTGACAGACGGTAAAGCGGTGAGCATATTGATGCGCAAGCCGAAACAGAAG
ATTGGAACGCGCGAACTCAAGGAAGAAGACTACGATGTGATGTGGGGACTCAACCCAGGACGGAGGGATC
TGTTCGTAGCGACAAACCAGAACGGAGAGAAGATCTCATGTTCGTCACGTGAGTTCTATGAAGATGCAAG
ATACAAGAAGCGCAACCAGAAGATCAAGGTCTGGCAAGAGAATCGTCCAGATATACTGGAAGCTGCTCGC
AACATGCCAACAAAGAAGACAGCTCAGCTAGAACGACTGAAGGAGTACGTCGTGTTCATGATTCCGCGGA
TGGATCTACTATTGCAGTTCTCCATAGTCAAGCCGTTCCGCAAGCTGAAGCTACGCAGTTTCATCTTTGC
ACAAAAAAAGCTGCGTGAGTTATGTTTGAAGCTGACCGCTCAAGCAGGAAGACGAACACTCGTGGGTTTT
GGTGATTGGAGCAATCAAGACATCGGTGGTCTTATCAAGAAGTGTCCGTCTGGGCCAGTGAAGCCGTTGG
AGCGCATGCTCCGACAGTACTGTCGAGTCGAGTCAGTTGACGAGTTCAGGTCAAGCAAGTTGCACGAGCG
CTGTCATACGCCTCTCAGTCATCAATACTCCAAACGCATGTGTCGAGACGGCATCGAGCGTATTCTCAAG
GTTCATGGTGTACTCCATTGCAAGAACAATGGCTGTCATGGTATGACTGTGAACCGAGACAACAACGCGT
CCAAGAACATGCTGTTACTTCTCCAGCTTCAGATCTAGAACAACGATCGACCTCCAGCGTTCTGCAGATC
GTGAGAATGTAGCAAGAAAAACAAGTGTCCACGAGTGCCGTAGTGATACGGAGGCTCGTAATATCCTATA
GGACAGCCTGCTCAGGCACTGTTACGAGATCATCGAGAAGAAAAAAATAGGTAGTCACCCTAGATTTTCA
AAGGTGACATTCTCGGTGAATCCCGTAA
>PUl-6
GCAACTGGCGCGTTCAACAAAGATGAGCAGCCATGCAATGCAAGCTCAAGTCTCCATCGCGCTCGGCGGC
CTCATTCCTCAACTGGCTGCGATGTCGAGGAAACTGAAACGCAAGCGGAGTGACGAGCAGGGCGAGACCG
ACGCAAGTGAAGAGGCCAAGGTCGCGAAGAGCCAGCGACCGGATGTGACAGCCCGGCATGCTGCGAACGC
CAACACGGAAGTGACCGTGGTGAAAACCTCCTTGAACTCCTTCTGCAAGGACAAAGGCAAAGCATTGCCA
TGGGAAGGCGTTCTCCTCGACCTGAGCAAGGCAGTTCTGGAAGCGTATGCGCTCGCCAACATTCACGTCC
TGCGACTGTGTAAAGCCCAAGTCACCTTGCAACCTTTGGATCAAGGGTTCTTCTACCGGCGCACGTCGGC
TGTAGCAGTTGGGCATTCAGGCGTGGTGAGAACGTCGCGAGATTGTGAAACTTTTCAGCGGTCCGTAGCG
ATGTACAATGAATGGCGAGCTGCACACGTCGAACGCGCGTGCAACTTCTACATATGTGCCGGCTGGCAGC
AAAACGCAAGCCGGGAGATGGCAACGAACGCAAGCAATGCGGTTCACCTCAACTTTTACCGCCGCTTCCA
CAAGTTTCTTAAGATCCGATACGACCTCGACGGAAAGCAAGCCTACTTGATGCTGAACGACATTGTTGAA
TCAGAGTACGAAGGCGAGGACCCCCGTGTGTTGGAGTGGCGTAGACATATCCCACGCAAACACAACAGCA
AGGTGGACAACCAGCCGCATCTACTCTTACCTTTGATGTACACGTTTCTCGCCTACATTGAAGAGCACAA
TCGCCTGAACCAGCGTACACCTGGGTTTGTGGAGGTTCGCACGTTCAGTCTTCTCCCATTCAAGAAGGGG
TTCGTGGGCAGTCATTTCAAGATGTGCAAAACGGGGCTTCGGGCGCTCTTACAACGCGCGGGCCAAAAGG
TTCCCGGTGCAGGGTCCGAGTGGAATGCCGTCGCCAACGCAACATGGCGAGAGCTTTTCAACATTGAAAA
GTTTGAGACTGCCAGCCGTAAGTTTGCCGGCGAGATCTTGACAGATGGTAAGTCGGTGAGCGTTGTGCTC
CGCAAACCCAAGCGCAAGTCGACTCCATGCAACATCAACCCGGCGGACTACGATGTGGTTTGGGGCCTGG
ATCCCGGTCGCAGGGATCTTTTCGTCGCTACCAACCAACTCGGCGACAAAGTGTCTTGCTCTCGGCGCGA
GTACTACGAGTACGCGCACATCAACGAGAGCAATCAGACCATTCGGCACTGGCAGCACAGTCGAAAAGAC
GTTCTGGAGGCAATCCGGAACATGCCCACCAAGAAGACGGCCTCGCTGGAGCGCTTGAAAGAGTACGTCG
ACTTTATGATCCCGCGACTGGGTCTCTTATTGACTTTCTCTGTGGTAAAGCCATTTAGAAAACTCAAGCT
GCGGAGATTCATAAGCATGCAAAAGAAGCTGCGCAAGATGTGTCTGCAGCTGACTGAGGGCGCCGGTCGT
CGCACGATCGTCGGCTTTGGCGACTGGAGCAACCGCGACGTCGCTGGGCTGATCAAGAAATGCCCGTCAG
GTCCAGTCAAGCGGTTCGAGCGCAAGCTCCGGGAGTTCTGCACCGTGGTGCCTATCGACGAATATCGGAC
GAGCAAAGTGCACGCGGATTGCCACACGCCTCTCGTGTACCAGTACTGTCAGCGGTTGTGCCGGGATGGC
GTCGAAAGACGTCTCAAAACATACAGTGTACTCCATTGTCCGCACAATGGCTGCTTTGGTATGACTGTAA
ACCGAGATGCCAACGCCTCCCGCAACATCCTCCAACTTCTCCAGCATCAAATGCAGGGCACGCCACGACC
CCAAGTGCTTTGCAGAGGAGGAACAACCAAATCGACAAGTGTCCACGGGTGCCCGGTGTAGCAATACACC
GCGGGTGGCTCGTAAGAACCCCCCTAGGATAGCCATTTCATGGCATTACGACAAAGGCCCGGGAAGAAGA
ATGGGGGACACCGTAGGATCTGTAGAATTCTTCGCGTGACATTCTCGGTAACTTTGTAC
>NOc-1
ACAGAAATGTCCTCGTCAACCGAGACTGCTAAAGCCACACGACTGGATGTGGCCGCGCGGAAGGAGCTGC
AGATAACACTGGAGATCCAATGTGTAAAGTGTTGTCTATCCAAGCGACTGGCGCCAGGTTGGCATCCGAC
AGTGAAAACTGTCCTGCTAGAAACCCTGGAGCGACAGATTCGGAGCACTTCCGAGATTGTCGTGCGAGGA
TCACTCCTGGTGAATGTTGCATTGGTACCTCAGTCGTCCAGTCGAGGAACAGGTGGCTCTTCCGAAGCTG
GATCAAAGCTTCGTCACCGCCTGCTTCACTCCTGGGCTGGAGGTTCGACCCGGCCGAGCGTGGAACGAGG
GATACCGCAGGGTCATCGAGGAGGTGTTTCAGGATAAATTTACCAATTATCCGTTCATCCACCGTAGCCC
GGGCGACTACCAATCCATCACCGTGGTGGCACAGCTATACATCACAAATATAACAGCGTCGACATGGACC
CCGTTTGTGGGGAGACAACTCGATTACGTGCGATTCTGGCTACGAGAGCATGGATTGGAGTCCCCGGACG
TTTCAGCAAAGCGTGTCCAATGCCTCATCAATGGCTGGATTACACCGCGCACCGACAACCAGGCAGGCGC
TGGAGGAGGAGGAACAGGAGGAGGAGGAGGAGGAGGAGCTCTAAAAGTGACAGCAACTGCAAGAGCGGGA
GCATCAGCCACGGCAGCAAGCACAGCAGCAACAGCAGCAGCGGCACGAGCAGCAGCAAGAGTGGCAGCAG
CTAGAGCAAGAGAAGAGGCACGAGCACGAGCATCGGCAGGAGGGAGGTGTGGGAAGGGGGGGGGAGGTGG
TGGACGTCCTGTGGGGCAGATCCCGGATGAGGTCCAGGATTTCATCAACGAGGAACGGCGGCTTCTTAGG
CTGGAGGGTTCCACCCGTTTGGACGTGAATGAGAAGACCCCAGTGGAAGGGCTCCTCCTCCCGTATCTGT
ACCACATTTTGTACCAGTATCACCAAATGCATCCGGCGGTACTGGCGGTACAAGAAGGGATGGGGGACAA
ACCTGAGATGCAGGCCGAGCACGGAGGGAATCCTGGCTATCGGGCGTTTACCATCGCTCCAATCTGCAGT
ATCAAGCGCCATTTCATGACGCTCGATACCAGAGCTCTTGGTGATCTGCTGAAGAACGTGATGCGACGCA
GACCCACCGCGATGACCAAGGAGGCATGGAGCGAAGCATGCCCCGATTGGTTGAGGCGACTGGGAGGGAT
GGGCCCTAAAAGGTTTTGCCGGGATGCGGTTTCGGTGAAGGAGATGTGGGACGAGACTTTTCAGGTGGGG
AACCTACGAAACCAGCGGGTGTTTCATAATCGGGTTTCCACGGATGGTGTCTCGGTGTCGGTCTTCTTTC
ACGTGGCGAAGGAGAGACTGAAGAGGGAGAAAGCGGAGAGGGTCAGAGTGGAGAAGGAGGACGAGGAGAA
GGAGATGCTGGAACGTCAGCAGGGGCAGGAAAACCTGCAGCCAGTCAGAGAGCGACGCATTGTCGCGATC
GATCCCGGTCGCGTCAACCTGGTCACGGCGTTGGACTCGCAGACTGGTAAGATCAAGACCTTGACGCGTC
GTGCGTACTACGAAAAGGGGCGGATCAACGAGTGCAAGAGAAAGTTTAGCTCTTGGGAGGACTCACTCGA
TGACATCAATACCGCCTTTTCGAGGACCACGATGAAGTCCTGCTGTCCCGACTTGCGTAGCGCTCACAGG
GAGCTGATCGTACGGCATTACCACCGATTGTGGGATGCCAGGTGTGAAAAGAAACGGGCGCGTGCGCATA
TGGCGGTGTATGCGGGGAAGCAGAAGGTCTTGGATGGCTTTTTTGCGGGCTTGACGGGGCCAGGGCAGGC
GAAGCCCATTATCGCGTATGGAGCAGGGATTTTCTCGCACACAGGCAGGGGGGAGGTGAGCGTTCCGGTC
AAGAGGGTGCTCCGGGTGTGCGAAAAGCACTATAGGACAGTGTATGTACCCGAGCACCTGACGACAAAGG
TACACCTCGATTATGGGCAGCGTCTAAACCCAATTGCGAGAAGGGCAGGAGGAGAAGG
>PSo-1
TGCACACATTGCCGTCTCGTGTGTGCAAATGCACTCAAGAAAGCCCTGGGTATCCATCGGCTACTCGTAC
ACTCCTTGCGGAGTTCTCTGCGCCTGCCCAACTGAATACGAAGGTTGTGCCGTCGGTGTGATTCTATAAA
GAATATCGGTTGTACTACTCATCCTGAGTTAATACTAGGGCCATCACTTTGCCACCCGCTTCTTGTGTTG
GGGGGCGGATGCAGCCAATGCTGTCAGCAGCGGTCGCAACGCGCTCGGCAGCCTAGTCGTGGATTTTGGC
GTTCATTCTCCAACTTCCTCTGACGAGCACATCGACACCTCCTCCACCTCGCCCTACACGACTTCTTCGT
CCGACTATGATCGTCCCGGCAACGGTGCTCGCCGCCGCAGTTGGGAAGAGGAAACGAGGCACCGGGTCGT
CTCGTAACCAGCAGCGGCAGGCGAAGCGTGTGGCCCGTCGAGAACGGAACCAGGCTGCCGCGAAGAAGCG
CAAGACGTCGTCGGGGGCTGTCACCACGAAGCGCACGCCGAAGACAACACCGCGCAAGCGCAAGACCCCG
GTGAAGCCCAAGCCGACGTGGACGTTCACGACTGTCAAGATGAAGCTGCGGACGTTCTGCAAGGACGAGG
GTGTAGCGCTCGCTTGGGACTCGGTGCTGAGGGACATGAACAAGATGGTGGCGGAGGCTTACGTGCTGGC
CGCCGTCCACGTGGTTCGCTGCTGTGAGCAAGGTTTCGACATCCCCATCTTGGCGCGTTCCTTCTACCAG
CAGTGCTTGTCGGCCGTGAGTGGGGGGAACCTGCACGATCGACGGACGACCATGACTGAAGAGTTCCGCG
ACTCGGTGGCGATCTACAGCGCGTGGCAAGGCGAGAGCCTGATCCCCAACAGGGACGCCATCAATCGTGG
CTGGGCACAGGTGGCAGCCGAGCGCATGGCCCATGAAACCCAGAACCATCTCCAGCTCAACTTTTACCGG
CGCTTCAAACAATACATTACGCTCCGCTACGGGCTGGCTGGCCGCGATCGCTACCTTGTGCTCAAGGGTA
TCCTCGACCCCGAGTACGACGGAGACAACGAGATCGTGCTGGAGTACAGAGAATTGATCCCCCGCAATGA
TGAAGGAGCGAGCTAGCGAGCTACTCCCGCTTGTGCACATGTTCCTCACTTTCGTGAAGGACCACAACCG
CGAGCACGAAGGAGAACCGGGCTTCGAGATGGCAAGGACGTACTCGCTACTACCAACGAAACGGGGCTTC
GTCTGCTCTCACTTCACCATGTCCTCTCGCGGCTTGCGGGCGATGCTGGTTCGAAGTGGATATGATGTTC
CGGAAGAGGGTAGCGACTGGAACGCTGTCGCGGACAGCATGTGGCGGCGGCTCTTCAACACGAACCTTGT
CGAGACGTCCAAGCCGGACGGGTCTCCAAGTCGCTTCTTCGCAGGTGAGATCACGACGGACGGCAAGTCC
GTCAGCATCACCGTCAAGAAACCCGTTCGAGGACGACAGGAGCTGCAGATGTCTCCTGAGACCGCTGAAT
TCTTCTCGACACGGTGGGGGCTTGATCCTGGTCGCCGCGACATTGTTCGTCGCCACGAACAACCACGGCG
AGACCATTCGCTGCTCCTCGAAGGAGTTCTTCCATGCCGCCACATACACTCAAAGCAACAAGACTATCCG
GCACTGGTACGACTACGCCGACGAAGAAGTCTCGGAGGCCAACCGCCTCGTTCCGACGAAGAAGACGTGC
TCGCTGGAGAGGCTCGAGGCCTACGTGCGCTACGTGGTGCCTCGCTTCGACATGTTGCTGGCGTTCACGA
TGAGGAAGAAGTTCCGGGACCTGAGGTTCCGACGTTACTGCCAGTCGCGCAAGAAGCTGCACGAGTTGTG
TACGCGGTTCGTCGCTGGCCGCGACCCGGCCAGGACGATCGTCGGCTTTGGGGACTGGAGCTGCTCCGAC
TTTGGCGGCGTGATCAAGAAGTCTCCGGGCGGCCCCACCAAGCGGTTCATGCGCGAGCTCTCGTAGTACT
GCCGGGTGGAGCTGGAGTCCGAGTACCGCACCAGCAAGGTGCACCACGGCTGCAGGCAGGCGCACCCCGG
CGACCTCGTGACCCAGTACCAGCGCCAAGAGTGCCGAGACGGCGTTGTTCGCAATCGCAAGATTCACAGT
GTACTCCATTGTCTTCGCAACAATGGCGGATGCGGTATTACTGTGAACCGCGATGTGAACGCCTCTCGCA
ACATTCTACGCGCCTTCGAGCTGCGTCTGAGCGGACAGCCACGCCCGCCGGAGCTGAGTAGGAGCTCACA
ACAAAGGTCGACCTAGTGCCGCAGTGCTAGATCGTCGCTGGAATCCTCGTACGGACGAAGTCTCCCAGTA
TTGATA
>PSo-2
CCTTTGAGAGCTCCGCAACATCATTCTATTGTTCCGACCAACCCACCATGGCTGGCACCATGGCTGCAAG
TGGCAGCTGCAGACGCTGTAAGCATGGTGGCGCCAGTTCCTGATAGGAATGGAACGTCGTTCCTGCTATT
CTCGTTCTTCACTCACAACAAGCAAGTCTCGAAGAATGCCATCGAAGAAGAAGAGAGCTCGGCCCCCTGG
TTCCGAGGTCCCAAACAGGTCCAAGGCACGAAGAAAGGCTTCTAAGAAGAGAGCTCCTCCTCCGGACGCC
CACGACACGGGTGGGCCTGGACCCCCGAAGCGACGCAGGCCCGACGTAGCGAAACGCAAGGCGGACGCGA
AAACCGTTGACATTGTGGCGCGGAAGGTGACGCTCAAGAGTTTCTGCACCCCGGAGGCGCGAGCTCTCCA
CTGGAACGACGTGATCATGACGATGAACCACGCTGCTGCCGAAGGCTGGCTCCTTGCCAACTTCGTCGTG
ATGCACACGATTGAGAACCCCACGGGTGGTGGGGTGCTCCCTCCTATGGACGATAAGTTTTTTCGTAGGT
GCATGGCTACCGTGTCGAAAAAGTCCAGGCCTAAGAAGACGTTCAAGGCCGTGTTTCAGAAGTCAAAAGA
AAGGAAGGTCCAGCCGGACCTTGCGTTGGAGGAGTGGAAATGGGTCGACTTTGAGCGTGCAGCAGATGAG
TACCTGAAGCATCGCGGAGGAGCTCGACCGCTTGATTGCAAGTACATTTGCCTGGGGTGGTTCGAGCAGG
CGGCTACGCAGATGGCGAAGAACACCGAGACCTCTACGTGGAAGAACCTAGCGCGGCGCCTCCGGCAGTA
TGTGAGGGTGAAGTACCCAGAGCATCGTGCTGACGCATTCCTGATAACGTCTTGGGTGCTGGACGAGGCG
TGCAACCGTCGGCATTGCAAAAGCTGCCGAACCAAGAAGCGCCAGAAGAAACCGGTCCCAGCCGAGTGCC
AATCGTGTGACGCCGTGAATGGCATCGTGGGCGCTCTGCGAGAAGATATACCAAGAAATCAGAACCAGAA
AGTAGACTGGAAGTCCACGGACGTGTTGCGATTATTTCACAAGTACCTGAAGGCTGTGGAGGAGTTCAAC
GAGACCAACAAGGATAACCCGAAGATCCGACAGGAACGTGTGTACAGCATCATCCCGACCAAGCAGGGTT
TCCGGAGCTCTTACTTCAGCATGACATCTACGGGGCTGTGGGACTTGTTGCGGAGAAGTCGGGACAGGCT
GGATCTCGACACTATTGTGTACACGGAGGGTGGCGGAAGCATCTCGCTCGGAGACAGTATTAAGAAGGAG
AACTGGTCTGGGGTAGCAGACATTTGGTGGCGCAAGCTATTTCGAGTAGCTGACCTCGAAAAAGGGACTC
GACTGGTGTTCCATGGCCAAATCTGCACGGATGGCATCGGTGCAAGTGTCCTGCTTCACAAACCCAAACG
AGAACCGAAAGCCGAGCCCCCGCTGCGCAAGATTGAGAACTACGACGAGATCAAGGGGGCGGATCCGGGG
TTCACCGACATGTTCGTAGCATGCACGTACAACGTCCGCTCGCAAACCTTCAGCGACGACTTTCTTAGCT
ACCCAGCCAAGAAGTTCTACAGCGACTCTGGTTACTCGAGTAGTAATCGTAAAATTCGACGAAAACTCGG
TCACAACGCGGAAATCAAGAAGGTGTTCAAGGACATGCCGACAAAGAAGACAGCTTCCCTTACGAAGTTG
ATGGAGTATCTCGACTACACTGTGCCCAAGATGGAGAGACTCTTTTCGTTCTTCATGACAAAAACCTTTC
GTGACATGCGCTTCCGCCGGCAAATGTTGGCTGAGAAGAACCTGCGAGCTATTTGTCGGGAACTGGCAGG
AGAGCCTGGCACGCGTACTTTGATCGCGTTTGGCAACTGGGAGTTGAACAACAGCAGCGGCATCATCAAG
AAGAAGACCCCGGGTCCAGTCATGAAGCTCCGGCGCATGCTCACGGATTATCGCGGCGTCGACGTCATGA
TTGTGGACGAGTATCTCACTAGCAAAATGCACCACGGCTGCTACTCGCTCGCTCCAATGGAGAACCAACA
GGTTAAGCACCGATGTCGCGACAAGGTTGTACGAACTGTTGGAGTGCACAAGGTCTACCACTGTCTTAAG
CGGAATGGCGGTTGTGGAGCGACCGTCGAACGCGACGTGAATGCCTCCAAGAACATGGTGGAGGTGGCGC
TGACACAGATGCGTGAAGGCGAGGGTGTGCGGCCGGAGCGTCTTCAACGGCCAAGTTGATATGAGAATCA
CTGATCATAACAGCGTTTATCCCAAGGCTTCCTCCGCGGGTGGGTGGGTGGAGGGGGTTGTGGCGGTCAC
CAAGGCGGCCACCACTTATTGGACGCCAAATCGCATCGACCATTGCGACTTGGTAACTAGGTTGCATGTT
TTGTATCTTTAGTAGTTCTGTAGTACATAGTAGTATTTTTGCTGTATAGTTACGGTAATTCCCACGGAGC
TTCCGCGGGAATTCCCAGGTAAGCGCAGCAATCTA
>PSo-3
TCTCCGCTAGGATGACGATGACGCACAAGTGGCGCCAAGTTTGAAAGTGCAACTTGAAGTTGCGCCTCGT
CACAGGGTCTTGATTTGTGAGTGACCATCACTCTGTGGATCTTCGATGTTTGGTGTTATAGCGAAACGGC
GCAGTGCAAAATGGCGCCAAGTTTGAAAGTGCAACTTGAAGTTACGTCTCGTCACAGGGTATTGATTGGT
TTGAGTCGCGGGAGACCATCACTCAGAACACGCATTAGCCCCGGTGCTCCATGTTGCACTTCACTTAAAG
CGACAGGGGAATGGGCGATACCGCGTTTGGAGGCGTTTGGTACCGAAGCCGCCTAGCACAGGTGGGTCTC
ATTCCGCAATTTGCAAGATACCGGGTAAGCGCAAGAAGCCCCCCCCCCCCCGCCGACTCAACCCCCGTCT
ACACGTATCAAAGCGTCAAGATGAAGTTCAATCAGCTCTGCGACCTCGACTTCCTGACCGCCGAGATCCG
CACGATGGCATCGGAGCTCAAGCTGGTCGGCTTGCTGGGATGGAAGATTGCTGGCAAGCACGTCCTGCGG
TGTCTACAAGAGGGCGCTTCCCTGCCGGCCCTCGACTCCAACTTCTTCTACCAGGATGAAACGGAGAAGA
GGACGAGGAACAGCCCAGAGTATCCGGACCTCCACCCGACCTTCGTGAGATACTGGGAGCTGTGCGAACG
ACTTCCCGAATACCTCCCCCCAAGCAGCGTCAATTCGGGTCCCATGAGGCGCGCGATGGCCGATACGATG
GAGACGAACACCATCAACATGCTGGGTCTTCACTTTCGAAGGAGGCTTCACCAGTACATCCGGTTCCGCT
ACGCGACGACGGGCAAGCTCCAACTCGGCTATAAGGCGACGCGGAAGCTCGTTGCTGGCTGATATCGTGT
CAAGGAAGTCCCCCACCTCGATGTCGACGGCGTGGACACCGGCAACGTGGTCTATGTATGGGACGAACCA
AGATCCACTGCGGAGCGTGAGCTCCACGACTGGCTTGGCTTCGTGCCCTGGGAGTGGCGCATTCGCCAAA
ACCCGACCCACTTTTTCGTGAAGCTATACGACATGCTCCAGTGGATGGAGGCATTTGTCGAGAAGCACCC
AAAGACAAAGGGCGCGCGTCTCTACTCCCTGCCTCCTTACTCCAGCTCATTCATCCCCGCACACGTGACG
CTAAACATTACGTCGCTGCATCAAGTGTTCTGCCGACTTTTCACGGACCCTGAGCGTCAGGCAGAAGTCA
AGACGTATGTGAAGGACGAGCTTGGCGTGGAATGCGGATCTACAGAGCAAGTTCGCCGCCAGTTTAGCGA
AAACAAGGATGCTGTTTTTCGGAAGATGTTTCGGCTAAATGGACTTGAGACCAGCACACGAGAGTTCGCG
TACCAAATCACAACGGATGGCTATGCAGCTTCCGTTTTGCTGCGCCGCCAGACGCTTTGCCGCGAGGATG
ACGACAACGCGGACCAGCCTCGCAAGCGCCAAAAGAATAATAAAGGTGAAGTAGTCAAGGCTCCGGAAGC
GGTCGAGGAAGACGCCCTCGAAGCGGCGATGAAGAAGTTGCCGCCCGGATATGCTCCTGACGTCATGATC
GGCATCGACCCCGGCGTGAGGACTGTGTGCACCGCGGCATGTGAAGGTAGCCTTCCAACTCGGCAGTCGC
GACGCCGACGGAATCGACAAGGGAAGCGAAAGCACAAGATCCGACGGGCGAAGCACAAGCGCAAGAACCG
ACACAGGCAGCGGACCGTCGCCATCAACACCCGCGAGTACTACCACATGTCCAAGGCTGGCAAGCATCGC
TTCTGGAACAACGGTCTGCGGGAGAAGGAGGCTTCCTACGCCAAGATCCTTGACGGTATGCCGACGTTCA
AGACAGCAAGATATCAAGTCTACTTGGATGAACTGCGGTATTTTGTGAAGCACGCAAAGTACCTGGTGCT
GTTCTCGGCACGGCACTTCTTCCGGAAGTGGCGCTTTTTACTGTACTGCATGAAAATGAAGGCAATCGAC
ACTCTGGCCAAGCGGCTTGTGCCGACACCAAGTCCACAGGTGTGCGTCGCATTCGGGGGCTGGAGCTGCC
AAGACGGACTCCGGGGCAACCCTCGCGATCCGGTGAAGGCGTTCAGGAAGGCGCTGGAGCGGCGCGCTAC
TGTGCTGCCGATGGACGAGTTTCGGAACAGTAAGCTGTGCTCCTGCTGCCACCAGAGTCTTCGCAGAGCC
CGACTGCTGACCAAGGTCAAGGACAAAGACACCAAGGAGGACAAGATCGTTTTGAAGGGCAACAGAAACG
TCCTGCACTGTAAGAACAGTCGCTGCAGGGCCCACTTCTGGAACCGAGACGTCAACGCTGCCATCAACAT
TTTGGAGCTGCTCAAGTGCAGGCTGCTTGACCTGGCGAGGCTGGCAGCATTCCAGCGGTAATGACGACCA
AGGTTTTTGAAATATGTGAGGATAGGCTGTTGTGTGGGCATGCGCTCTGCGCATTGTCAGCGCAATGGGG
TTCCGTACCCGAGCAGACGGTGTGGAGGAGGGAAACTCCGATGACACAGAAGCCGGTACATTTTTTTAGT
TTAAAGAAGGGATTTTTTTTTCCTTTTT
>PSo-4
CCTCAACCCACTACGCCATTGAAGCACTTATGCTTCCATGGAAGCTGGCTGGCATTTCCAGATTTCCCTT
CAATCGTCTCCGCCCCGCACATCTGAATTGGCCCCGAGCGCCATGGAGCGTGCTGCCTGCCGCCCTCCCG
GCAGGCTCCGAGACTGGAAGCGGCGGTATGCCTGCTCCACGGTCCGGTGTAAGCTCGGTCGGGTATGTCC
CCACCCGGAGCTCATCAATGAGATCCAGATTTGCGCTCGACTCATACTGAAGTCCACCACCGAAGCTTGG
GCCCTCGCGAACTTCCACGTACTCCGCCAGTGCGAGGAGCGCGGTGACATCCCCGACTTGACGTCTTCCA
CATTTTCACCCGGTGCTGTAGAATCGTCAGCCGGGGCCTTCGCCGAGGAGACGACGTTCGTCTAGGGGAC
CTTTACGACTCCGCAGTAGCGTTCCTCGGGGCAAGACCAAGCACATACACCTACGAGCCAGACGACGTCA
CCAAGATTGACGTTCTACACGGTGAGGCTGGCGGGCTCATGAGCGTCAACGCTACCAACATGGTCGTGAC
CCAGTTCCGCAAGCACTTCACCCTCTTTGTGCGGCTTTGGTATGGGATCTCTGCCAAGGAAACCAGAAAG
GTCGTGCGCGCCTGCTACAGCTCGGATGCGTCGGAGCGCCGGGAAGTACTGGAGATGAAGGCGTGGCTGG
GATCTGCGGCGTGGGGTGAAGACGGTGAGCTGGAGCAGGTTTTCCCCAGGAAAACCGTTATCAAGAAGCA
TGTGGGCTATTTCGTGCGGAAGCTGTACGAGATCATGGTCTTTGTTGAGCAAAACCAGATCGAGCAGCGG
CGGCAGCGTGCGCAAAGTGGAGATACAGCGACGGCTCAGAAGAAACGATTCAGGAAATGGAAGAGGAAAA
GAGGACGAAGAAGGGCAAGGGCGCTAAGAAACCCAAGGAGAAGCGCTCTAAGACAATCAAGATGTTCAGC
CTTCTACCGCTATCGCAATCGTTCGCACTCTACAACATCAAGATCGATCCGTCTACTTTGGCACACCTCT
GCTCGCGCATTTACAAGCGCACGGGCGAGAATGTTCTTGGTGTTGAACTCACGCCCAACAACCGCATCCC
GACACGCCCTTACTTTACTCAGCGGGGCTCCGAGTTGATGAGGCGCGCATTCAACATCACACAGTTCGAG
ACGCGGCGCACCAAGATCGGCAAGGCCCGCTTCAATGGTCTTTCGGTGGACGAGAAGGCAAGACACGCCG
CTAGGTTCTTCGGTGACTCGATCCGGTCAGATGGGTACGCAGCTTCCGTGTTAATGGTGCAGCTCACGCG
TTTGGCACGCTCCGTTGGGAGAAGAGAGGAAAACGAGGAAGATGAAGAACTTGGGGACGCGGACGAGTTT
GATGACGACCCGGATTCGGAATCGCTCGTGACGGAGACGAACGGCGAGGAAATAACGGAGGACGAGCCTG
AATTGGAACCCGAGGAAGACACTACACACGAGCAGGATCCCAGTATAGCGAGTGAAGTCAGCGACTCGGC
TCCCTACCCCGCCCCCGAGCCAGCCCTCCGGGGAATCCGCGCTCGCGGGTTTGTGGGTGTCGATCCAGGC
AAGAAGGCCCCCTGCACGGCTGCGATCATCGGCAAGCTTTGCTCAAAGAAGAAGAAGCCCCCACCCCCTC
CACCCCCATCACCCAAACCTCCACGATGGCACCGCAACAAGAGGTGCCCAGTGGAAGACCGCGTGAGCTC
AACGGGACCTCCACGAACTCCAGTTCGAAGACGTCGCGAACCGAAACTACCAAAGGTCCAGCATGAACAG
CGAATTCTCCAGATCAAGGCAGGCGAATACCAGCACATGAGTGGCAGTAAGAAATTCAACAAGTGGCACG
AGAAGCTGCGCCTCCGATTTCCTGAATACCAGATCGCAATCAGTAGCCTTCCCTGCCTCAAAACGGCCGA
CGCGAGAGTTTTCCTCGTTCGGATGGAGCAGGTATGGCTCAGCCTGGACTATTTCCTGGATTTCGGCATC
GCCCACAATTTCAGGAAATGGAGATTTTTCTCGCATGTGAAGCACCGGATCGCTGTAGACGACGTCGCCA
AATGGCTGATACCAGAGGCCGGGGCACATGTGTGCGTCGGACTTGGCAACTGGAGCCAGAGCGACAACAT
CAAAGGAGGGCCAAAACCCCCCGTTGAGACCTCTCGAGAAGGCTATGAGGAAGAGAGCGACAGTGGTCAA
GGTGCACGAGTTCAGGACGAGCAAACTGTGCTCCGCCTGCTACCAACCTATGAAGATGGCCGTCTTCCTC
GATCCAAACGATCCCGGCCCCGACGAGCTAGACGCCGACGAAAGACCTCTCTACTACGATCGTTCCGTAT
TGCGTTGTGCCAACAAGAACTGCAAGAAAAACTTTCTGAACAGAGACGTCAACGCCGCCGTCAACATGCA
AACCCTGCTTATGGCGCGACTGCAAGGTTTACCGCGCCCCGCAGAGTTCGTACGGCAATGACGAAGGAAG
AAGAAACAACGCGGACGGGAAGAAGCCCTCCCTTCGAGGGAGCGGTGCACATAACCGTCCTCACGGTGGG
TCTGAGGCCGCTGGCCAAGAGGATGAGTCCGTTATTGCTAGGGAGGAGGCAGACCCGCGCTGCATCCCCC
ACGTAAGTCGTCTTGCTACCGCTCGCAGGAGCGGGACTTGAAA
>PSo-5
GCTTGCGAGGCTTGCGCTTGCGTGGCTTGGACTTGGGTCGCTTGATGCTACGAGGCCACAGAGGTTTGAC
CACGCTCTTGAGAACGGCGCGCGGCGGCATCACCAGAGAGTCGGCGACTGCGCGCGAAAACCAGACGTCG
GGCGTCACGAGGTCTCGCCCCGCGACCGGGGCAGTCTCGACTGACGCCGCGGAGGTGAGCAGCTCGAAGG
CGATCAACAGCACCTTCAAGGTTCGGCTCCACCCCACCAAGGAGCAGAAGTCCCTGTTGGATCTGATGTT
CTCGGCCAACCGAGCGGCGTACAACCGGTTTGTCTTCCTCTCGCGCGAGGGCCTTGCCAAGTGCACATCG
ATGAAGGAGCTGCGCAAGAAATACCTTCCCATTTTCCAGAAGGGCACGATGGAGACCATCTGAACAGGAA
CAAGCGGCTGAAGAAATACCTGATGGTGAACGTTGCTGTTTTCAACTCGGCATTCCAAGGCGCGATGACG
GCAGTGCTTGCCTCGAGGACCCAGTTCTTCCGCATGAAAAATGAAGGCAAGAAGACGACGTTTCCGGTGC
TTGGCTTCCGCAGCGAGCGAGCTCGCAGTAACTCGATCGGCATTCGCACCAAGACAGAAGGTTTTGAGTT
GGTCGACGATGGCGGCAAGCACTACGTGCAATTTCACTCCAAGTTCTTCGGTGCATCTCTGGGCAAGGGC
ATCCGCTTGAGCCACGCGGTTCCGACTCCCGAGCACATGGCCCGACTCATCCGCGTGCGCGGGGGCAAGT
ACTACTTCGCGTTCTCCACGCACAAGGAGTTCGAGCAGAGCGCTGGCACCCGCGTGGGCGGCATGGACCC
GGGCGTGCGCAAGTTCGGCACCATCATGGACTCAGCGTGACCGACAACAGATACCTGAAGCGCCGGTACG
AGGTCATTGACGCGAGGAAGTCGCGCCTGGCCAAACTGGACAACGCAGCCAAGGCGGCGGCCAAGGATCG
CGAGTCTACCAAGCTGCACACCGACCAGAAAGTGGCCAACGCCAAGACGGTCAAGCCCCCCAAGTCGCGC
GAGCACCGCCGTCGCGCTCGGCTGCGGAGGGAGATACAGCAGACCAACACCAAGATCACCAACGCCGTGA
TCGACTTCCACCACAAGTTCGCCAGCTGGATCGCCGCTACCTTCAAGACGTTCCTGCTGCCGTCGTTCCA
GACGTCCCTCATGGTGCGCAAATACGAGGTGGAGATGGCAGCGGACGGCACGCCGGAGTAGCTCAGCCAG
TTCGAGGTCCGCCGCGGCAGGAAGCGCCGCATCTGCAGCCCTACGGCGCGCAGAATGCTGGGCCTCCGCC
ACTACAGCTTCTCGCAGATACTAAAGCACAAGATGGAGCGGGCTGGCGGGCGGCTGATCTCCTGCGAGTA
GGAATACACCTCCAAGACCTGCTCCAGCTGCGGAAAGATCAAGGAGAATCTTGGCGGGAAGGAGGTGTAC
AAGTGCGACTTCTGCGGCGCGGTCATGGACCTAGACCTGAACGGGGCCAAGAACATCATCGTCAAGAAAT
GTTGTTCTAAGCCTGCAACACACAGCGGTGACGCCTTCATCGCGGAGTCCTGCCGTTCAACACGGCGCTA
CAGGCCCACGAGCCGGCTAGCTACGCAGAATAGTTAGTCAGAACTCCTTAGTCA
>PCa-1
CGAGCCGTGCATGTAGTGGTGGCTTCCATTTTTATTCGGAGGGCTCGATCATTGGCTAAACGAGTTCTTC
CATTTTGTGCCCACTTTTATTCGGAGCATGTCATACATACAAAGAAGCAACCCAGCGCTGGCAAAACTTT
TCTTTCATTATCTCATTGTCGTCATGAAGCGCAAGCGCAGGGAAGACAACGACTGTCCGGACGGCTCTGA
TGAGTACTATCCTTCACTCGAGTTCGTAGCTGAGACGCCGGATCTGGACTACGAGGAGGAGAAGTCAGAA
GACGTTGATGTGGAAGCTGTAACTGAAGCGCCCGCCCAAATGTTCCCTTGTTCACAACGGCCAATGATCT
CGTCGACATATCATTTGAAGGAAATCACCAAGAACATCCATTCTAGCGTGGTTTGCAAGCTCAACCGTGT
TTGCAGACACCCATGGCTTGTCGAAGAGATCAAGAAAGTCTGCGTCGATATGAAGCAAGTCCAGCTAGAA
GGCTGGCACCTCGCCAACCTTCACGTGCTGCGATGCTTGAAAGAGGGCGACGACGTTCCTGAGTTGGAGC
AGATGTTCTTCTATCGGTGCTGCGCTGCCACTCTTAGCGACGTCGAGAAGCGAGATCGCCCCAAGAAGAA
AACGGGGTACGAGACTTTCCACAAGACCTGCCAGTTGTATTGGTCGGGACGAGAACGAGAGCCGTCATAT
GAGCCCGAGTTCATCAATTATGCTAGCACTATGATTAATGAGATGGCGAAGTTGATGCAAATCAATGCTC
TCAATATGGTCGCCCTTCACTTCCGAAGGCGGTTGCACCAGTATATTCGTTTTAAGTACGCGGGTGAAGG
CAAGCTACAACTGAAGTACAACGAAACCAAGCGACTCGTCGATAGTTGTTTTCGTGTAAAGTCAGTACCC
GAGAAGGACGACAGCGGTAATCTCACGGGTAACACGATAAAAGATTGGACGTCTTGGGACGACACCAAGA
ACCCTATTGAGAAGGAATTGCGGCCGTGGTTGGAGGTTGTCCCCTGGCAATGGCAGATCCGAGCGAACAG
CGCACACTTCATTCGCAAGCTGTCCGACATGCTGGCTTACATGGAGAAGTTTGTGAACAAGCATCCCGAT
ACAAAGGGGGCGAGGGTGTACTCGCTACTGCCTGTGTCGACCTCATACCAAGCTGCATACGTGAAGCTGA
ACGCGTCCACACTGTACGGTATCCTCTCTCGTCGTATACTCGATCCGAAAGTTAAGGGCTTTTTGGATAC
CGAGTTGAATCATATACCCTTTGACAGGAACACTTTTCAAAAAAACAGAAACGAAGTGCTCCGGTTGATA
TTTGACGTGGAACAATTCGAAACGCGGAATCGCACATTTGCATTTGAGGTCAACACGAACGGCTACGGAG
CGTCGGTCACTATGATCCGCCCAGTGACCACAAGTTCGGTGGTCGTTGTAGAGAAGCAGGTGGCAACGAA
AAAGCGTAAGAAGAACGACGAGACTGCTGATACCAAGAAGAAGCCAACTAAAAAGAAATTGAAGGCTCCA
AAAGAGCTTGCTGAAGCAGACACGTTCGCCAAGGAATTGTTCAAGCTTGGGCCCGAGTACTCCCCAAAGG
TTCTCATTGGTATCGATCCCGGCATGCGTTCCCTCGTAACCGCAGTTTCGACTGGCCATCTTCCGCGCAG
ACGTCGACAAAAATCAAGACGCGGAAAGCATCGTCATCACCAAAACCGACGTGGTAAACGAAAAGAGCGA
GTCGTACAGATCTCTACTCGCGAGTACCGTCACCTCGCTCGGTTCAATGATTTCGCATTTTATAATGAGA
ACTTGAAGAGGCGAGAGCCATGGTATGCTAGCGTCATTCGTGCGATGCCGTCGTTCAAGACTGCCAGCTA
CGATGTGTACTTTGGCCACCTCCAATTTCTTTGGAAACATCTGCGCTTCCTACTCGCGTTCAGCGCAGAG
CAATCTTTCTTACGCTGGAGGTTCACTCGAGACCGCGCCAAGATGAAGGCGATGGATACGTTGGCAAAAC
GAATCGTACCTAAAGCCGACAAACACGTTTGTATCGCATACGGCGATTGGAGTCGAAGGGATGGACTCAA
GGGTCATGCTACAGGTCCAGTGAAGGGATTTGTCAAAGCACTAAAGAGGAGGGCTACCGTGATCCCTATG
GATGAGTACAGAACAAGTATTACTTGTTCTTGTTGCCACAAGCGTCTTAGGCAATCTCGTCTATTCAACA
ACCTGAACAGGAAGAAAGATGAAGCGGATGTTCGCCTCAAGGAGCATCCGTCTTTGAAAGAAGCGAAGGA
GATCGCAGAGATGGCCAAATTTCAGAATCCAAAGCTGGCGAACAAGAAGATAGTTCTCAAGTGCACCAGG
AACGTCTTGCGCTGTACAAACAGTCGATGCAAGGCCAACTTTTGGAACAGAGACGTGAACGCTGCAAGAA
ACATGTTGGAACTGCTCAGGAGCGGGCTGAAAGGAAAGCATGGAGCAAGACGGCTAAGAGCTTTTCGACG
AGGCTTGTAATCAAAGCAGAAAGCGTAGCTAGAAAGACTCGCTGCATAGCTAGCTACATCCACATATTCA
GGTACAGAGATCTAGTAAGGACTCTCTCAGTGCCATTA
>PCa-2
CTGAACATGCCAGAAGAAAACACTTCAAAAGAACAATAATTGGGTAGGAATACTGTTCTTTTCACTTCGT
TCGCGACAGTATAGCCTCAGCTTCGAATTTACAGGCTCATGATCTACGCACCCAATGGGTTACATGTCTG
AACAGTAGCAGGAGCTTCGTCTCGATCTCATTCAGTTCTCAATTTACTCCCAAGGGGTCATACGGTATTA
TCACCAGTCAAGCCATCTTGGATGGACGAGAAACCCCGAGTTAAAAGACCAGACCGAGCACAGCGTATCG
CCGAGAACAAGACCACGGACTACGTCTCGGTGAAGACCACTTTGAACTCCTTCTGCAAGCGAGGGGGGAG
GTTCCTGCCAGGGAGAGCGCTACCATGGGAGGAAGTTCTCGCCGACATGAACAAGGGTGTACTAGAGGCC
TATCTCCTGGCGAACGTACATGTACTCCGACTCCTCAAGGAAGGGAAGGAGATTCCCGTATTGGACCATA
ATTTTTTTCGAAGTTGTCTTTCAGCCGTAATGAAGTTGATCGTTAATCATAAGATCAAGGGCGAACTCGG
CGAATCTCTCAAAGTCTACAACGCGAGTCGATGCGTGCGATCTCTACAAGCTAATGGTGGGTACATCAAC
CAAGGGTGGTGCCACAATGCGGCGGACCAGATGGCTACGATGACGAAGAACGCATTGTCCATGAACTTTT
ACCGACGTTTCCACAAGTTCTTGAAACGCACGTACATGATCGATGGACGAAAGGCGTACACTCTACTGCA
AGGTATTCTGAGTCACGAGGATTACGTTCCTCAGGGAACACGATTCGACTCAATTGTTCAAGAGTGGCGA
GAGAAAATTCCGCGCAAGGGCAACGGACGACTGGCGAACGATGCTCACCGACTTATCCCGCTCACGTATA
CGTTTCTAAAAGACATCGAAGAACGAAACTTATACGGAGATCAAGTCCTGGATGAAGGAGAGCAGTATCA
CGAGCTACGAGTGTTCTCCATTCTTCCGACTAAGAGGGGATTCGAGTGCAGTCACATGAAGATGTGTCAA
CTGGGACTGTGGGGACTTCTGAAGCGTGCCGGCTACACAATTCCAAACCGAGGGAGTGGGTGGGAAGAAG
TTCGTGACCAGTACTGGCGAATGCTTTTCAACATTAAGAAGTTCGAGACCGTTAACCGTAAATTTGCTGG
TGAAATCGTTACTGATGGCAAAGCTGTATCAATCATCATGCGTAAGCCCAAGCGAGAAGCCGAACCCACC
AAGAAGTACTCCGAAGATGACTTTGACGTATTCTGGGGGCTCGATCCAGGCCGACGGGATATGTTCGTTG
CAACCAACCAGTGGGATGAGACCGTTTCTTGCTCTTCTAAGGAGTTCTACGAAGAGGCTCGTTACACAAA
AGCAAAGCAGAAGATTAGCGGCTGGCGAGACCGCAACCCCCAAGTACTCGAGGCGATCCGCAACATGCCG
ACGAAGAAGACGGCCTCACTGGAGAAACTGAAAGTCTACATTGCTTTCATGACACAGCGCATGGACTTCC
TACTCGGGTTCTCTCAACTCAAGCCGTTCCGCCGACTACGTTTGAGAAGCTTCATCTTCATGAAGAAGAA
GATGCGTAAGCTATGCGAGCAACTAGTTCCGAGAGGTAATCGCGTAGTAGTTGGCTTTGGTGATTGGAGT
AATCAAGACGTTGGTGGAATTATCAAGAAATGTCCGGCTGGCCCCGTGAAGGTCTTTGAACGAGAGCTTG
CTCGCCACTGCACCGTGATTCCGATCGCCGAGTATCGCACAAGCAAAGTTCACTTTGACTGCCAGCACGA
GCTCAAAAACCAATACTCCCAACGGCTGTGTCGGGATGGCGAAATACGCACACGAAAGGTTTACAGTGTA
CTCCATTGCTTGAACAATGGCTGTCGTGGTATGACTGTGAATCGAGATGTTAACGCCTCCAGAAACATGC
TGCGTCTTCTTCAGTGCAAGCTCCGCGACGAAGATCGTCCTGTGGCTTACACTCGTCAGTGGACCAAAAA
GAATAGTGCTATTGAGTGCCTTCGGGTGGCCCAGTAGCAGCTGAATGCGCATGTGCGCGGCTCAAGCATT
ACTATTT
>PCa-3
ACGTGTGGTAGGCGAGACCGTAACCAACTGCGACGTTGACTACATTGCCAATTACTGCGATAGCGACGAG
TGGGGTCATAATGTTCTGGGCTTGGAGCACTTTGTGCGTGAGTTCGTAGAGAAAAAGATACGGAACTCCA
GGTAGCATCCATACAGTAAGAGAGGATTGCGTCTGAAGAACTGGCTTAGTGGGTTAGGCTTGACCCTCCT
AATCTGCTGACGCGGGTTCGAGCCCGTCTTCGGTGCAGTTTTCCGAGTCGATAATACCGACACATGTTTG
AGCTGGTTAGGGCCCGCCACGATTTGTGGCTTACACATTACTATATAAAAAAACGGTGATTGCAAATACA
AAGCGGAGATTTTTGTATTCAAAATCTTGTTCTTCGAAATATCAAACTACTGTACCCGCGTCAATATCCA
TTTCGAACTTTTACCTTCCCGGCGGGTTCGAAGCCATGGAGGTGCGGCTGCCGCCATCACGGTTAGGTGC
CAGGCATAAGGATGCCCTTAGCGAATTAGTGGTGTCTGCATTAGATGCTGGGTGAACAAGCACGCTAATA
AACCCACTTCATGCCACTAGCCACCACTTTGCAATTTTCTTCCTGCCTACGACATGGTCAAGTCTTCACG
GAAGCACCCTGCTTCAGAGCGCCGGCCAAGCAGACGCAAGAAGCAACGGAAAGCTTCGGAACTCCTCCAT
CCAACCGTGTGGTTCAAGCCGGAGATCGCGAGGGTGCTGTGAATGCCCCAGAAGACTGTTCTGACCTCCG
TTCAAAAACAACGGCGCCCGAGAACTAGACGATGCGCGCAGACTCGTCGACAGAAGAAACGAGAGCGACA
AAAGCGACACGGAAGAAGACACAAGAGACGAGCGGCGGCTTTCGTTCGAGGTCGCGTTCCAGAGTCACAG
AGACTGTGGAGCCGCTCCTGACATCCTGGTTCGAGATCGACAACTTGGCTCAAGCGACCCCGACGTCCAG
CTGGAGGACAGGCTCCAGGTCGGCGGCACATCGCTACCACGAGATTGATGAGGTTTTACAAGTACAAGGC
ATCGAAGACGAGGAGTCTGTCAACAGCGCTATCAAGATTCAACTACATTCCACCAAAGAGCAGAAAGAAA
AGCTAGACCAAATGTTCGCAGCTCAGAGAGCCATCTACAACAAGATGGTGTCTCGTTCGTGTGAAGATCT
CGCGTCAAGACTTACGTCTCGCGACAAGAAAACAAAATGACACTAAAAGCGTTCGGGTTGAAGTACCGAC
CTATTGCAAAGCTGGGAACAATGGGAGAATACTTTAGGAACAAGAGAGGACTAAAGCGCCACAAAGAGGC
CAGCGACGAAGTCCGTGATTCAGCCTACCGCGATTCATGAAGGCCACCAAGTCATCCATCGCTGGCTTCT
TCGCCGCCTTAAAGCGCGATGAGAAGACTAGTTTCCCCGTCTTGAAGTTCAAGAGCAAATTTGCGTCGAC
CAACTCAATCAAAATCCCCTCTCGAGCGGTCAAAGTGGCGGAGCAAGATAGCCATACTGCCTTTCCGTTC
CAAGCACGATTTTTTGGATTCAAAGAGGCCGATGGAATTGCTGTCTTCGAGGATATCCCTACGCTAACGA
CGTCGGTTCGCTTGCATCGCTTGCGAGAAGGCAAGTATTATCTCTGTGTTCCAAGGCTACGTTCGTTTCA
GAAGACAGAGTCAGTACGAGTGTGCGCGATCGACCCTGGTGTAGTAAATTTTGCTACGGTGTACGACCCC
GACGGCCGTACCTTCAGCGTTACGGACGCGCACAAGGTCTTAAAGAAGAAGTTCGAGGCTGTAGATGCCA
TGAAGTCTATATTGGCTCTGAAGGATAACGCGTGCAAGGACAGACACAAGCTCAAAGTGCGGTCAAAGAA
GAAGACCGGAAGAAAGAGCCCGAAGAGCAAGGAACACCGCCTGCGCTACCGTCTCCGCAGGCGTATGCGC
TTCACGTACCGGAAAGCAACTTACTGCGTGAACGACCTTCACCAGAAGCTGTCGTGCTGGCTGTCCGAGA
ACTACAACATTGTTCTGTTGCCCTCGTTCCAAACCCAAGAGATGGTCATGAGGCACTTGAGGGAGGTGGC
ATCAAACGCCACACCCGAGACTGCTTCAACAGAAGACAACGCTGCAATTAACACGAGAAAGATGAGAAGC
CCAACTGCGAGAGCGCTGATGGCGCAGGCTCACTTCAAGTTCAAACAGCTACTGAAGTACAAGATGAAGC
GCACCGGTGGTCGTGTGGTTGACTGCGAAGAAGAGTACACGTCGAAGACGTGTTCAAGCTGTGGTGTGAT
CAAAACCAACCTGGGCGGAGATCGTGTATTTCAATGCGCCAATTGTCATGCTGTTTTCGACCGTGATGTG
AGTGCCGCGAAGAACATCCTTCACAAGAACTTCAGTTTGCTGACCTAGCTGACTTTTTATACCGGCGATC
CTTCGTCGCGGAGTCCTGCCAGCTTCTGGCTGGTGTTAAAGGCCAGTTACTTGATTTAAGTTAGGTATTA
TAGGGTAACTTATAAGGAG
>PRa-1
GGCGGTAGCGAATAGCCTGCGAGGCCGCTAGAAACATCCGACGGTGCTTCAACGCTTGCCACAAGACGCC
GTTAGATCTGTAGGAGCGTAACACCCATTGAGCAAGTTAATTGATAGTGAAGGCTTAATGTAGTGCATCG
ATAACACTCGTACGCCGTAAAATGCCAGCGAGCAAGCTCCATACTGAAGAGGTAGGACGAGTTGTTGAGG
TGGAGGTTCACGTCGCAGTCCAGGAATCCAGAGCGGGCTCTCCACACTGCCGGGTAGTGCAGTCCAGCTA
GACCAGGGCGGGGGTTCTTGTGCAACACGCCGTGCACAAGACCAGAACCGATGTTCCACAGCATGCGCAC
CACCATCGCCGACCGGAGGAGACTGTACAAAACGAGATCCTTCACCGTACGTTTCAGCGTGTGATGATTG
GCTGACAGCTTCAACCTAATGTAGCCATGACTGAACCAATACAGTCAGCTCCATTAGAACGCGGGGTGCT
CATGCAGCGCAGTGTGGAAGGTACACTCGTGGACACCCTAGCAGGACAACTGGTGAATGCTCCTAGTCTC
CATATCTCACGCGGTGAGAGTTATGGTTACAGAAACAGCCGTAGAAAAAACAAAGATTAACGTCAACGAC
TTGGGTATCCCCTGCAATGTCTCCGAAACCCAAAGGCATGTCGTGACCTCGTTCAAATGATTTTGCGGTG
TGCAAAGAACCACAACTCGACTCCAACTCTCGTTTTGCTTTGTTACGTCGTGCACCTCCGTAGCGTGGTT
GCCATTGCAGGAACAAACAACGTGTTCAGCAGCGGAAATGTCTTCCCCACTTTCAACTCGCCGGCAACGC
AACCAACACCGCAAGCTCAACAACAAGGACAGCACAGGCGGCATTGGAAGCGTAAACGTAAACGCGAGAA
TCGTCACGGCCAACGGATTGTGGAGATAGAATACTATCATTCGGCCAAGTTAGACAAACAACGCTTTTGG
TGCCGCAACTTGAGGAAGCGCGAGACCAGGTACCGCGAGCTGCTTGCAGCGATACCGTCCTTCAAGACCG
CCGACTACGACGTCTACGTGGATCGCCTGCAGTGCTTTCTACAGTCCTCGGGCTTCCTGCTATCGTTTAC
GGCCCAACACTCGTTCCGCAAGTGGCGGTTCCTAACGTACGGCATGAAGATGAAGGCCCTGAGAGTGTTG
GCCAAGCGTCTCGTACCGCTCCGAAGCGCGCAGGTTTGTGTTGCGTTTGGAGATTGGAGCTGCCAGGATG
GTCTTCGGGGAAATCTGCACGGGCCGGTTAAGGCGTTCAGGAAGGCACTTGAGCGGCGAGCTACGGCCGT
GGTCATGGATGAGTTTCGAACGAGTAAGCCGTGCTCCGGCTGCCATGAGCGCCTCCACCAAGCCCGGCTA
CTGACGAAGGTGAAGGACGAGGACACCAAGGAGGTCAAGTTCGTCTTGAAGGGGAACAGAAACGTTTTGC
ACTGTAAAAACAGTCATTGCAAGGCCCACTTCTGGAACCGGGACGTCAACGCCGCAAGAAATATTCTGGA
GCTTTTGAAGCGCAAACTACTTGGACTGGGGAGGCTGGCAGCATTCAAGCGGTGGCGACTCGGGCGAAAA
CATGATTGGGACGGGGACCCATAACCAATCACGCGGTGTGGAGGAGCAGAACTCCGAGGACACAGCATCC
GATACATTTTACGAGAGACAGGCTAACGTAGGAAAACCCGCCCAAATGCAGCGTCCAAATAAACGCCCAG
CAACTCGGCGTTGTCCATCCCGTCCATATTGTCCACCAGCTCCAGCTCCCTCTCCACATCTTCCTCATCG
GGGCGCGGGTAGTTTTCCGTGAACCAGGCTACGAGTTCCTCATTTGACTCCAGATATGTTTCCTCTCGCA
AGCTATCCCATACTTCATTCAGGTCGTAGGCACTGTAAACGCCGCCGAGCGCTGAATGCAAATACAGAAG
CACCTCGAAATGTCCATTGGTGATTGGGTCTTCCATAGCTGGCACTATGTCCAGGTCCTTGCAGTTGGCG
TCTAGCCATCGCACGACGTTCAAGTGTCCATTTGATGCCGCTGCATCCAGAGCAAGGTTGTTTACCATTT
GCACACAATCCGTTGGTTCTTCGTCACTAAATTCATCGAGGAATTCATCATCTGCAATATCCAAAAGAAG
GTCCGGATTGATTTCATGGAGCAGCTTCACCATTTCAAGATCCCCATTTTGTGCTGCATCTTCCATGGCA
CTCGCCGTGTAGCCTTCATCTCGGTTCTCACACAGCCACTTCACCACCTTGAAGTTGCGATTAGCTGCAG
CACCATCAATTGCTGCAGGCGTGCAGCCTTCTTCGCGATTATCGTGAAGCCATTGAACCACC
>PRa-2
ttccccacctccaccgtcgggtgacaaacttctctagtaacaccgtgccggactggaagaccccctccct
gctgaaggaggtgaacgctcggcatgctgccggataaggactagttgagattgtgtgagactaacttctg
ctgcaaccggaagctctacaataggttcgtgtttctgtcgcgggagacgcatgccgatggcagagctgag
aaagaagtaccgtccacttcgccgttcgtggctccgcgttccagcacgcaatgcaggccgtgaaggtgtc
gagggaccagttcttcaaactgatcaagcagaaaaagagaaccacctttccggttctgaaattccggagt
gtaaacggcagccccaactcgatctaccttcacacacacaacacatacctcaagctggtcgcggaaggag
aggatcattatgtagtgttccacccaaggttctttcgcgccgccctggggaagggcatccgcatcagcca
cgccgtgcagtcgcccggccacatggccgtctcacccgggtccgcggagacaggtactacatcgcattct
ccacgcacatggagttcccgcagagcggcgccaaggagggagttcggaactgtgataagcaccgatggca
ccacgttcagcgcgacggaccagggatgcagcaagcgccgctttgacgccatcgacgctctcaagtcgcg
cctgtcgaagctggacaacgaggccaaggctgaggtccggaagcgccaccccgccaagatccacacggcg
cagaatctggccaccaataaggtgactatggaagcgagcatcaagattgccaagtccgtgaagcagcggg
agcgcgctcgactacgtcgcgagatccatgccatcaacacgaagatcacgaatgcgacgacggatttcca
ccagaagttcacgagtgtgctagcagtgaagttcaagacactactgctgccgtcgttccagacgtccgag
atgatccgcagatacgaggaggagatggaggcggacggcactacgctggccccagcccaacactacatcg
atcgcagaggtaggaagcgccgcatccgcaactccacggcgcgtgccgcgctttcccagcggtacttcag
cttccggatgctgctcgagtgcaagatgaggcgggccggtggacggctcatcacgtgcgaagaggagtac
atctccaagacgtgctccagctgcggcaagatcaaggcgaacttgggtggcagcgaggtgtacaagtgcg
gcggtcatggaccgccatctttatcaagaacgtcgagatgctcttttgatgaggttgaaccccagcggtg
ttgccttcatcggggatacctgcccttgtggactctataggaccaagagacaagttctccttcggcgcgt
>ALa-1
acctctcgtgaaatgaaggactgacttgccagtcgcaacatcaagataatgccgtggccagctaactccc
ccgacttaaaacccaatcgtgaatgtatggggcatcatgacacagcatgtgtacaccggtgggaagatgt
actacaatcttcacgatctccaggtagccgtccaagcggtatgggatgcagttacatcgcagcagctgga
tacacttgttcaatcgatgcgctatcgttgtgtcaaggtcttacaactacagagagaatcatttcgtatt
gagaagccatttgaagcctcctttattgtttaataccattctttcatcgaagcggaatttaggctcacga
tttgtgttgcaccctcaaaaagaatatttttattttgcgatggctgtagagcgattttttacttcgcttt
ttcaataacgtattaatctcgtgactagctacaattctgcctttatcacgtcaaaacaggtgaaaaaaac
ttgattctggtaggcgaaaaaaagcccttgttcacgaaccattgtcgtgcactgtatagaatatggttat
aacctgtccaaagtattaagttataatttttcttcagtcccaagcttttttcaaatataaaatttcaatc
gtgatgtaatttggccatccttccgaatgtccttaattattttcggaacaccacaagaatgatgcaaaca
tcacgtgctaactctctttcttgcaagacgcattaactgaggagaaataccatagcgtaatcaattcaga
cagatactttcaactaagcaaatttatgtaaaagcatatgctaactcatgaaaagtatttatctaaagtt
gtttgagcaaggaattatctgtaagccgaagtggaagcttcttttgaactttgaacatttgccaaattct
ccatttgattactattttgttgaagatgagataattcaatttaatcaagtactttgagagtttccgtagg
atatacttttttgggctcgttgctgtcatcaatttcgtcggatgaaagattctcctgttcttgaccatta
acttgttgtacaattttatcaggctacgtctgcaaatcaatttgttcagcatgagagtcgagtgataaaa
agtgtagtcataatacttacaagagctagtactgaagagccatttttagtcgctgcactatcaactcgtt
acacaaggtttaatgagcgtcctatccctcctgccgagatattatggatgcagagcctgtatgatagcgt
tagagctcagatagacccactacttttcagagtgaagaaaactacacatcaatatctaccattcttgtat
actatgttgaaggatatgggggcagaagttgaagaatagctatacagaagtcacttcaaacaccacaagt
tgatgtgaacactaacgaggaacaaaaggataaacaatctgacaagaaactaagtctcaggcaagtacaa
agggcttgcgagtgtttactttgttgccgcaaaaaaaatcaggcctattaatgtcagcatcaacaacaca
gtgctgaacaatatacataaaggtattggatttgtggaaattgtagatgaggatttatggcaatattatt
tcaacactaagctagtaaccagaggtcaatcacattcagttgagcagttcatggtgatagatggcatgtc
agcaagcttgattgtttcaaggcctgacaaagcaactgtagaagctatcaaatataaggaacgtgatatc
atcctgcagatgcatgaaacagcgcaaagaattgtagctattgatcctcgcagaagccctgtgtttacag
cagtagttaaactgcaaatgaatcattccaggaacacaatcctaacgatatcaagcatgatgttatacaa
cggactcgtaggaagctctatcatgaatgcggctacacacacaggaacatgatcaggaaagtatggtgta
acagtagtgcagtaattacttcattcaatgcagcaaaaccttcgaacacaacaggaagcttaaagctcta
caaagtttatgctagatacattttgcacgatcttgacgatgggctgaaattttacagtgctacaagtttc
aaacgattgcgatggaagacttatattcagtagcaaaaagcctatgaaaaactagtgtatgatttgaaaa
caggagactttaatgcattgattgtatatggagatgcaaacttccgttcgtcaggaggaggcaataggca
atgaaccagttcctacgagaaagatgaggcaaaagataggctcaagagcgaaaacaatagactttgacga
gtatgggactagcataagtagttgttgctgtcatactcaaatggagggagggagtcataaaatcaagcag
atggtaagtgactttatggtgtgcggcgttgtattatacacgtcgtgttcacgtaaagtatgggatcgca
atacttctgctgctatcaatgtattgaagatttttttacggaagtgaatggtgaagaaaagcctgcacca
tgcagaagtagatcacttttagtagatgaagacgtactagaagctgatgaagtgacagcaggagcagtac
aatagttataccgataaaatacatggtttgtacgataaaacgtacgaatgccggcagaagcaggtgatga
ctgtaggctcgaaccggtgtattgcggaattttgagtatggtcgatcgttgaccattctcaaaattccgc
tataggggtggccgcttttaagattttcgtaattacaaagacgcaagtacacgttgggcgaaatacacct
tagtttgattttctagtatgggtgtacctcttaacataacgacatcacactaaaccctaaaccctaatta
ctaaaccctaagccctaaattctaaatgctaagccctaaattctaaatactacagtgctggcattatatt
taagccacaccagagtttcgtcgataagtcct
>ALa-2
catctcacgcgtaacagggagacactctcgctgcatccctacgatccacgtctgaaggtcgtcttcaatt
tcttgggaaagaacgggcggtggtccggttcttcatattgtcacaccatagcgctgttgggtagcgcggc
ggcggatcgttctttctggaattgtgggaaataactcgcgagcggtgtcccacgacataccacgttcacg
agcactgacagccttcgcgagatcgtcttggctatagacctttctcttcttcatcgtgcgtcgttgcagt
atgttatcaacctgcgtttgacgcgtgtgggcggccataaactgacccattccttaagcaagccaatcag
atcgctcagagttgtcagctcttgcatttgattggctactgctgattatcggccaaaaactggtcgtcgg
ccataatctggcttgataccttacagaaaatttagggaagaccatcttcagccagcaacgaaacattaag
gaaaccgctgacagattttttacgatcagtgttccaagcgtcttctaccccaactacggttcttgatcat
gcgtcagtacagctagttacggtcttatgatgcattgcgtcgaatatgtgaaagcctatgtggattgtgt
ctagcaacaacacggtctaatagcacgcattcggaggacaaggtcgacaaagcgagaacgtgaggctacg
atagaatgctcacaggcgactcaaggacatcaagacggatttgctgaatgtggatggcgaggcattcaat
tctcattatgcttcccacagttggattcgatatcagagcgttcgtgctatcatcgaaagccggataccaa
[truncated: 70,506 more chars]
