# Supplementary material for: Homologues of bacterial TnpB_IS605 are widespread in diverse eukaryotic transposable elements
Source: Mob DNA. 2013 Apr 1;4:12. doi: 10.1186/1759-8753-4-12 (PMC3627910; doi:10.1186/1759-8753-4-12)
Supplement: Additional file 3 — Fanzor protein and other proteins sequences. [file 1759-8753-4-12-S3.txt]

>MDe-1
MPSTSSCKEPKSTSKPSTTSNAKKQNTKTNDKPQNDKIKKARVVKDNTFHHYTLVRGLNN
MIRPEKSEQLMFAINELVPLVSKSMVLGSWHTHVRLMEIELEANRIEQETGIRVENQLGI
RAEFTPPSVINARGQVRKIGYVVEKDFNPTKQTRGINLIHTEPINANFKRHLDVYDVDIP
HLPYGANCHNYATNQYTTNFHNNIRYRAYNRVRAFFNVHSNDRKSKRETLKYLFYVEPKK
RKAIPDPLPIPNDELLKLYRKVLRPLLPNDAPDRVPLGWLGASLRDKIDWYRHVHEFIQL
QLWIYSDNLRRDGTDEIQLRSFTAIPQNKVKRHHITITTRILGGIVNSFECRAEKISSKD
YESSDVAIRTRIWNKYFRLEWLNSEWRYFDLTMTTDGVSAHFVMRNKQKQKSKREVVDVN
GDVLTPEIVGFIDDRIVREISDEMRQKYNNNEYKTIIGYDPGYKLPVAIVRKDIATGDET
NFTMNWYEFRKLCGDVERKQKRYRVAGKHEKKMRQLRENRTIYPEQPSNKSHDIWTYIDY
QCRVFHRSCAVYMRRSYARLEFDRYICTQRALHKIARIIMPRVDFKNPTRDCILAAGDFK
FSANSPIRGSVRCPMRSLFNLLAQQYCDVVEIDEHLTSKLCSICGSRMIKKGTRKDRYFI
CKNKMPATSILPQAPAWTTKRHIDRIRDEFNELPLAGLFIHQDNGGRRIKRTIDLPTERR
FHSNELDDHHYQLQQHEIINGNIVAKHKTIVWNRDINAPRNMIYKLLCMLNGVDISPVFK
RRPRLAEQQQQQQQQANDNIDDTDSGSSSSDEDMR
>MDe-2
MAQKAVVCAYKKKFRQVNEFNINPNQIIAEHRRHAEQLTRLKRKASEHIFFRLTSLVREG
TGHQILLEFQTPNRVNFRRDINSVRITERNARSEPNAEFVEGSRVYQIHPEGNIVAQSIE
PIITEFEVNFANSFIGECYGRVKRLLKCFARIHLENMEDDQIKIEIRNTMRYLFNDINDI
TEPNRTLIRLYRQELRPICRGQVPRGWWNNKSTWYSRVPDLINGLYYLKAYNDGQRIGRD
CFKLFTVIPRFKSHFVHKTKIDTRLLCLTMNKFLPEGQKLDSQNIDYTVWNRVFDMTPLE
RTHTDRKLVFNYSITTDAVSMSATMIQGTDREIEAKRELRGRGAKLAERKRLADERKMEE
STKATKRKAGKDADEPPAKRRNAPVPTRERDLLQKLKSGEVFGTVIQIDPGVKNTLGCVA
IDMQNGHERNLLITSKYYHHLLQTHLRKERKRPIIAHLHAMIRGVHASYANPPTRKGGDI
REYLDSVFRLFDMFTEVYQRRVFSRMRFDAHICKQKAVDKISKQIASLNPHQESATLIMF
GNSQMSRKSPIKGYVKSPHKNYWVKQFDELERVEVYEVDEYRTTKTCSFCGQILHVTRNI
GHRYVSCKDCYPAGNASMVNEPKEVQTKSKQYWRRHHYRVNGIRTFSYSWEERMSHRKCR
TTNRDINAPRNIGLKGFATITGRENLLPVALIRANDND
>MDe-3
MLRTMYQHSLLWPLITFFLNFANWFDRTIIMIWRKNFIAKQTANMFWDYFYEIKFWIHDKSSNLDRDYAK
MLTKSVKNKPNLKNLNQPIKFVINQFKMNFENSTKMHAEKHVKKFIKCVNKQFFRDKNDEQRTEIIENAI
SFLFDKKSDCKINKLVLREINNHVRVCLGQITRGYFATMKSSGWYKFTPENIKMQWYINRYNLAYPDDQL
PSFKAVPTHNLGLKCVRIDTVSLKDLFPIPVKDYKNPKSELWSRYFNVSPIIGDRKNLYFDNSIITNGPY
TNFQFIISTTPINTDLPKKIIGQNASCATGKDFKIATINDSIRQSVRNNEFDVITAIDIGFNNMAGTTSL
FSFDISELSLNYTSKWFRSIAGFMWHKLERERITQVFQEYEKDLRESHQYQPSVNAVDFMLYIRHAYHRN
DLARLRFSQQQMKQKAVATLGYSIIGTRPDGTKNNALIGIGAMHFSGSSPIKGHGRVPHKALCAYLKDRS
TFIRVSEFRSTQACCFCGKMSVESSGKDRYVVCKDCAPNQNFLLPPAKLFTVKTHNNFRRLYGFKLPFRS
YERTNSNSMINTRNTNRDLCGSRNILQIMLYSVHKQPLPGHLNNSNDPKKVKKVSPKIKK
>MDe-4
MHFSTPYINRFWRFKNHSAAGHHKKQKYIQVNALTIVHCIHFINEIFSKRTVVFSVFFKW
FCCKMRQFTIKTTLRSICYDEDLIAAIDRLSRDVSIIQFLASHHLHKRSMEIIQSENPFR
IRREFDREVTDLMFKNDFNAVKANTRNPVADAQFLRWMANCNPPVQLPSGLHSGNVLQEA
MKMYKTNYSNNIKMRAKSMFRKYCKAVLYNTGRVWPQRVLNKLINLAVDWFFFFTNYQPR
RGSPVLTIIEEFTRNIRINNEAVDRGFLSRSLDGRDFYEFSKYFIKMQLFVYEYNDMHPD
RKVKSFSVIPLHNYHRRCVLIDTETLRKLTHMHMDKKQPNHLGNLNPKKSDVWTHFDMSQ
VDYKRDNQRFDFKITSDGFQANILMMKLRNDELHVDLDTPSKMKGQSMRPKDLPMLENFD
QIPAEVRARVDEYHVKIGIDPGAKTMASWTKQYRSLAEDCDSIESKTFREMFGFREREYN
RRKITRWFDSRERRAREESDIPITRKGPHYTEFVQHKLEFCNAGFAVYHDPELRKMKFDA
HQLRLKAMYAVAKRIIGYSGNKKLNEALIFFGHWRWTANSPIRGIRTPLKLLRFCLQQIG
STVIVIHEHRTSKLCNFCGQTMIHDDRNSLCIHCEPIERTLAPATVWQMRAHKSFLKRHP
FAPRMRLYTRDPNQPMRRNNQGHNPMNWNRDFNASRAILSKGLDLVAGRPLPRNYLQTTQ
RVVQRVRFPRR
>MDe-5
MRRFTIKTTLRSICESDRLIADIKTMAEDISKIQTLASLHIHKRSMDIILSNDPVRIRAE
FDQPVEGKMFRKDFHAVKANTRNRVADAEFMEWVRDAGIQLPRARNTDQALISSYEMYKT
NYSNHIKMRAKQMFRKFCKSVLRRFYQQRERWYNEQLNRAVEYFFYFTNYRPTRFIQKII
QEFNQFIRIENENVGRGFMNHSLDGDYFYEFAKYFLKMKLYIHRYNDAHPNRKVQTIKVI
PIHNFHRRCITIDTSTLRKLTHTYGNSPLAALNPRKSDVWSDFDMSSLDIKDQYFDYQIT
TDGFAANICMIKSRVYVDTELPSKIKGVNMRVFEPPAQEPPFDQIPDEVIERIDQFDLQI
GIDPGGKTMAAVTQKFPNDDENCFSIEAKKYREMTGFRTREYNRRGITGYFDEWEKQIRQ
QSYIPITSKGRHYREFVQHKLDMCDWGWEAYHHPKVIQMKFDAHQQKLKAMYAVAKSIIG
YSAENQRWNEALIFFGNWTWKANSPISGTRTPIRLLRFCLQQLGSTVIVIDEYRTSMLCN
FCSLRMIEEGRNELCVDCVPIDRSLAPAAVWQIKAHKSYLKRNPGAYKIRTFTRNPNQPL
RRNHQNHSPMNWNRDYNASRAILSKGLDLVAGRQVPHNYLRTTPNVPRRQRFRRVR
>MDe-6
MRQFVIKRKLRSILNDADLINRIDQIAENVSNIQFLASHYLHKRSMQVILSEDAALIRRE
FDRPVRDLMFKSDFFAVKANTRNAERDADFMQWLADVNPPILLPDALHCDNALQHAMKMY
KTNYANNIKMRAKQMFRKFCKAVLYSTGRIWPRIVLNKLINRAVDWFFYFTRYEPNDRSP
VRTIIDEFIWDILIDDEDVGRGFLSGSLDARNFYQFAKYFIKMQLYVHHYNDTHPERMVK
SFKVIPLHNYHKRMVMIDTETMKKMRHMHFDKKIHNINPPKSDVWAPFRLEGLEKINQRF
DFKIMSDGVTAAILMMKLNPHEFHIDLNLPSKINGVSTRPKDLPLKERFDHIPRGAIENI
NFDAKIGIDPGAKTMAACTKQHQNRDLTEECFSIESKKYRELAGTRKNEYNRRSITGRFD
KREREAREASEILITSNGPDYAEFVRHKLEFFNEGRRVYHHPYVRELKFDAHQEKLAAMY
AIAKEIIGRSANRWNKALISFGHWRWTANSPIRGIRTPLKLLRFCLQQLGSTVIVIDEHR
TSKLCNFCAQTMINEDRNSLCVDCRPIQRTLAPAAVWRIKAHKSYLKRNPGAPKIREYTR
DPNQQLERNNQNHSPMNWNRDYNGSRAILSKGLDLIAGHPLPRNYLRTTQRVVQRRRFAR
R
>MDe-7
MAVGSKENVSVHLSNDPKEEITVVKRTLNSILSDVNPNKERIQRAIDDRVDRVTRMSYLASTLFLYECYK
AVENRNFAYFDTVDNIKACHYKVTNSTDRKYVGRLQQCRDIWNLFQTFGIDQIDTSYFGNIMNYSYGEYT
TNCQNNITLHFKQRIKRFFKVIANTPNNNLPNFTQETIEDTVKYMNDTRATVQPNLELIHQIPYWEELHI
NDDHINAHPGFFRDFINHGENWFKAIPVFIQIQWAINDYQILCQTNEELPNFKNFVVIPQNTHKLRHIRI
DNQAFFNILAELDIVPPSKKNKKRKNDGSLPRMDVVEFIKRKEENWYSLLDEDKIRQSERQKGEKPEIRK
PKKGRPARRKGRGKPIVDRTKAKAFNQQIVTNGVSASVFYINNQRDRAVKPDDYLEEAIPQKLQNDQYRR
VIGVDPGYKVWTSAVIRYPHKKKEFNYEVPSKKFHGQCGKWKREKKQKELTGEFEASRNRDALDRDLYAE
TPSANSRQHWFNYIVWRLKFYEEGMAYYATKEYARTDLDKYFQTQKTMDKVTNELVGNDPSLICIGSADF
KPNAPIKKYIRCPGTKMLQKYLRKKREVDVLRVDEYMTSQTCGYCHDFFDWGLHDELDKKKQRFRICQHA
NCQPPQEDPIGKVDKIIAKRNRRILQKENRAYPHIYFPQEHPNQVEPDRVIANGVEFSNQRLNITNRMIA
KTNHVNLTIQNGNQKLIWNRDISAARNILYKGLCAALKKPMAPNLDRRNQRQHIAQKREYYAQRRREREL
LE
>MDe-8
MSQKRTCPSLQQVILGTRTNILCISFSQATYRRGPHKEAILAAINKRVITMTRIAYHGST
VALFKCKKALEEGNFAFFNDLKNIRDCFLHVSVAKDVHGNIEDYTRNLHDDVRNCFTEFN
IEPPSTEALGNVEPYAVNQYITNFADNIRMHFKKRLKTFFFARTRRNPLLFPDITPQVIH
DTVSYMTNALARGVEPNIDLIHEIPNWNQFNISDEYVQQNQGFFEKKLLGTGKDERWFRT
VIMFLGMQMEIDDYQEWCRAHPELELGMLKNFVVVPLHKLKRQHIRIDTEAFYWLLRELK
LIPETPGKIHKEKAKFMEDRERVKHWYNWFDKEKIRKMEKGGNFFHFQIVTNGLGASVLF
TRVNQQSSNKPDNYMESIRQKLESGHYKRVIGMDPGYKVWISAVIRYLRTGQEFNYDVTS
RQFHKFTKKKKREKKAKRLTGDFENRRKADAENRELYPAGIPSPNRRENWFDYIRWRFKW
CNEGFDLYTDIQYARLDLDQHFRTQKVMDRMVNKLVGNDPALVCIGSTNFNPSAPIKKHI
RCPGTKMILQYLKKKTKVDILLIDEFNTSQVCGHCHSFFDREWQDRHENRGRRFKQCTVA
NCQIRFPNPIGPTNVIVAKKNHRKIQQERRAFPIVAEHPEGQPEQDPKKSTHQFLKTKYN
KIRPYPEGPKPKYVCNVQNNDWGLVTQRGNSKITWNRDTSAARNILYKGVCAVLKIPIHP
NFVRPPRMNRALTQAEKQARKFKRK
>MDe-9
MDEWAFWEHQDVGNGQLRLRNEALHRLLYETEFEYPKQKEDEIFTLVRGLAGMLQDEFFF
PMMDKINDTVPLITKAIKLGSLHLHFCLFDLVKRGTIREIKEEFLGKFNTIKYFGPTRKT
SHQCRYEMNKGFEYYMLAHDVHPPELEYSTQVYAFAVQEYERNFQTNVKTHAYNRIKRLF
DYHSGVGKDKYNALKYLFDEDSDIEPNDYVLSLLRVYDEVLQPLTQITPEEKRRRENADE
PVIPRGWLATLSDKKKWYKHVYEFINLLQWFYHHNIEEPDFQKKLFIAIPQSKIQNHLIT
IDTSAIVDMTNSFLEPGKKTNKTTLEGGLDAPGFKDSFWRTYFKIDQLNNGRQYFDFSLQ
TNGVAVHLKMKKRKLWKPIMKFRSDALPPTSSNIWDTHEFARMTDRMRMRWANKRYRYLI
GFDPGYKLPAAIVRQHCATKNEENFTMHWKEFRNRCGDPRRKRKLRKLTGWYEDLARSIR
ENRELYPEQPSPKSPDYDTYIDYQMRSFNIGCAVYQKESISRLRFDKYICTQRTLHRIAK
EITKNDKVPKNPEDKNCIIGIGDFSFKPNSKIRGSVRCPMRPLYEILKLYADVVEIDEFR
TSKTCSICGTQMEKTGGRKDRFFVCHNSDPVGSILPRAPEWTSKLHHSKITQIMRRLPEH
ERYYVHEVTERLPEWRIANLLPDQEEFQVISEIRRQQNAVPKEWTHRNWDFLNWNYDLDQ
VQHPTIVWNRDINAPRNMIHILKSMLNGIEKHPIFNRGDNNNPD
>MDe-10
MMVSTPNSTPNPKPKKARQMKDNTFKHYTLVRGLNKMIRPEKFEKLKGAIDTLVPLISKS
VILGSRHAHVRLMELVQNAMHDEERTGIRAEDHAEIRAEFTPPAVRNNKGVLQKHGYVVE
RDFNPTKRTSKQSLIHNDPIHPNFQLYLDVYGVEIPYLPFGVRCHEYAMNQFCTNFHNNI
RFHAYNRVRKFFNVHSNNTELKRKTLKYLFYVKPKKKNARQVAIPVPDERLLKLYHEVLR
PLLPPNINTVPLGWLGESLRDRYDWYRHVHEFMRLQLWIHANNLQCDEEKDQLPSFTTIP
QYNFKRKFLTLDTKALATIANSFERRAEKTPSLDYGSSDIEIRNRIWQRYFKLELLNKEM
RHFDYTMTTDGVSAHFVMRNKRKQRTKREILDVEGNVIAPEVVGFIDDRIKREPDDEIRT
KYANNEYQTIIGYDPGYKLPVAIVRMDIDTGNETSFTMHWKEFRKLCGDPERQQRRYRIA
GKHELKMRKLRENRIIYPEQPSNKSPDYWTYMDYQMRTFNQCCAVYMRRSMARMNFDKYI
CTQRALQKIAKIITRNERCILAVGDFKFSANSPIRGSVRCPMRALFNLLAQQYGDVIEID
EYLTTQICSICGSRMQKKGGQKDRIFVCKNRKPADLILPRANTWTAKLHKDRIRAQFRRL
PEAERYNVQLDNNIIEHRERITLPTERNYQITDNPQRAVIEAGDGDNNVVVVAKHQSIVW
NRDLNAPRNMIYKLLCMLNGNAISPVFNRPPPRNNQQADNEQPPLDEVHPQADNEDDEI
>MDe-11
MAKRKGKFINTSKPKRKKKVFETKETSIKVGLHKILRRTKNTKKIIKEIQERSVKAAKLSVLSSLLILFE
VNNAVYEQESAENIEFERTFFNQDISKYIQTRFRSMTQKDSLENNLVYDNFSNLLYNCHIDKPETTAWAN
SFVYNYEQYETNWSTHINIHAKKRFIKFFKTLDDEHTIKEMKDTATFMINSKSRVSPNENLLNHLITVGI
GPDIHIFSGFKRGFFKRRLNKNQWFQTIPAFVRMQRHIDRYNMTKEQERMIRNFAVVPICSYKRRHLRYD
GQTIYNLSRRLGILQKGRNRKNIPVNRFTDNATRRSCWDREFNMGYLASLGDRIQRNRRKKQFQYQFTTD
RVACSPLYEKSAQVCEPDILNIKINTCIFTLLYISYENGEFKYGVKVDPGMKTYLAAVRQDWTDDNHNFK
VGSTEFHRRAKQPDRDEKAAEIVGDLEIRRRLDRENNYPRMPSANGLEWMSYITHNLKFFNETIHTYTKP
IYTHLAFDNYSNTQATMDNIVNELTQRQPTMFFIGGAKFSPASPIGKYVRCPGVRKLTMAVKKLPNCGMI
LVPERNTSQVCPLDLKFFPRQTKKDRFETCYNCQRLPTTKPATRIITKVSKRELQRQRRNARLAEQEANL
PQEMNDPQINVHQQPQFERRERRLVSKFTRYVKINQPQPNADHSDNESNDEMDVDMEANDNPLTTVWHRD
IAASECIGYVGKC
>MDe-12
MRQFVIKKTLRSICPDEELIAKIDQLSKNVSEIQTLASHHLYKRSMEIILSEDPERIRRE
FDRPVIDLMFKKDFFAVKANTRNPEADHEFLQWMANCNPPVRPRDALHCDNALNYAMKLY
KTNYGNNIIMRAKQMFRKFCKALIYNTGRVLPQIVLNRFINRVIEWFFYFGNYEPRGFMR
SIIDEIIWQCTIDEEDIGRGFFNVLVSERPLNKHPFFYRFAKYFIKMQLYVHHHNDTHPN
RRAPSFDVIPLHNYHRRFAMIDTETLRKMTGLHMNKKQPNDIGNFNPRKSDVWSCFYSED
VDYVKDNQRFDFKIMSDGVTANIFMMKLNPHESLNPHIDLDTPSRDEYGQSTRVMDLPAT
EQFDRIPAEVIERLEEYDVKIGIDPGAKTMAAWTKQYPNLHEECSSIESKTFREMAGFRK
HGYNRRSITGRFDRREREAREASDILITSRGPHYAQFVQHKLNFCNDGWQAYHHPYVREL
KFDAHQEKLAAMYAVAKKIIGRSANRWNEALIFFGHWTWKANSPIRGIRTPLKLLRFCLQ
QLGSTVIVIDEFRTSKLCNFCTQTMVNDDYRNSFCVDCQPVERTLAPAPVWRIKAHKSYL
KRNPGACKIRTFTRDPNQPFRQNNQNHSPMSWNRDYNGSRAILAKGLDLVAGRPLPRNYL
RTTQRVVQRRRFPQQRR
>MDe-13
MXEEVPVEDKTTRGIKCSLYRIIQNRALREKIQHTAKQVSRITILAALYVHFRLMEITLSNNPIDLRNEF
DEKECHKNRLFENDFYACYENRRNATHIDLTFQRFMNAKQIRKITVGQGAAQCVKAAYQDFYRNFKFNIT
THAYKRTKKIFRCLLKQFPDVLPTQIQAIASDCTHYLFNADSDKVPRRFIVLFFNRFVLPSILNIENHQI
YARTKGFMNDSQKTKTWYRFVPNFIRMNHFIIAYNRTLRRGQRGMKSFNVIPQYSWKTKHIKIDTEAMFS
FKYPLLHYGHGLDLTNKRVVWDDIVSRLPKRTNYSFDGSITTNGVSTTVTVRHNSAAKTNKYMKKEQKEA
IAEANKVAKAAYDRRPKRPNRFFAGKTTNEVPQEIKDRFTHNYYDVLVGIDPGYRNPAAGVRLHMNQDIE
RNFKFSIGKYRSLQKEWERDNKRKKITKHFDRAEKGSRKRCEEISGVQPSSKDPNYFRINHKLQFFKQVC
DAYQHSKISRLALDAYIMKWKGITHLAKTISGSHVNTLNKALIFFGDAKVFAANSPIKGHVRLSQALLWK
FLERYANVVYVNENTTKVCNKCFESFENLKRNPSSEYSFCKDCVDRNGVLPSPSRIKTRTHRSYRVKFEY
RQEYRIFENFSRAPGHSNGKMYNRDAIAGRSMMYKGICLTADLPIEQHFGQ
>HMa-1, partial
KMKVVCADPEMSDLLYFGSHNYKNELETFRYTQNQRRLETKNKKYNKIIDKVNKETFIDSKTIKELETSL
SNLNSKSCNYEKFKLYCIEKNKINNQLYTHYEKSFFRKFKLNAFTNTQKSESKMIKNFENKYGKPNKTIL
VVGDYDKGDNNMKGKEPTICKKFRRIFRNAGYKTYLVNEFRTSKLCNCCNEEIEKFLEKPSKKPKRKGKI
DLCHGILRCKSVKHNCEIYHNRDXNAVQNMLKIVKSIFNTGKRPEVFCRSS
>SAl-1
MCVDKLRVAEPLPAAKDFRGQARFTLDASGRYHICVASNFTRG
APDDVGTLGQSLLQVERPVLAGCDDGLQEVEEEEEARAKCEEHGGGDMAMQALEEKARVRERKMGEVARR
LQAEAREARRRWVRLRRAKAIDKQTQEAEAEFQAARERHAAHLDWRRRLRKRRRLLRMKERNALLRERRG
GVVSIDPGVRVPFTLWTASGTVSIAHDAIEELRMLLRNANDIRADADLLEVAVQEGEARGEGDVAAARRR
HRQQLRVVRDRVDHLHRVVANYLVMSFRVVLLPRFGTSRMIRRSGRPFGRDTARSMGVWAHYRFRQLLLD
RAEREPGCTVVICDEAWTSKTCGRCGRLHHSLGADDVFACPHDSCRYVAGRDANAARNILLLWLYRNDIQ
LAPVPAP
>SAl-2
MLSILRQHGVGIPDPPKWMTATMAYKLLNLASKEFTPLLQRDLKNKARAAQRQLKKVAEHHDEGARFACE
HTAELALYIGAAQHLARTLAPPDTDLTSFKIFPTFTNKHPFIQLDAGLLRYLTCCKCGRLGHSQRQCRQP
AAVRPQPRQAPSLLDFLGADVARQFRKRRVTSIRTDGYTAYLLVEPSARRDTVCDTSPITPVVGVDPGTR
IPLACVRIQDGKKMLVSQKRIANQLYTGRGRRHHKPTATVPARSGGSDEGGEQGGAMGKGETGSRRKKRE
RGKRTKRERSRRRKEKARIEKEEQLRRQQQEEQGGRDKGEGQEGRDKGEEEREQREREEQGGGAEPGSVD
DVVASARECLREGVSRRELKWRLHEKLKHCRFRSRVAGELATRFGRDCRVFFGDCVHKGRGGGTKAPILE
LRRAIGCRVDTKIVEEFRTTKYSLCCAWPNRIDEQTRIATCTHCGASADRDVAAAKTIAARYGSM
>SPu-1
MPPKKKQKLEKLDKPTCLHTCNKTSFAKAFLPNETYRQRLLDYIAIIHQLADHASHALKFYILSAPTFPT
VNEDTIEAILYLLNKGEAWHPRKEAKKAWRDCLLPYVQRYCQIVGFVHPNLRGEQQSVNYLTASMMTNLK
VNVQEHFMQMLLRYINLRLDVKGQKQRLPPKSDARKAFFARLRYLKSVFLFDIVPESLDDLTAEESELLE
EMWTLNLPFPDQDQPLAYLVAIDPLAFFPAYCRLSRLYEQHGFRRFSAIPLRRSLIQSHVRIDTVILYPH
ILCITRREAEAVEKVDLWLRVCNLRTKAFRSRRGMQFEGSITTDGTSVSVYLKHPEADKYGKRGARKSAK
TLEAEVKALYVEKNLPACRAAENVVVIDPNKRDILYCQDSNGTTFRYTANQRAMETGSRRFAKERQQMKK
EAGIDLIESRIPSHKTMNLMDFTRYLLVRRADWDRRKEFYSHPAHTRWKWHAFINRQKSESDLISNMRNK
YGENFTIVMGDWSDAGRTARFQTSSKTKGWRTLFKRNRINCFLLDEYKTSSVCPRCLASSDDFLEKGFKT
RPHSRPWRRREGKIEKVHGLLGCTNPNCLQQAWTMRYWNRDTLSTCNMLMIVQSMLDGHGRPEVFSRSVP
AVA
>SPu-2
MLSNIYKPISSLMNNRSIQYLKDELPIFPQSSSSTMPPKKKQKVNQPAILHSCHKTSFEKAFAANDTYRD
RVQNYIIVHELAAHATHALKFYILSSPHFLIINETVVEAMLYLLNKGAAWQPGNMAKKDCRDILVPHIDR
YCNVVGFTRPNLKYDQQSINYLTTSVITNIKVNVQEHFVKMLVRFINYRLDVKNQQKRLLGAERMSFFAR
LRYLKQLFLLDDIPQTDDLDLSNLESALLEDIWNILLDRVIGKEGKLAYLVACDPLSFFPSHCALSRLFE
RCGLPLFNAIPLRRSFIQSHVRIDTMILYQHVLKVSWREYDSVDKMDLWLRVCNLGSKAFTTRSGMAFDG
SITTDGTSMSVCLKHPDAAKYGRHKHRNSEQAIEADIKSQYIENNLTACRSASNVVTIDPNKRDILYCRD
LQKRRTFCYTSMQRTKEIGSRRFKKSREAMKRENGIDVIESAAPSHKTMNLDSYIHYLSWRHDNDAPLKD
FYSHPAHTRWRWHTYMNTQRTEAKLISNMRKCFGSSFAVVMGDWSDGGHTQKYQISSKTTGWRNCFKCNR
IDCFLLDEYRTSSICPRCLSGDHLQKGFKIRPHSRPWQRQKGRSEKVHGLLGCTNPNCIEQGCTYRYWNR
DKLSTSNMVTIMKSYLDDGVRPAIFSRHVPLVA
>SPu-3
MVAAFSPLTHPDMGCPTCNGTDHHRASSKLCSFYKPRKKNEVRTTLKRKRDTDLPNDEIFILSTVVKSGQ
RSPLQVVIAHAARTLTCIAAEATRLFNMFVLDLLERKQQIPECSYNKFLHQPFQIIALAKASSPQLQTIH
RTLYRQTSRYDVTYLSQLISNMAKDYETNCMNHVSTNIRKWAFKWYRMKMQKTYPDLKRDKIRILFNKED
DLNEHSLYLKACLMTYDVDITKEVSFDHWWTYFPLMWKFQRYFAKHGERNFSMVPITTYGIRHIRLDTNA
LYKLCLRVDLFTRKDVPAAEFRTNALVYWKTLFPDIAETSNKSFAYGVSTDGVACSYYYQKRYVRRRQSH
NYYGFDDDGKYGAMNLEDGVSIVGVDPGRIDIFTAVDGNENVVRMSRKEFYSLTGMVASQKTRNRWLKNN
PAVQSIVTQCPTPRTPDIENFRQHCQYVQQHLLTLVDFYGARRFTRQKLHTYIGKQKVWATIVRRITKND
RRTVVALGDAKFRHNSKGGPSTPLARMAKELKRRHRVRMIDEFRTSITCSHCDGELPKSTRHWQVKVRWA
VMNSVSQKXSXICVFCQVCNDLCLTHWNRDVNAARNIRNIFLHMNENNGERPCCFARTVPQFNPGWNL
>ROr-1
MDRNVTDHKIDIIIDSFELYVEDNSDDDFQPVVTARKRKSRENIPQSGSQKRLKGKGKAT
DSEVTTTSSTGISTTDEPTVFNKITLEDYDLEYSSDDFDAPVIKRPFLGESTKSASRITK
STSAAVESSTTASKTSINSPKPSKPVPTAFKSAATSVKSSFCPVPVDKASDIKEGPKKIS
KRVMTIKTTVKNIWKPAYLQPLYDLVHTTNLLVTHTFAFTKYIYLQELAANENFALNNFV
TKDFFVEVFLSLVLSKGGNSTRLKDTTKNYRRLISKYKEAYFEDAGYTPPNLPYAQQIAL
YECTKIQTAYYNNIKAHFGNRLRSLINKLFKKKEKAESLRGEMQANKSSSKAIKEAIRKK
IYRPCNQVKLAIAKKEMPEVGLLDDQSRTQLNDFLSSYPEDYTFQENSIYYDVMASPKNH
FKAFFRLAELSEAEQTKQFACFPLRSTFIPCYMTLDSKIIHYHILKSKKNPKTGSKFETW
GAVVDLNKKAFKHQGFQKSLRFQGTLETDGVGVSIIKQNTDTSRKSPKPNTEKKVDGNQT
EHIEGLGQADLKSTEGKCVLIDPGRRDLMYCMKETSTVEEKQTLIFTKNNRSKCSRHFRY
LRKRTQPFVVQKAEAILSRSESNSVNLKKFVQYIKTRASVKNTLYEYYGNETTKSKETYF
PESEFDFRVDQKCNLYYGNLFIARIRGFFPQPENYSTDSSVKSQLYATYLQIMLQQKHIS
ERLDDSEKSKVLGLAKEMYRRPQKSNYKKTISTALEKLQLLPFRKLKFSSKLFFDQNDQK
LVRSLRAKFGQDAVLVFGDWSAPNVKYQEPTRSKGLIRMLKKNGFVVYLINEYKTSSHCP
TCENELEKFKTVPNPRPYQRKKKPDVLCNGLLSTRCKSLSCLKQQTTGIKRRLWNRDQAA
VLNFLKILNSLRKTGERPSLFTRKYPLD
>ROr-2
MNEDSLPSTSAGTMSTTGTLASGDRILSVKSSIDGIGWNEQYRERLEEFVNIIHATTTHAYSLSKFIFLC
ALQDDANFDIASYINKEFFSEVWLSLVRYRRGRVGEATARRRTFIGQYIQRYLDYTTYERPELKYAQQSS
SVEGLKIYTAYTNNIGAHFGNHFRRAINTLLQIRQRKADLIRQRQEEGVDNEAISNEVYEQITLPARQFK
EILASRIVDPSSIELPFQDPIYNQALQRLTPILTSYPVRYTFEQNNIYYDAKANPCEHMMAFYQLARLFE
ALRLPIFNCFPLRRTWIPGYATIDSKILCQNILGRRWTNGINKMNLWAEIIDMNSAALKPQELGVLRFRG
TIQTDGVGVTVLKKRQDRKHRYIGLQSTFVEPEPYITDLNAQQHGEITGRCVTIDPEDETFCTVYMKTLL
LMHHAHIDTPSLVKIRWKKTKKYRRICEAVKPQEVQNAEDTLVNSRSLDLQNFEEYLRNRALVTELLQRH
YTETTTNHLTTHPLHRKLKLSKYIRRQKASEDMVAKLKSKFGNDAVFVMGNYSAPNTRYQEPVRGVGFRR
LLKKHGFLVYLIDEFRTSQCCPSCEHRSLTTFKRIPNPRPYQRRNNPEVICHGLLRCTNQNCKVTVQNIS
GAEELRERLWNRDLAACLNMIHIVRNLRLNGEIPERFQRAGAERRRSEENEERRVLPRTL
>ROr-3
MLSKDNDSTNDNSNKKCCQFIFFFFFMEPPLKIITVKSSIAGIGWKPQYIPLLKTLVANVHTLVSHTFSF
LKYIFIHELENNPAFPLENFINVDFFKEVFLSLLNNYKPDKQKASTKSRTYKGLVLNYRHQYFQCCSYEP
VNMKYANQIASYEVVKIVTAYLNGVKVQFGNKVRMFLNLLLKKNERIKALKSEMKKNGGTEKEIAATIKT
ITEQISKVKLAISSRNIEDMPKEFFSSNDLDKIRNLFDSYSTDYRFAKGSIYYDCKANPLKHIKAYYRLS
SMCEALQNKSFNCFPLRKGFIPSYMTIDTYILNTQILKNSIISHLDKEVVWGAVLDVTSKAMKPQGERKF
MKFRGTIYTDGVGVSVLKQNYDTKKKGGSSGGKPKSIEADEFQYIEKLGKEDLLAGVGKCVLIDPGRRDL
LCCMHEKSTVENKMIYRYTSNQKAIETKSRKFRKLRNNLKRDEVIAAELSLSHFKSSTVNKDKFVEYLQE
RAKVTPVMKAYYLNEDRPAAEDQGAGGFLPFRKMKLSSFINQQQADKRLAKKLRERFGNDAILILGNWSA
GNVKYHEPIRGVGMRRMLAKEGFQVYLLDEFRTSSLCPSCQNGELETFKKVQNPRPYQREKYPIADRHGL
LRCKNQQCLKAVTSTIEATXKVPLRRLWNRDMAATLNFRHILFSLRANGERPERFCRSKKPLSTGSKRKN
MSSSSASTSRPTKRPNNPLX
>ROr-4
MNRTKAKQSSRFVGTSTLPPRRKHHSNSKRPRSPSPGEGTSDNKRKRIQFSDTELDAFFFLSMENKLKES
IRTVVRKNNKKMNEQLAALKQKLSTAKKLPSGIITGAAKLAESTYNEPSQADLILRQMRSFMDNRVGKKN
EIEWQEFVVKKFDTFKNEETNLAKSAQPESNDTDRDSVPDADCPAVDENSYRTCTASINKLIREDLDPSI
KDLIMKKLQRAMIGSTDYILYFSSLIQMMMICLKTNQFFLDGDVINTRKVNGFDMTTIVPSEFHTDSPKY
TITPLAMDVSDSPAFDADFSQLFQEQHFSLISTKYFGNRGSQDQTLNAHPIQTALFKLMDAEDIKKETFP
VENVPSSLMSLALQIYVTNFKNMWADKTMINKLLDKLLVTLLRLHLAPKRELQRRQNILNYISRKPEEKR
PSKNYGRYILRAEKKKLARYKEKKQDASSSSREKSVESTTTTKKETTPCDDLSRGRISQLKSGAKHLIFS
KDLVTEKDVNDEFPDATRKEVSVCLLIINTLNKFVPVRSKYHILPYQLLFCIFANDVLHYAEYSKFTRKL
CPAMSSAHVNALNIDAPSLFQIMKSKTDDNQGQVEGMSTELTIYGYNEEPLSSVEIARRNKDAVFNSLFD
MEKVRHTCESNGLKFGQRMSVLPKLKVVRILGVKKTTVPPVKPQKMSYLKRILRDPNILREGQKPLEDLK
AETAKLEKEVKSLDQEREKALKCQKEQDSIKKIKALRKEWHNKVDKQTLYQRIEEERHLRDKTYLKINDI
EDQLMEKKQVLYYQRMAIRHNSRIHTVDTASAPPTTKKELKKDSRGLVHSEACVLRDFEDFTFCGTDNGL
VNMTAAVPFSLKRFSFHLKLHNYYSVLDDDNKAAPVVQDIELQKYLKTPKATTISASEIDFGCGAFKQRV
KRQTGKKLTRKGKEVQLIENSLSQKVTSTSNVSVEQFKHNFDAHVEHRKKLRDFYNTGNRMNERRHREIQ
KHRFTHRICTKERKALSQTSGNNPSTKKKLVMFIGDRGTGVGSRIKGFKRYGGRWKEVIHSEAANVCVTN
ENLTSKTCIFCFRRLTHPRISVTKNGEVFSRKVKGSFYCTNPLCVSVLSKCAAKSRDSLSALAIGIVGLS
TILFGAPLPAFKSHKISNIEAEKYIILTSPSRFEEETGSYAVVLE
>AMa-1
MADTTLPVDAVPSDAAPVAEPILPAPVEDVAPGLAPSVPALSAVAPSDQARAPIVSVVPQTLHHALVDAP
EYLAVRAVIEARSERLVNAHGFAATEATLYLRYRARRAYEDFRDALLYAEEDYESSNDMVSLLKAVTVAD
QQADYLVFGIPNCDQLDQYATEYLHHVHYPNTPFVNRSFFTRSFEYLFQEIVKNGSEHFHRTFRYAAGRC
INPFAVLVESWPPPAPPRDQRAVEPPANRRMRRDFYAAIDKWVTTICRRGSKLQLDKFLYKCACIIVDYN
LFILQNPEYARATSGLVPDLGVLHVPVPFVPPPPAAADDEAQGQVEQQDSVHLPRFIPEGVRIAAETLPR
NRHARRKQGKAWIAPAVADHFAVARRWFCPDLTIFPHMALKRRHVRLDSMDITRGLLAEFPGNSPDLLHV
VFGLIMKHAHLDSLVPGASDLNVPDEQYELALEQYAWQKLRDISPQLARLRTKFCSDPSISPVLSGYWQK
PRVDGAPRVGSSFTTNGYAAHILISRVPTDDDVRRVGGEGEIKQKSTRRVVTRGPGRAVAAKSLHSRLGT
GEFAAIKSRSLIVSDYPKGLIAVDPGQSTLMTKTTLTPFRVGAFANGWINIKWEITRRRNPGYKSWSIPG
PRWSAATGQRNQTLQILRLRQHQSDLEQIESRLPAVHDPTLAGIIVLAKAVTTNMERILGFKMDRRYAKY
DLQATIAKQRALAYLRNKFTGYGVLFGNKGAVQINRVTRMPVKGVIRYLLVYGIDVLLVDEHRTSKFCAV
CGSEFEATPAMKVNRKFAYRYLHCPSCKYVVNRDVNASWNMFRVALRDVFDIYVADSMLKHPLALLPSRG
APRPLLPQPGDDDFDDSAHDRYSGNHGGPGG
>AMa-2
MGLVRHFTSAVTHGDVRIMFDVAYPLKDRGGDMRIIYRIVIVASTHDCQVAVAGRTSCVFDLATRSQASV
VLAVPSSWIVSVLVRLPGKAMAQEMPWQALVSLDIIFGLLSEIRIAKFGHGVTSAWIKRILTVSGIAKGL
IEVKSGNIEDDLLHLSDLSLPAARMFTVQAMSNDYWEIELPDLPSCHYLTISNSALHFVTDMMLKGFLDL
TSHLDSMAIEQPIALPDPVLDQVALTDFPHRFRSIKRLHIGVTAYGWFVSLDGDHEAVHMTDLCLGNDYG
HGVCCQRPGCTEWLHKCKAAAQIQCHTHLEHNACLDPVGQTVTPNWSRVLTSSIHWPLSYLMKPGEFELN
HCQLQAMLNNQLHTVPEVGANAAAIAASRRDAAQHNQLLETYVKKSQHTQAPPNQTGKWRSMSKGMMQEK
RGRVERSQFMDKFRSARPALRRFNANMPMFKTLDLAALHNACQYVTAWLPVVKPMALSNSLASYEFGAAN
AERAFFDRLAAPLMLSPDPTRPALVYFGNVGHLSPHPHGVSTPVRKFLCMLVHAARVVLLDEWKTRKTCS
LCGSEMPNDACRWGAKRCRTCKRIRARDRNAYLNMVRVAVMDVLAVSFPQHWRDRGHPLCKRAPLVISLG
GAQQVGAGGEGGGAA
>AMa-3
MHVCMQLMLKLMHLPPKFHNQDAKKMQDVMLVTTLELAEALATGRVMAEQAVVAFGHQLLATHMQTNCLT
DVFLKEVLARVQHLDATYQVTGKPVGKLHSLLISIKDMNCMAGTDMALSYSAFINQPSQSNVLMVDIVLC
EGANIIAKTNFLQMMLLFECSNPVFGHTANPYNLNFMLGCTPDAMEPSTVHTPDESSTVHWHVYTQWVQC
PHPHVIHTACKTAATIKVTGHTLVPFTVLALLKLMQITYNLLLQDNAHATMVLVEAAKEPIELSAIKLVQ
LLQLPQWVWNVLVRVMSWLGEMCTVMFLNAMCIKLNHIVPKRLLLQYLDAAANQLLVMWHIMPVPTPQAA
TMSWQWLGSTTCLRVRTCTACSHMSCTTMRLSTMGWARSVLKSCMPWSLSCKMCSYNLLVEVVLDLNMVH
WHADMIDAVLGEAPEHVDLANLLMPKDWFDWAMAENVAQGNNYLARQLVNNARKLRDEVRACGVAAMLKD
KYQKTAPNWSEHGPIVGVESRRQGYEQRNLDPDDFGMFRFVDPGHKSVVTVLELNHNELQAVIDNPLRAM
PEDGADAEAIAASESDAAQHNRLLEAYCPHSQRDNSHPRYEQKFWSISGQQLREKQGKTQCSRHQFRAAN
ADRAFYDRLAARFMDSPDPTRPALVLMGNSGHFSLRGVSAPIRHMVRYLIHAGARVVLLDESWSSKKCSL
CESDMPNDRRRWSSKRCRTCKRIRTRDRNARVNLIRIAVRDALDVPFRQHWRDRGHPLCERRPHANGVPI
GDDGGLDQGGGGGGGGGAV
>PBl-1
MNEATPFRALTVKASIKATGWSPEFLRPLQVLVAKFHTIVTHTFALSKHIFLAELALDPFFDLNGQINQP
FFVEVFLSLIDRNTDSSRITEITRLNCELISRHINTYIHNSSYTRISLLNAHQIAMYEATKIHTAYIVNI
KLRFGQHLRRVINILLDIKNRQRELTQQLRSQRATEERIKRMLTEHIFEPARMFKEGVSTRRLEDVFIEE
GYRTAFMEISPILTAYPKRYKFQKDSIYYDSKASPHNHFLAFFRMAQLLEHLGRRSFNCFPLRRSWSPGY
MQIDTRILDTIQQLLRRTWSEGADKLELWGIVVDLDEKAFRDQQNGVMKFRGTIQTDGVGISIIKQNKDT
TQGPNPRRATTINPENIPYIHDLSPEQHERIRGRCVLIDPGRRDLLYCMHEESTVETPRCYRYTSNQQNI
RLKRTKFRRILQDLKAQAPNVIAAEHEISQTSGRPNNTTDFAFHTSVKAANSSILSSFYTNTVSRTSQKP
LFRKLRLSSYINQRKANERLAKYIRAKFGQDCVLVMGNWSAPHNRYHEPIKGVGMRKLLRKHGFDVCLID
EYATSRHCPRCYQPSLQTFKQVDNPRPYRRTQMPTVTRHGLLRCTNLNCLENTDGSEVMHRLWNRDVAAV
LNFRHILNNLRYDGTIPVRFTRVIQIGRIRRQAEEDLQEGRRLRQRLTRIQRR
>PBl-2
MELPLKLTVVKGSITSIGXKLQYVPRHMTLVANFHPLLSHTFTFLKYIFLHKLEDEPNFPLENFVNEEFF
KKVFLSLLKNYKPTKQKASAKSIAYKDLIFSYRDQYFWCCSYEPIDMKYAHQIASYETAKILTAYLNGIK
LQFGNKIRMFLNLLLKKNERIKAMESGMKNNGENKEDIATAVKTIIDSINKIKQVISSRNIEHIPGEFIS
SATLDMIRNLFDSYPPDYQYSKGPIYYDSKANPLKHMKAYYRLSIMCEVLQDKTFSCFPLQRGLIPCYMT
IDTRILNTLILNYSVISHLNKEVVWGSVMDINSKAIRPQGEAKDVKFRGMIYTDGIDVSVLKQNSETKNK
GVGGKKSISLVENEFRYVEALEEEELQAGIGKCVFDDPGHRNLLYLMHKGMTSKRKSTYRYTRNQKYVGT
KAKKYRKLRNDMKLGHIIAAELFLSQHNSSTTSKEKFINYLQEKAKATPAMKAYYANEDNPAEEDQRISG
LLPFRKMKLSNFINQLQADKRLAKNIRKKFGNDAVLILGNWSAGQSKYHEPIRGIGMRRILAKKDFQVYL
IDEFKTSSLCPACQNGELETFKKVQNPRPFQRRKYPTVDWHDLLRCKNQQCLKPVTESTEDNTQSSLYRL
WNRDMAATLNFRHILFDLRKNRRRPERFCRLSARSFTTLKRKRSSSQ
>PBl-3
MRRKKTPQETFYQGVNTLPPSFLQSNTKRTLSESFSEESFNKRNRVEGPVKDLEECFFTSMRDRVEELVK
QTKTQDKTNELKNKLLNVKTLPAAIITNAAQLAKCDRKVMRSHMEHRPGLKNVEEWKKFVSQNFDKIAEA
AVGSVVKDTAKVYSSSTPTNKQPYEEMRTCTVQINSLFRSDLPPIVKTFVCTRLQDSMVTSTDYTLCFSA
LVNMMISELRTSEFFFDNNDIKIKKVPGFNLAELLPFVTTNEPKQTIQPLDKDLIASKRFDTDFKCLFTS
QHLQVVHSYFFGARGAKEENLNAHPVQNSLFCSFKESGLDKQSFCLEKASSSAMSMALETYLVNFENMWD
GKKIINKLLDKVVLVLLRHHLARNRESKRISTTTTRNPPGKKDMRNHARYVCRAEDKKLKKLVQRKEKAG
GLEGEKWATKINSAKQRLANLRHTFKKKISQMLNDRKEASVEHKLVVQDLNIAEEQQDFLEEEGTLDDDV
PERRLNQLKSVIKHLVFSNDTPVYLEDVKHQSPEATTTEQSVCLLICNTLMKFLPPKKQYHVIAYQMYFC
IFANDVLKYARYTKFTRALCPSTSFSSSSALHLDSVALYQLLTQNIDQEKSEEPPSHTNQQEKKGYSRMI
LYGYNRDELIGSQDKARQNKDATFNAVFDMGEIQKACESYGLSFAHRMTCLPGMKTVRLLGSKIKTHGTV
KEGTKQSYEARILRNPSIMQEGRKTKDVLFSELQSLTEEVKTLESVRKRELDLLKDSNFQRKIKECKSNW
GTTDDKDQLYRTIEKYKESRYKSYLTVNKIRNELAEKRQQLYFRQMAIRFKSKLHNVKDVPQDSRSPIEK
CGKGVTKAEDRTVVNPGDFNYAGTDNGLVNMTASIPMSLQRMKFHLKLFNYYTALSKVSNEDSIGLNLSK
EEESFLHLPSVTNTKASDVDVGCGYFRQRKYLERRKKYTDEGKKVQLIEDSMREMESAPVTSIDMAIRNF
RAKYDQRRSLRDFYNSPKIINQKRHVEIQQHRYRHHLCRRERLELKHSENKSSSKKPLILFIGDRGTGAG
SRIKGFRKYGGKWKQKIHGEAVNVCITNECKTSQTCIFCFSPLTNPRIPGKKEGSYKVNKGTFLCINPRC
ITVKNRCASKPRDALSALAIGLVGLSSVMFGAAPPPFYNVSQITAEHYTKITSDFCTRRDDLAATL
>MCi-1
MDDADFPGGNGDQQGAIDAMRGERITVVKGSIASINIRRPVYRDRLEHYVNLHHKTTMHTYRLLKYIILH
RINNHHFDAMYYLNHRFIHEVYMKLITKARERAPRTQDTIERRAIIDQYLPAYLRLVGINDPRELPLMXN
SQQSAMYEAAKISTAYLNNVRNNFGKRLRQVINVLLNVKARQRALRQLLRGQAMDQRAINQAIRRQITNP
ARRFKIALSNRTTIEALHARFDDGPEGFYTTAIDQLAPFLETYPNNMQFAQDNIYYDCKANPHLHFKAFF
RLAELLHQRQVRSFCVFPLRQSLIPGYVIVDTKILMTQIFQRSVRPGEPLRHRHEWGQFIDFRMPIFRAQ
AGREFGNMIETDGVGVSVLKREQHDLQFQQPRQQGAPQQQEFPYITDPEVQIPPNCVVIDPGRRDMLYCM
EENSTPQAPRMFRFTKPMQDKIRKNKRYRRILQQMKPRRIADMERELTNSNTLNLQVYQQYLQNFGRVYE
ALLLYYSITRGASQTGQFPIHRKLRLSAVINKNRCDQFLIRFLNTKFPNTTTYIMGNWSAPHTRFQEPIR
GLGFRRLLQKHGKQVFLVDEFKTSKVCPQCQQPTLETFKQGINPRPYRRATQLYTTVHGLLRCTNRNHAA
HGLPQRFPFRYFNRDTAACLNFIRCLQAVRQGLPRPLDLQRRPLQDNDDDDEEDDD
>MCi-2
MHSRAIGMVHSNPKRLSLSKKRPSTQQASFPKPVLPTSSLSAQAPSAEVISTKSGGINVPSSKWSPKRVS
GGEARASSESAGSSTGVTASSSRSTSKVADLAKVSQTGGAHVSDDGSSSSRVPPDQSTVSGGGGEIASSS
TSGNQESPSPDAVALRVPFTVECDLLIDTNDLLPQAAVSGIQKAFDDAQSIGFNESINNCTKFLASKHVV
IDGGHRTLCNVLNGVSRTECKIHDNQGGSQKPKDMLLLYCLASHLQCAVYVFSTRHRPVLVSPSAQEQVQ
GYMALLVHKDSYMQKTHWYPLRLDLKSKVGSARAKTTLETPIVATRKQSIAQASTVSSSKPIAKGYEKDI
EDILRASCFSIFRKKWDDFRSSGNTSIQDFKATLSVKSFPENVVQRCSDAIENKMRAAGTPLSRNPQWLS
RKLHSWKTRKKNPFGVVQLVEEFIAIITKEQNKELADQGDDDPIEVEDGTSQDQDDPIEVENDISQDLDD
PIEIEDDTAQVQGQLVPIKEYHTISRSLKSVIKPQADYQTLLLRMTNLQNTCHHVVYGLSQCVSTLVNMI
IEGECSAGAHPGYLDFSRIDLHQRGIGAGAEQAISLVAPIKQDVLDLFNFAGFYKIACAVVGQKNLTAHS
ADFPLPANDRVTFVCGPWVQDACRRFLTNFINMWSPASCVADLRVVMEMLLRIHLCSQRFFNPKVRPKKT
KKQNKVKIKAPSKDYAMSKLFWALVHKDPKQHVVDFFTTKVFKLFPTPKDITTAATVSASASVATAMNPY
EKALQDGTDASEDEEEEDGILLAQTPDLPAKDIRALTSVACFLCQSPEHPTVITMQHVKEKLYHDKQDCI
PSSALETTASLVSAVRSVTPKEDQAFSLANWIPMRALRNTLVEFAGSKTKRRVSKLCVDKKKDTNSADAV
RIDHAALYHLFSNDHNLHLPNGIDKVTSVHVLKTTEQKVDLLNNFLKINKIKGLFQERKLTFAGYFLFSN
QYDLHFAGYKIVQPVKQADIATRGRQERSGNQNHEAEKQLVKELTKEIKDMRKTYTANAKELRKLELARM
QAGNKSRTFERRNKRRDPNLYRDLKDARDTFNKLHAKQAKLLQEIQERQSRMYILNKKIHNQRHPPQGSH
LDPKLAPIVAASSTVVQGIDPGIVTAASGVGTYSRSLFEAVNRFQAISNEEEVPHPKDQAYPFSLTANMV
NTAVLSHQHRKQREKKDIGIKKQQRNTVIRRCRLKKYHQRKVASDNAVYHQPKGAHIVTFTGNWSGSGAY
IKGHARRSTKLYYSQLGAGTNHSVVSVDEYKSTVTCSSCFHRTSKQVHLRDGHIKRIPGAVVCLNVKCPR
RLTSGATTVNRDLNGAKNIALIGFSSLAAQDGLALPPFRRSHNTN
>MCi-3
MSMEDTSAIFDITCASPATLQGNTDLAFYDTMIAALTNWGPLGCKESFKHTAKFLRSWGVILNENGSDLC
SIMNGTVKHNMRIKSEQHPESVSPKGFLLLYCLAEHFNCTVFLFSTRKKPTIIKPMQGDRATRNFAALLC
HQDSFMQKTTWFSLKRQDGFIRNSSALKAPSSLANANNDIVATKFVKDSKKARHETIYSNEKSDQQVMKH
LQEEVFSVYRKRWCEFLQKKQSSKSVDDFRKTLSTKSLPNKVVSKVQVQMEQQLGNIQPGWVQAVIQRLR
TAKTMPTAAQYVALFIKDLKKELETAQNGEPSTSGTSASGTSASGAITAGASKAGASASSGTSASGASTA
GSSTAGSSTAGSSTAGASTAGASASSGASTGPEDGAGGAGTGGSGSDQVIRSVSRSLKAVLHPSFDSKVF
FEVIKNFQASCHLCIRGLSKAIGVLIDFVLRGQLGGKTKATFFNVEDVDLFNCGLGKKAKPISFINDTDA
GALQGLFDYSGFWKTLSFCIGRKNEDKTKIPKCRLLVRIQEKLDRTDYVDFTTRSALQEACRMYYTNFSN
IYSQKNCQAVLRTVLTLLLKINLCRERLFGDKKTRTYKRKQKKGPKPQSQQATKKLAMDKLFWLLGSDCQ
VDQCIDKQMRIIFSVNKKKPNSKQLAAPSTPITPSSVSSKGKSPMQATSSSCSLSTANDDPNIELVDNDD
SDLESVIDDDIQDEEEYRDLTAKEINALTSVSMMLCQSTTIQGNVSAQYVKQQLYTDKRDSIPAIAIDHC
CAIINAIKSLVPKEDYPPSYKWFGLFELHNTLVTFHQGITRKNPRALFPTVDNPHNSQDRMAIALDAATL
YSLFCKDYRIYQKDKSEFTSTGMIKTTQAKEDLFSNFFNMPKIHKILREQKLTFCHYIKFKDLYNVHLVG
VKTLGSSSSSGIKSTIDKPDPKPHVPKSSRSSSKADVIKANTLSSTLKETKKKLRPLKLQLSKLQRSRMD
AGHASRSWEKTNKALDWDLYSKLKEARKKHDTLWATVSSMKAQIKQMSSDLYILNKRIHGQQEPQAADAQ
TPQLTIDENTVIQGTDPGVVTTASSVWCSSRTLFASINRYQVLWDDHDTKPPPADQKQIVKSELTAKKID
TAVLSPRRQKRTRSSGKTLQKARATRRIRLKKCHQHFVAAEAKSADIFSTGQKPRRMVPFIGNWHRNATH
LRGHCTRSMKPYLSNLSTTSTVAFVDEFNSTKICWACFHETQKQLMRNQEGHMTRNLGAVTCYNTKCPMR
ASKQTTSNRDAQGAINIALIGFSKLVSKDGSVLPPFARKTNHDK
>MCi-4
MSRRSKPVQQQTTFTGVNNELPQLRSRESLKRQISDVPEGPSSKRTRVHSLRDYFNQSMVNHLNSMVQNA
WKKSKGDKAKFTKEVNLLKAKSETPRLPSGTLKDAANLAHCEHHEMITYMDNNGEKLNKFLWKDFFDANV
DNVAQRFQAGHAATSSSTPAGPSAAPLQPMAAGPSSAPFQPMAAGPSTPSMPFTSPFQSTAAGPSTATAS
SDDDDTSSETTISEIGSVFDEDPTKDYRTCSVTMNKILRADLPEAIKNIIFGKLNDATHRSTDYALNYYL
VLHLLLLKFRDGTFALENQTPVFRDAPGFAIARLLPAGYVKSEHCNVTHSALPIPTAFFASTNLAQDFDL
LFQKSHLALMQSYFFGVRGALESSLTAHPVQKALFQSLIPCNVTPQKYSAHGLSSAECQNVANKIQTNIG
NMWKGNKIFKHLLNKLLHALLSIHLAPDREAQRQEATTKRDKGKSKDKGKGKERATPLPPSAGGPSTTQS
ASIKPFTRNAFRNIRRGETKKINSYQAKKEQDPSNPKWDSKIQHCQSRIDRCYHLYKNSSDLSRRRLRVL
TAVCRDLLLDDGIAACTEDHIKKLLEDPQQPEVDCCLNLVTRLKPYIPRKDAQNSLARVLPFCLLANDTL
GFTGYNKFQRKLLPDPQFTHQYPLSLSAQTIYYALDRGPDRLIMYSYDGSVLISATKANQNKDACYNSIF
DLNAVQQVCKSYGLTFAQHMTLMPGLKTVRILGCRPKKATYNEDTKGDKQQRWTKEVLQNEIVVREAQKD
DDAINADINEAEERVKVLKEELKSALKEFDYASFGQKIKDKKKTWIPGVTNNALYGEIQQLKIDRNEAFM
KTQHIRQEMRSVRQSLFYMRTAKKNKSKIRELNAAKSTATTTAEDIPALRRGGHGVHIGPRRLAQDIDID
NDVVFSGTDNGFVTMTETVAFDAKRFAFHLDMFCHQGLDKEEQAALVAKHDPAFLSLPPSYKIKADDVDF
RCGYRKARLKLERRKRENPHIRQLEQASRESSLKGADTAQSYLSRFSVQQSNSGALQAFYDSPARRAENR
HLELHNKTQRNKICASERQFVAQHKKEESSGPAGEGSSRRKPKPKPIMMIGDSGLGVGSTIKGYRRYGGT
WKQNLQGGNTHVCCTSEYMTSQTCMYCFSKLTHPTSKQVVKGKVVTKKVPGAFVCLNPDCVLQQFGRNVF
ARDKLSALAIGLSGVNQLLFQATFPQLSRKFSDTSTDFINKTASFRSGREARASV
>MCi-5
MFSRRLIESSLMAIKRKRRYQETTFTGVVNNPPKFRPAGQRLAERAAVGRTKRRSGDLTEDEAWRFFDDG
LKDVIRSQILGARLDERSIHDVRQKLVSSTRILRNVYSNAAKIHDLNAKAVTDKLRYKNTVKHQQEYIED
HFEEIANKPDSFPKVRPQPKKDIPGAPAGKQQRTATAPSSDLRTVTTTFSSIIRSQGITNNMAQHFREIF
NAATEDVSNHIIDFSVQVLRYITMFKTHTFVIRNDQVQSVPTVAPFTLAEILPETIFDEATLERPLPPPL
DQGFLNNAPLLEQARNFLNDQHLDRIFTAYFGRTPALQVLQRYPLHLAVLQTLPPPAEAPPIAFSHAKIV
ARNKFKTNFENLWNLKGRFTKVFNKLITTLLRFHLAPEREAKYQEYLTSRTQDQGSSTPTPAQAPHGEIT
FAGKTTNEIRRIFHHERRNQQNYTDKAKTEGARWVQKAQRSAHRLATFTAVRLAENGDLSARAIRVLVAA
MRNVIFTLHGQAGQVTRAQFRRIAGNTINGNTLEVCLNIVNRLMPYIPSRQNWFSKLHQIPFILLANEVF
RATGHAGFAVKLTNLPSTSSLLALELDGPSLYNTFSVQQGDRRVLNLFTYDGRIITEDVTARSNDDAIFH
SFFDLEKINNILAPYQLQFRHQITLLPGLKTVRLLGSKRDNATVAHAALPFVEKKATAPSKPPPAREQPT
DAEKREIERLIALRTAEVEALARRLKQTMRERAAFLTNEYPYVKKLKATFPNQHPQQQQQAQQQQTQQQQ
QQAQQTQDFPLTFRATRNEMYQRIRQLKLRRDEFNQQAAAIKHNLAIQRSTLHRLRKGLSIDPPETREAP
PTPNIQITQDRYQCYEKAENVRLHPALHNSQNMRFSGTDNGIVTMTETVRFDMPRFRFHLQLANTFEALK
DLDGKQVIDGCNIARLTFIHAETEAATRYTEANPDLLRVPKAHKMYATDIDFRTGAKKQRARLYREKHSP
QGLPVVQAEAILSQNSLHDAQNLDEINARYQAQLGERNTIRHFYYTPAKARQQRQYEYCNRKQIDRLCSE
ERKYVKSDDGNYNRERDRHHQTIHFIGDRGTGVGSRIKGHLRYGGHWKSRKHSLNTSVCITNEHNSSQAC
AFCFDKVTHPVKMVKGELKTINGTAVCSNPRCLLVINKRSHQPRDSQSSLLIGLAGLCTVLSARTTFPAL
DPKNQDISQSNTDFQNFAGSFL
>MCi-6
MSSLRTKVEQKTPFTGTETSRPPQRKAVGKGKKREHEAASTTDTSSSAQPLFKRPKSLGISSQRLMDSFF
QSMRDHIIRKARPVIGSKIKIDALKTQLLAVKRLPPGIIGDAEKICQCAKNELKNHLEYHGTMQNFQYFQ
KYVKEHFDAIALSLQPQASTSASAGESASTPSTPVMAPADSSVALLRRDLSAVDMASSSSSASGAPSQAA
LSSMSHAPSDISMVDDLPEDEDYRTCTVSFKSLLRTDVPPNLVESFLQKLNAAMYDVSDYIMGMQLVVFT
LMVSMKSLQLVSRGGDGGVQMKKARGFQIHDILPADYEMKIDAATSAPPPLTSSALKSATFCNGIDDLFQ
GKHIQYLHSSLFAERGAKTSHSTFDALSSANVTVLETISRDTPRHSSELMKVALSLYKTNLKNMWAKNKL
FNKALNKLLEILLRIHLAPKRESHYQKLKEKRAKKQQAKNTFDAVAASTTGSDVDIDDMPIEELLPHYEV
LDKEDEEGEQGEQAEEERGKQTGSRDLPRRRILVLKAVLRKLLVKQAGKAISHAQLKKERRDITDDEARV
CLLLSEILLPYIPAKGHYSYIGFQLPFVLLANDIFRAVGYGKFAVDLCPTSSCGSLHAMRLDAPSVYTLC
TKGDDPVDVFDFEGFHIPSVAEARAHKHAMFNTFFDIRAIFKACDTFGLTFANNLTILPGLSSVRILGTK
KNSSKPAYSMKKPLDIDWKFVNDAQSKTDEELRKDIDTLEADMITLSEELKSQSKDHNHEELSSKIKQLN
RQRGAERTLHDRDPCSEIADLKTQRYQSFLAVKRTKQQLSRLRSRAFLTRKAIEYRNKEIPAAAVTDPPP
SDQELNAMVFSGTDNGLTVMTETVAMDINKYKYHLSLHNRFSPLANFDINEGDGSEGANAATSDIDKDGD
QASSGDSSGVDALRGDAVTVDTSAVPQTHDDDAASDGASNHSATFQPLPTSYKMRAEDVDFGSGQFTKRQ
IILKAKRTTEQGKQVQQMEEQLKTSNVFRAKHVEDVMSNLAAYRNNGPALRSFYHSKKMTILSNKVEHTD
VRFRSRFASRERSFCAGGRPQTHLTMFIGDRGLCVGSRLKGHMKYGGKWKPRLHSSVAKVHTTNEHKTSQ
TCMYCFGPTSHLVQTIKAKDGKTRTKLTNGAFLCLDPECVSVVNHRAIQGRDRTSAMAIAVSGLSSLLFN
QPLPVFNPKPSQSNTGIISKTTSFCNRNETRDGSGAASSLP
>MCi-7
MAKKRRYQETQFTSNPNKPPEFRRVGQRSAPVTATTTPSAKDISIFQAWKAFEDGLREVLIQRIKGARLD
KKPLNKLKKELQNETRILRYTYSNADRIHKLKANTTRAKVQNSKPLDRQKKYIQENFDTIAQSSESLPTP
HRTPGAPEGRQQTTATTPKQEFKAVTTTFSSIIRRQDISDERWRHFQQRLSEATEDVSNHIIDFGVQVLR
LITMFKTHTFQLQGDDFQFVPSQASFTMQDILPPRYHNEETPHPPLPPPLAQQVLNNKRFQDLARGFLSE
EHLSRINTTYLGIGISDNTLAKYPLDAAITARLPRPQDVPPIRFSSARAVARNLYSTNFDNLWSLKGRFT
KVFNKLLTILVKIHLAPDREAKYQDYLKKQKQGQEKKTTSAQEANTGNFSFAGKKRNQVRCIFGQERKNQ
QRYNQKAKTMGGKWIKRARRSAECLQTYAFTRYQEVQDSQQAKSTDLTAREIRQLVATIRNVIFQHSGQA
QITAKQFRDVEASVNGHQLDVCLNIINRLLPYIPATKRTWFSKMHQIPFILLANEVFRAAGYDRFAVKLA
NIPSTSTLAALHLDVTSIYSIFSVDEVKGRTLDLFSYTGEAITSRSTALSNADAVFHSIFDLAKINSMMD
LYKLQFYHRIVLLPGFKTVRILGTKRTAATVHSARATSIAPQDLPPKPVEKKNLTVAEKKDIENKITTQQ
AEVNALARQMKKNLQERGEFLRQYYQDIKSYKSLFPTKTNPPTSQGDTAEERILQGTRDEYHQYINQLKQ
TRDDFNRTIMTTRKELAEARYQLYLRRRTTSTTPTSESVPSTTMIKQITSSNYECYEKAENVRLPENLAK
APNMCFAGTDNGIVTTTETSRFNMQRFQFHLKLANKFDVLQDLEDNPELIQVPKTFKTYAKDIDFKTGAK
KQRQRLLRDKSSTKGQAVQASENICSQNSLHDAQNINDLNERYQAQLEHREAIRQFYYTQTRAKQKRKYE
YIKRKQIDLLCSQERQYVNNYNSKSQTVLFIGNRGTGVGSRIKGHLRYGGHWKSKTHARYTSVCVTNEYH
SSQTCPYCFQKTTHPVRLVNGKLITINGTSVCCNPNCLLVRSGRSHQPRDSLSALVIGLSGLCTVLSGTT
FPALDPKRISHFNTDFQQFAGSFLTRNLPRPAV
>MCi-8
MGALYATFKAKLKEAIRQCPDRMNYPELYITLFERTKLPRYTVPDAARRLDIDLRLVESFLRQQVQTTGK
QTIAYWKEYVEQHFDECINEVLYVDPQETEANSSDVDDQDDDDGYDETEEFRTCTTSFQTIIKKDLEEEV
RHRIEETILNCIRDTTNYTSDFSIQVLKMALVFNTHTFTLRNNTVILEEAQGANLGHVIPIEYLDDAMRV
PRPFDAACFRNQAFKKDFDLLFQTGHFNIINSSLYGTKGPTDANLNKHSVHRLISDAIGLAPTEAYHHLP
SHVTKMARLQYTTNVKNMWSDKTIINKLLKRLIKCLLCIHLRPTDEKQLQERRLQPRQAAPRSSNSNQGM
SFSHKTRNGRRRVINNEKKNLERCKRLNKVDKAARCEERLTMYADVMERERRQKALRRQASSSLEEGVSE
DEEDALVADEPESEKTNDTSKRRITQMLNQIRSNLFQNTPLSRSTVGSKIENLSDSEFDAMSIIAGFIKP
YIPAQVDYAKLQYQLPFLLMANEILRYMGRSSQCLQILPLVKPTTLHTFLIDAKTLYALFCASTLQQPMI
LFNFQNEPIQEGMVDSYKDAVLSAFFDIAHLKRLCERHGNQFARRLHIFPALTTVRIYDTVPRLVQHQQP
ITATDGDPIDEDHHPDLQQQNDAVVRFQHELKDATARLETMLLMSPSVRQLKNDFRGGQASFKTVEDAKT
TKRRLMLDVRDAKTNLQIARREVQRLKSMHKFPPTLPPNYQRYMIRQQPCLKKAEECFIDEDFDLQGAIF
AGTDNGIVKTTETVYFDIERFLYHLRLFLHFHPSDQNGQPVGAPAMFMDLPATLTIGSKEIKQGSGMFDY
MRSMNKKKTPGEQVLAIESTLSANSLFNCSTPNELEETAHLHQRHQQAIRSFYYSNIQCKERRQFEWRKE
RYYDRLASNERNSSGVKHPIMFIGDRGHGYGSCIKRHLRFGGHWREERHSRYTPTIITNEYNSSQTCLYC
FNKLSHPTFAHNNAIKTTKGTFVCLNEDCPNAFVSVCRDQVSALAIGLAGLSQLLFGAAFPCFDEDTNPM
NKTRFYEMATLFLREHA
>MCi-9
MSSKRQQKRKQRESFDPNVTKINPAAAFASTKRRGSNVEITTSRKKQKITAATMDNALKSQFHDYIFDQI
AASTNTTDTFSSLISLKKMPRVVIQAEDSIKADRGTISNYLRGLPQSNISLFVNYAKKNFDDIVEEVEAT
PSASSAGPSTAPPEPRPSTSTSTSTSTSTSTSTSTSKLIFTEDEDDGDLRGCTASTLSILRQDMLPEAQA
HINHTLEQTLARVSDYIVDFSAQVRKLLLLFRDHTFELDQNSVTFPLVAPLSSNALLPTDFLPNDVQLPP
HWPSKLLDSKKYEHAFGQLFTLQHFSRIHATYYGQIGTKTASPYHDAMVTALPKTDGNEAASRQLSPHAM
RKAYDKFSTNFANMWSGGNRFAGLLDRLLLHLLNAHLVHRAQRERKDKDTAQTPSLQQQTDTQYTFGSKS
KGTVKKIIEKEEKNVQRHLNKGNHDKAEECRRRISNYKATQIREIKEGIAGVLNITLQIYKSTSRKGKQK
VPSTEIVTLDDAEEPPADESVTKTRIQDLKTLVKKLLQDDKKVSSKSLQSVFPGIKANEMEAVTKIVNTL
RPYIPRKGKSGFIYKLPLILLANCLLEAIGKRSATVSISPVSSCVKLQALFIDTETIFSLFVASKGATKA
ERVMQITTFDDQPIKSASQALDNKSAVFSAFFDITAIHKICQSYHLSFANIIYLLPGCKTVRIMGTRSRL
VHDLPPPSLPPEASSTTAAAERRAAVLKAEKEACQRELGEQKQALADFHRQTSIRKLKNEFNNTKEARQA
IQTAKEKSHKLEFQVAESRRAIQMKKQEIQALTWVPPKKQPTLVDTDAPCYKRAEDSLLALDDIRNATFS
GTDNGLITVTETVAFSLLDFKYHINLHNFTRKLDSAKGTLNSLQLHTAIHLLTSMAADVFKPPPPSFKVN
PRNCSHWRGLSEFQQFIKRHKSKQLQQVEKRMLEHPLNVSSPVELGDNYTVHHSAAPFLRKFYYSTPIVK
RRRRLEFRSKKFKQKLCHRERAFCNKRRPPIMFIGDRGFGIGSTIKKHQRVGGTWKGKLHGSSTKVFVTN
EFNSSQTCLYCFHKLSHTYKKKDGKKTINRGSFICHNPECVGRFRVLPRDRVSAMAIGLASLSQVLFGVT
IPEFDPHPTATKSKEFNKKAEEFCRTFIV
>MCi-10
MRSRKKQKAPSINASPVNPLPTWVNSSKSAKRKADNISGDTAEASVNHTATKIEQALETEMRSRLTKKIK
ACLTKGDKLADLKKECLAMARIERGTVSNAEISAGFQLNTITNYLKNHSKANIDFWRDFVKSHFDTIAKE
AQASIESSAERAAASSSTSAQPKPSTSASSQASASSTTSTQATISAPKAIVHQDTIRTCSANFNSIIRAD
LPLDIRDMLNATLSRTLEHASEYATSLGLQVLKLLLIFNNSTFNIDKNDSITLVNAQGFHINDLVPEQFH
VEEDKQVAPPLPKQCADSKAFSKEAKKLLSFQHMGLIHSTYFGARGIAAQSLKANPIHNALITILPRENV
QPDLENFVMKTVVQTYSTNFDNMWNNNKVFTKLFNKLLLVLLRHYLAPNREKKRRKYIEEMKEKRTKSED
GVVMRLELMADESSKVEEEVLQAEDDECKPVDDSDKSRRHINVLTSMLRNVIYQNYGNTVTEKIIKSTCK
DIAQDEIDAFLKILDRIMPYVPSKQNWFSTAHKIPFVLMANQVLSSLQYSKFAVQLCPLTPVGDLNALKM
DSRSLFAILCSTHSKNRRALEVYDFDGRPIPSGDAALEQKDAMFGSFFDLNKVKQICQSYGLRFHQHLVF
CPGLKVVRITGAMIKHPVPCNCDGSLKKLLKADLAATDRERDQLLKDRREFRKLNQIKSYKSQWNKGDKD
GNKAGSKTSGETISNNELYWLIEKEKEKRDKINMALGNNKEKLSSLRRELYLVGRYLREAKATKASKKPP
APPPELKTCIKKGDSCFLKAESTTLDESLLDQDCCYGGTDNGVVTFTETSKFDLAQFQRHLKLYNKFQCL
ETLGIVIEHSCLSFNRTNMPLEGAKSKHVLLPRTFKITSKHIDRGSGQQKRRLQLEKKKKSTDLGRQIAT
FEATKSQNPIFGATTPAEVDQLRSVHESHKQQHRDFYYSNSRCRGTQRYEYQRRRFIDRLCADERRHISN
NSPVLFVGDRGYGINSRIKGHMRCGGAWKARIHGRYCPVLITNEHNTSQTCVFCFHKTSHPLKLVNKKNK
QYLRCVNGTTVCTNPQCLLRAIGETHKARDSLSALAIGLAGLSTATIGQPIPQFDPNISASKTEAFKAAA
SDFLMRNSAGHAPRV
>AGo-1
MPIFAAKKRQATLKKKLVLQQGDELKKESLNIPSWAPFKLIDHGQAANDQVLIPQKPEVPGDALKDHWTP
KTVRIYPTSKQKEILHLWLTATRHMYNLAVAERIRLGKEAKENGTKVKMKLKHLREVMPLKKNFDYERDP
KLTYLKNVPFLIKDNGLRDFDKDYRTNLAKSKNTLRPFKIHFKKIKDKQSMTVEKKVWGLSRGIYHDVFR
KGAFRSTEPLPEQLPHDSRLIREHGKWFLVIPYETSGLMPKKEAINAVAVDPGVRTFLTTYDSSQRVLEI
GEDGYLKLQHLDRRLRSLQSEIHKLRSKGIVLSKEDRKRKIRNRRTVISRLYQRKKNLANDVHRKASHLL
ASKYNYILIPVLNFHNFKKTNRRVKANLANMKHCLFVQRLKNKASHFENTTVIEVDEEFTTKTCSLCGVR
SNIGASKVFKCDNCDATFDRDHNAAKNILLKYLGEID
>ECy-1
MPIFPAKRQATLKNKLVLQQGNDLKKQLDIPSWTSFKMIDHGMDANDQVLIRTQKIEDPGVSKEFWKPKT
IRIYPTREQKQTLQLWLTATRHMYNLAVAERIRMGKEAKAKGTKVKMKLKHLREVTPLKKNYNYDEDPKI
TYLKQVPFLIKDNGLRDFDKDYRTNLAKSKKSLKPFKLHFKRIRDKQSMAVEKKVWGLSRGIFYDLFNAK
TLRSTEPLPEKLPHDSRLIREYRKWFLVIPFESKVQIPKPDQSVNAVAIDPGVRTFLTTYDSSQKVLEIG
EDGYLKLQHLDRRLRSLQSDIHKLRSKCALPKQYRKLKIRNRRKVIRRLYQKKKNLANDVHRKASSLLAS
KYNYILIPVLNFHNFKKANRRVKANLANMKHCLFVQRLKNKARHYENTTVIEVDEEFTTKTCSSCGTRSN
IGASKVFKCGNCESIFDRDHNAAKNILLKYLGEIA
>SCe-1 (EGA80285.1)
MNIKTLRQMLINKDINILEPHEQWLKEYNYDLKSEALRDLVKNYSSNMARYKSTGTPFKLKFKSEKAKTQ
SLSVLKKYWNNKKSFYSDVFSSTKMRSAEKLPEQLLMDSRLQRTRHNHFYLIVPMVGEEIARDEGREKFI
FIDPGVRTFLTGYDSGQNVVEIGKNAVVRTEKLKHRRRKLQSKLAKLKTHKKRQNHRKALHRLDEKISRI
LSDMHKKSALCLCKSYETVFIPKLNFHQCTKLNRKSRSSMATMAHCSFNDRVVMKAEQLRGTSVIVVEED
YTSKTCSKCGNIKKDLGSNKIYSCVSCFSVFDRDFNAAKNIMLKYCCEHLMTSDASSVPLPLVERVRGSP
>TDe-1 (CCE93668.1)
MTTCTQYQAKKRKRSNSKTTKPYWNEDAAHISQQWGLNTILPTAAKNLSQKITSDSWFSVVKHPQVPVIN
DSLNLPLSSGVKEENTRARKIKVYPTNSQRETLKKWFRCQRYIYNRALKLHRDGMAMTIKGLRQTLLNRD
TIILEPQEQWLNDYSYDLKDEALCDLVKNYSYNMAKYKQTGMPLKLRFKSKKTPIQTLSVLEKHWNKRTK
SFWSEVFSLSNFRGTEPLPEELPGDSRVQRTRNNKFYLVVPLAGEEIARKSPAEKFIFIDPRVRTFLTGY
DSKQTVVEMGKDAVVRIEKLKRRRRQFQSKLAKLRKHKKRQNHRKALHRLDEKIQHIVRDMHKKTASYLC
KNYENIFLPKLNYHQCTRLTRKTRSSMATIAHCCFHDRLTMKAEQFHSTSVHEVEEDYTSKTCSSCGNLK
DDLGSNKIYSCSSCSSVFDRDFNAAKNIMLKYICEHLMASGGSSITSASSGGNGGFAMMGPGPFVR
>DFa-1
MNGPLPSATETRTTQYPLDRLMGKKWNNEQNLFVTHLGQYARYYHSVKRLVGQFFLIFVY
DFNNMFSLSRQELEKVIPKYYDMSVLSKNKTNELYEKMENRLTLPIRWDSLIVEAIISKV
MDIDTRKSSNSPRDYVDEMVAKYQILRYALLDPDLNPIGCCHSYKTAFANSICNSYSAEV
AETCKRMVESALDRQDDRNIFHHESKLVSDLLEDILAKIDDGDIGEGYQALKLIFSSQPL
KGMSLILTPSQVFFKYLLAFNSTFIPFSIELFVSIIVNSGIDMSLGLTDKHKILRYISKI
LPNLEKEIGHPLESGYPLDRFKFFDKEIEILKASHLASFPSSSDSLASTKKSFLFRYYTI
GFVGKSVLCDYLQSPYVKDNPFDFNGSTKTIHPNFNDYERDNIGYIYNQKMSVLINQRAM
MVTTNVPSHIWFQTKKEMEKNHSYSYNHPHYACFVAKQVGLKPNIPKVKDRDIICANCLS
SHSLKDLPMVCEQCDATIPILSEHEKRLDLCGDLMDLYSVDIQLKRNAFEKMPPFDSKDD
LFPPPVPLIAEINHRLVKFDQPESPHVEIFLHEALNTTSIALNSNRSGIAPSMRNLFNLI
KTTSDPSMQFRIRDAYPFVHDSSTGGFENEIKHEIMVKELMNHFSMTTSKLIIVCGQFPC
KAAKEAFNANPLDYEMVDYSQESYHTILDKAKGTTEDKEVDCVYKDEEKHIRAKRDFYHS
GMCRRRRSKWKVMRENNRGNYLYIGIDPGRSKCTIVDSMNRARVVSVASYYNLMGTDRLL
ARQQNYKKNPVLSKFESGLPPYNTFDTLFNVESVLRRIEYERITHRDQCRLYSHVVTSYT
FQTMDKNRNIDKKRAQYAYAKSFVPPTTIPKNRIVIYIGGSDFFRGSRGGGRTGCTSKTL
LRLFLNMGYKARLVNEFNTSKIHNACASKIHSTNNNKFLEKAKHQKVKNVLPESFEKTHV
VGAPISSTFSDNGVRWQGKDSKLCDGCKLTDYNCQCSKAQLADKENDSTLKVSQLADDMN
ETLKVFISLENTSPSPTMLLESLFSLSKKTVKELIEFCNLNSIKYNQQEEPTKGKNKRGS
HKDSKGGATNSKKDQLINAIIKFNFEKQKRDASKNKKKRSKSSSTTNDRCKDQDQSNSQK
DGNKSTSNSVSTHDYGFGKSLCDSQIKDLWKSMNPNATEMPFKTKWQWLYCPVCDHFFNR
DTSAAKNILLLGILHQTADYRPWIYRPLPADIVHIGRVDTT
>DFa-2
MIRYFALGGDAIFSAMGKHPVPRIDTVEDLSNDSIYSLCFFMKHVAPFLEKEMQKRPKMLQMLQKLRQFR
CNNSKNWVNVIVINIKNNIMVSTYNHLKQLLNTYKDRKIKDLGKNQEEIKKVKKLVRDTIYNFSNTRLKR
AEKDQQPVQEEGEEDEEGEEDEEGEEEEDEEKKADRVVTYDLSDGVYKTIEILGGYNQQVIDEYNNLSDD
KKKKKEAKYDNRVSRRKNIIKKKKEDAHKRREAIIKERREASIKLQKSPNTSLTVDDLTNSPSSSPNTSS
PRNPKGKFNQRMKHDSIRIRELDELKKITIEAEKRNADLQQISDTRTPTVFIPGLINISSIIPSLGFDIQ
FMFTREHAKNLLKCLGLKKANVEKDHEGNPSYAIATLFPGLYKYDPRLFTNTKRVYLPATPPTDVEKQKD
EERRKTNNDNRFASALKKYKGNEDVARVAATLQTGEKAKNAIEQHNKLHGFKKGSHDKNRALLAKGTITF
SKEEMFQEIVNKGVKYENTSTTTTPSTSSSSSSLPYVTVTFDKKVSVTTNGASATVTFRTIKYKPGNKPN
KLYNKQVAMEKEFAGKSLKDVIAIGIDPNTCSITVVNNHDDKVLDMRMDTLMVKRNTKFLLEKISCHMGK
AIKSFESCLPSLKFNVLNPQTFQSRLDYYEKYCDYFDIYFEAINDPIVLSWKRNFAFKKQKLNKEFYQQF
DNYILDLFKDHFPTKYSSMNDSERNQYIQDNTIIFFGNAKFGHNTRGKVTTFAAKTVANKLKSKQYSVVY
INEYNTSRQHFDCFFHQEEENLIHHDLNEPHEDPKDGFHLEKCHLKLGKEKDGGQPTNVQQCSPISEACQ
SAAKGNSFLRCSDHRHRLALVKQDTHSKEYKESLGFLKSIDDLDKKLQSHNLLNVAGQCRTRKVTPSDVA
GSETESRQDSQKVASTQSSSSSTKKFDYRHGQNKYGPEIRKASKSLHNKHRMAVSWKRVLCTGCGKSFNR
DVNAARNMLLLGIFKVWKNGHRPSRYGKTN
>Sola2_DFa-2
MSSAAQTITASPAAVATTTTITTPPTGAVFQPFIGNRVLRSFSISKHGRGIKMLLDPKGE
KIYNDGTVFMATRDYSCLNIIRKMHKEAKDGKKNHFTKTQILSSVSPFHTASQLRDFGFK
FANGAFTNANKHAKQYGPGRNIRAEEYTQFCQALGRSDINKTDANKKKIMEDIKEFYAQT
TITEPSSKCSTKNQKDANNKTVRVSTPIRKLLCPSIAQAYAYYVEFIAKKYKDCSDNDEK
TPIHRSTFYKFVPSDVKIFNNRTDTCPYCHLYDVLKAKAEKTTLTEKEDTDFKTCKIHKE
FVEKRKKDFEKKKESLTKDQVIVLMDFKENIALGMGPEELSQNFYGKPQRSILGMVIYHR
DPATNEVVKEHFDVFSDVLNHCSSYVIHSIKLFFSTSELFKARHFSQIFFWSDGAKHFKS
AEILSFCIDLKKSPSQSLNRVEWQFSAQYHGKSDVDRHFADLSNITAQQSKCYDIYTGKD
FIKGGDRCYSFSDYNEFVFTNKSMYMGTHEVNYELDPIRFTYKFLSQKVKVGQEIDIKRG
FKEVGVEEAQVVKLKQRMVNATKIKLNIQSSSSSSSTSSTEQYDEKTRISELKSLNVKQL
KVINKEWTFRSKALKGEIIDTIIKYEKEAIAEKMALARAEKINQEKRDNLIYFQQQHEEK
KDNKRKNTEEQSTNNNIIIQEEEEEEEEERVFKKRKTHNNAIVDDDEEEKEEEAAEANSI
KQAIEEKRRKFNAMFVDQEEAIQTRHHPKKDNEQDVIMGDIGGDDDDDDMEDIPCTEFKD
VCGTTPILESIQEETEERKKLKLEKKILSIVKTFEQQIREGKNNITIDKPASKPQEQGQW
NLKIFSMDALFSIENFKNTIDKIIQLLANYFKGYSLDQGFNISLVPIL
>DFa-3
MKDIDKCLSGPLSIGKALIDAVLCKVTQVEERSSSSLPKKYRLTENQKIRNALKDSDLAPIGTCHSYLTE
FSNSIETQFLAETVETFKRHLTSLKDYIHDRRIYLLLSYEVCELLQGILDKLNGGGNDIGEAIEAIKLIC
DSQQLKDHNLRCIAKGKKNLEEREKEQEREKKQARGKKSKKNYDLENEMADFSKINIDGKIITIKELAET
ALRLDAGIIPTNDGLPQVNERMLSETSKRLKELIDSSVSPKSSWSSLDKDQLNRLKLFNLENVIWPKPLP
QSGLFQYYTSGHVDKSLLVDYLVSPLPKPDPVFDKKNPPTVHINFNDYVKDKIGYIYLQNVSIRINQRVM
MITKNTPGPVSFREKVETDKAKMSPNHPHFPCYIAQQVGLKPSVTKEIRKITCAHCLVSHTLNSECLPIQ
CPTPLCNIQIPILSEHEKRKETCGNFSNLYNVDPSLKKAASEKLVHSSDSCPPVKPAISQVDRILREYIS
TDSPHVEIFLHEPLNTTSIALNSDRSGIAPTMRNLANVINATSDPSMSFRIRDAFTSVRDSSAGGFEDEP
KEKEMAEELKKQFESTTSKVIIICGHVACKAAKAAYEVNKKDYEIVDYSQNSYDNIYDDGVPLYENRRAK
RNFYHPGMCKKRRYQWRSIRQAISSKYLFVGIDPGRSKNTIVDSLNRARVVSVATLYNLMKTSRLCAMIE
KYKMPLKSFERGLPEYNTFETLFSLESVMKRIEYERVTCQHQCRLYVQVVTSYTFQTMDKNKHIDNQRAR
YAYAKRFVPPTTIPKNKTVICIGGSDFYRSSRGGGPTGLGPKSFYRLWKNMGYKALMVNEFNTSKIHNAC
AASIHLTNNEMFKDKIKHQKIENKQLPESLEKTLVVATPPISDNGVHWECNFKKDEKCGKCACKKYDCQC
ANGDLAKDINSSLETFITLEKGSPSHTLPLESLYSLNQKTKKELIDKIINLIIKFNFEKQKKTNSNNIQE
NIGHSQEDGNKFTNNSAPTHDYEFGKSLCYTQIKALWKSKYPGLDMPFQTQWKWLFCPVCNRFFNRDTSA
AKNILLLGILHQTKAGYRPWIYRSLPADVLHLGR
>DFa-4
MINTINHAVVMVDQLWKSELAIHQLPTKDLDDVDEIDHQISKLTPDQRKAREDIMKKYGDLHIKLEAKQK
VDARVANIADEVASLIKFGDSFQEFCKRKESDRLEAERLVQEKETVDEKKKREEKEEEAAKKAKEAASRL
QKKRKRNKSKKLASEKRERIRAGIEKNINDIIDFINKKPKPSAIKRSKNQSKTKASRKMIQAMNNSFIHQ
RISNLQKENNKAYKEQMREYKKAKEIERIISLHPSERTDPEEEEKKKKIPGMSNLSPIVPIAKLDAQKPF
TSNLLEALLIYYHKDLGIKKDFNPSEALAPSLFDGMPTVTCQSVPPPSLVYSPDSMVTLDHKFASISVPT
LTPPSLPPVPSLPPEPSLPPVPSPPPVPSPPSKKKVSKPSAGMKKKGGPPPVPSPPSTQKVSKTNKFMKF
AGKKKLKVPAWSSFHMDTPSARRPHTLVSVSLAWNSRHPNNPIDTRKNRIYIINQLNERGVVPPPQKPII
APADRFKDIEIGKIRVFFDKQAFFTTDGASITFTYNTIKTPNDIIDYGKKILIDEKDRVPFSPKTIYEND
IINKMRDENMEDVMAFGVDPGRRGNYWTCNQLPYTFDQRGDVRSSKLGSKFLNEREKALFGDKLYHFQSD
LPSLKHDVFDPQTFTDRLEYYKNPLYLEYIETKTDRLQRLNWYKNHSFRKKRLNQSYFKEAEVYMEECWK
AKYPEMIQNRSAEGKKKFIKENIFGAAKFSHNSRGSPTTFKASTVAGHYKSVDYNIIMINEFNTSRQHFD
CWARSEKNHLDNFNKHVPHVKGEPFQFKMGDLRKRELNMDYLDQQIMCNDKDCQSAHDNGHTHCCQLKKG
SLFSLDHLQSQAGLDEFLQSNGLLDENNKGRTIDPSYRSANKKRKKKDVKNNNDTQPLNNDGMEIHGTHS
QTVQCTSTSPKSDDYLKDQVLYNRDISKATIVDMPGCHVYVPWKTAYCTCCKRSFNRDKNASLNILLLGI
LLIWKDLYRPTRYKGITNIDEATIVICTQLSKKNKEDFIL
>PPa-1
MVNQIVRDHMKNQSNLNLLNIERISKHIMELNGFGPIVTSIKKYLLAKPEETVDSALREPSILIWLRQHD
ATITKESFDRFKSFKNDFETYLVPVTKSSETNCTSALEFIQSILNHPTIIFNWNQHTINQFQNIEKEFGK
YHNEDNYKTESQAWINSIKQPTSPIPLKNNNSRWIKANDNYNKLIIINEFIPKFKLAPRNFILSTKFLQQ
FLQQFYNGSDFNREGSYLDHLSLLINIPEQFKQNFYTFKHPLTVCQFNLDRVSHCGHVPPVDSVDHTNAH
TICMFAASNNLTLTVPKQKKVGAMLCPEHSTFSKKCKLSKCGSRCISKFKESEWRIQSIRCGSLDSEPHI
EKKNQWIRDLSKPNSIIEVTSQKQTSINWTSTNASTASVKPNQEHFNSPFFVGCDINYQGMESIPPNCDI
GVIFSDPTSKWHVGLTADDTDFNPSFKKLGKIINTVFKDKKVLPKLFITNSYSSTNYSPFGIPEQSLPHI
LAWLDQIIEGNHKVIILADWESQSFILHLFSGKPIQNSLYNISNQNSGNIESYILYHSGRPTTLFIFANH
PTPGVMKPELELASRLLAKYDGDSKHFILDPAKEKKLNFKTKPSDATNTVSYDYDGPTVSLNGITFSITY
KKPKTREDDESIHPSKQPYHSSLNVDLKEFQYIQDMVKEYKSNKYIfgIDCGRSSHVSIDEHGKTHSFSV
HEHYLNLRSRFNSEAQKKMLGPAMLKFESLIPPSKSKSLISNRISYLRLHPTTTKNYVNIRLDEYNLIMK
KNNYYNKRKSYNSMVDKLVPIKNSIVFIGSAKFSHNSRGQSSFISSATLYKWVKKKKHKALWINECYTSK
VIAECHKQLSTLHQTVTGYIDGTNKVNSSTNKSNERFDYMKHHSLYSNQMSGNNVNVDGLAKDHPILKVF
QEKKWKRPLCRCCGHFYHRDKNAARNILLLGLLSVRYQFRPVVFQYIKFINK
>Sola2_PPa-1
MYLKFNNKEKIKQSIDLIINRNIVKEVHQTNTYYHVAMLFCVLLFLKKKGKFKVSDSMVVLLXQKNSERD
IRRYMKRYLEQPHMLLRCHMLFHHFRVANIQIEMDMKKQGKCFVMLAILYIIDTNIPNLDCYQYSQSRLL
SSLVPFYTSKEIREFGITIDNNAWNRAIQHVHKYGAGRLINAEEISNWRSKFTHNGQMTRRQRTTMLRTA
VEGYFNMKDITEESSKNMRLYSKELDADGKRAFELVPIKNLALGNINTCFTDYLKKSEVDQVKYPLMGRS
AFYSFVPEYVREMKNRTDMCPMCVQYQALESKRIKFGQLSDQDHKLFEILTIHKMFVQQRKNDYLTCVII
ILLIHLVNDLLMKFFFFFIXKNELKAGECIILCDFKENISLGKSKVQVSHEFYQQPARTFFGMVLFYKQG
DKLKIHYYDCLSQVLNHCSTFAISCLDKLINDPLFTSLNINKITFWCDNARHFKSNEILSYMHTLSKLQV
ADPNTPNKTKRKYLVELNTFAPYHGKSECDQHFSMVSRAIADKSSFKDSIYTDQDVINAIKSTTDNNNYQ
RTYKLTSESEKEAVTIKVTVEIHNPKELKQKEIKIFPGFTEYHRFQFLDNRSVSIFFYKKKMRANKHYIK
FMGGNEVDKMTIYKYSAMKSQVGKETTISRGYESTTKEEAQSWKPARDKAHTTYLNTMIEMNEIAKNVDE
SNKEKAKEMSDIINTYANVTSKLAPQPTPSRTQQIVSSPQSPSQPTLSNSQAASTSSQSSPKPATTTTPD
QTLSGTNKRRRGYRGTKKTKQTNSQNNTQNNTQDNIQNSTQNNKQINTQNNTQNNTHNTHNNTHNNTQNT
QSKPLFDIESIDFGDDDHDIGSSLIYSGKRKEREDDCDNNSQHKKINNQINNQINNNNNNNNNNSTKKRI
REEDNNQESMDNQKHHKSTHVNSQTPIQSPSQTPIQTPSQTPIQTPIPTQSQTPIQTPSQSPIQXPTQTP
LHTPIQHNTTVQSTEQSKPAKEIVVIFEIDNNYNSQIQDYRQQQQINYLQQLSQTLQQQSPPQSEAAASN
DVEMTSHEDPIMEQVEETDDAMEIDRFCIPYEKIKDQLNTAEEDENMNNAGDFLSNWPSLRELIIRIPCL
TAIADYGQLFSTLLIKNPLSNLVIRPIQNMIGNVLKSFL
>PPa-2
MVNPTDLIRKDIIMDSGRQFFTNTLNNLENIYKRFSNNSSSYLKIKDWEEENNNNIDTLSKYNISISEYQ
QHNRIKSTIEKLKKTKSTDIRITEHLSTISDLYNDSETIITQNSIPVHETLETTPDPHQYLWMVGLPLVI
IHPLTEDRHLEDFFTLENYIKYLSSNVISEDYFYTIQKHVFTFHLFLKIYNILSKSKVDKAKKSLNSDAF
ILSLFDISKKPLDVLQSINAPDSKFFFKPSVKFQRFPDPFVAASLQPHFILIDDLLSKHLNKLTGVYSTQ
DRYVDRLRKIFPDLDYRNLFHNHSLKPSVPTPDISIKEAVSIETLRSIISKEELELKKPTADEINQFKKQ
RLCPRHLKPMEECSQTCKDEFQGYQWAVDLFSEGFFSKSKDLAKLWPKYRSTYIDDIKIQFKEPQVHDIK
FSTKQPTPEPTTSNLENQDIPTQFANTPAVVSCDSNLLPIKVTDHKDIMVVMSDPISSMHLAFNREDNDL
CKTFANLFKAFGIKKPREIFKLNDIKARISKRPQRKKIYSPSWLISKEGFTPVSIYEKSAPVIRTDGISL
SITRGVARRFEPKLKEQHLPYQKAGTAKERRSIETLKMAVATDGTNPICYSIDPGRSSHVSYSTDSKERR
ASVKQYYDWKSNRYSKKVKKLEEKFKLFQSKMPPHSNAYGRADYFIKNWEVMKLYIDFRLNNIHRQRRRL
EFKLNQQSKSKLVKQLVPTTASEMKQGVIFLGASSFNHASKGHRTFISSKGLKKIFEAHGYNVVSVNEFC
TSRVHHGSYVEQEMKLLSAIKRVDQHVSGPKAQWPPESKPKVNSSRGSVYEKVRNDYENLSKFESDLNSG
GSMQEQQSTYDYYGHHSIYSTELSKKTTKSDQGHHSTHSTKLSRKTSKSVAKREWKKVLSKDGFLYNRDS
NASRNILVLGLFMALHSYRPNVFKSVRKYTDSSTN
>PPa-3
MSDSDFYSETDSEYVSESDSETNSESDSETNSESNPPPPTTCGTRHHSLFVGQNEEPSNRPTRYLLRQRN
TNQLNLFENKFSNILKNSSISHVLRDLNEQSSIITNHQLTLFGISPHEFQNHQLIENLIKDLSTTKSAQL
NTTQYLSILSDLYNSPDIIISNNILLSYKVNKSKIKTRELNLRLMLIGLPIIRLHPLTNDKHIIDYYKKK
INKSINVELFYEIHKKVSTFYLFLIIYNILIESKIIKIKSKSNYNDFILSFFSIDSTPLQVLESINKANN
VAYFKPKRSHQEFGHPIPGSHLSSKFVLLSEEVVKQINKHGNKYCLEDRFIDRIRKIYPGLSSNHLWNNF
HHKRQDSDPNPPESSVVTIDSLLQIANKHSISLPKPTTREITSFKANRLCPHHLSSSDKCTKDCQSVYGD
YQWNFNMFINGITDNFDEFKKVLPSYRSTFTDTLNMGTLPESHLSTKVNFSNRSPTLPTNTFDLDKQQHV
PHQLTNVPAVHSCDSNFMPINVKDHFDILVMTSDPISQRHLAFNKTENDICQTFKSLFINFGIPMNGSPI
DIDSIHARMSLRPSVKGIYRPSWMTRKIGDTSIYLADYAGPEFRSNGDTLSITRAVARPFNPAVSKDKLY
LPYQMPGSKREKQHVEDFRSISDTDPTCYSVDPGRSSHVSCSSHGLVRRASVNQYYSWRSNRASKKMRRL
QKRFQLFERQNPSSELDYFNLNWSIFVEYIAFKMDPRHKYLRRINYRFGQIAKSKLVKQLIPTPASHMSG
GLVFLGASEFRHNSKGHRSFISTKGLKKLLEQHQYRVVMVNEYCTSRVYHGTYLREEKNLMVAINDQCEH
ESLPKVEPTKWPPDNIPPVPPTNQPSTVFEKVRADYAELVEFGSDLNSQGSKQEKLLNYDYYSHYSIYST
ELNLKKTQVPTRDWKRVLAKDGFLFNRDVNAARNILYLGLFMSLYSFRPKVFMSVRKYTV
>PPa-4
MSTYKTISDLKLEDFINNETFSSKSKQESQDATNLLFHLHNIIHSFYLKNINNLNNKKNLNNINSKDIYN
QSDSITINYQTLQYIVNRLCNKKDRDETKGINKILGKGEISVLEVYKKISLENTKKQLKVFIKEYRESKV
FQLLPVDQNSNYDTTQVAKQLTTNIVNHLSVQLSNHIRDIMKLYNAAIKELLPDPEIDRTETLRFLIKYN
IASILPNKEINKLLADNKLENTDPTENIIRIINNNLDYSTLNLSKLYSFFNGYDFEKLQQMEKGVFTNSW
KFFSIGLGSVFFKFQKNIEEIGHQVEFAQLVNSLNQHIEHSNLLQVVKDGKQLLDVLGKQEEPLLVNTSA
PRDIKFTNSESHLVIWVRSIFKNISKYGDQNLDKIQKRLSFFIPAAPTSSTTTTATTPTTTTTKVSFFNC
NSKNHEALGLAKPTPVVDRYRDSNICSTCQYHTNSRRKENRKDILATDIIKSLGDLKQEDNSKVNQLLVI
VKDIIVEVFKSEINDNYNIDTLIEILKIEKENNQQPSLRSIFDDNDDFEFKSDDPIAATTTTDSTNDSNN
NNNNNNNLEGSDQSYHPEETTANGFFDILNYFSRMPLPSGSSKDTSASRADQLQDLQMTEKPISPYSLSE
GPPDPDVIFVSDHLDSMVHQKRRLNENTIYYDIKSCSWLFVDPSNSKDLSDEQLLSIKVNRIKQILQLGK
GTFFLCGIALWKLLRVLITNEEVNITNRDHWYTSMKLTCSFAGRSITLFLLSDPCHSSTITKQGFQHYSN
WKKDTAINIIDSEAKPTTTTTISKSPHINKSNRNRRLIFINNKMIHEDKETLGTDQCMEDDVSNDTSNES
IISANDPPTPTDYYKFFNIRNRSMSFTLFPSVDLFNPFSLMYSAKDIRRIIKAEDGMTDIQVIRSILKVD
FLRRIFEANPIDVHIRTNGYSGGVVFKSKSKKVQKQYELIGLKDIKDKDVLTEEQFEQLGVVVCDPAPNH
NVWLNNKHPFANGDYSFRKNVIDVKSSTHHFQSESGLNKHKKNKLLGHDLMKWQSDIPSVNGNIFFSQDY
QIFTNDITDLAIYEKRLEFIFKSVFLPPEQRSSDIKPYGILRAVGEEKKKEQRHKSVFHQYRQCHGDAWQ
KVDLDRSRSKKHSESLNSKKLFNFALQSIPIKQLTHDPMQIDSTDPNDPKQIDSTDSNTPKRVPKLVFKG
NNVPIQSDRESSQEKSGANKMKLRRVGSPIKVRKVYIHLLREHLGKLDDGSLERFMDRFKFVLDITYLQD
DFTNLQKEALLKFLKDHKLEFLEPIDESNVRLNDIQTAIHYYGVELIQQAMDIWKFFKFTEPLPGNQGVE
KEVHFKDGINRVEQITTTFRNQAFQKFWFRRIHFERCKWLKDHGIKIMPDSVGGHWIRPNQSKVDANEDS
IYQLLPYTRDVNGTFNFMVTDKEDWDSTPNKKAREICKVKNIPVVSNATYITECLRQHVYLPLLSYDLSS
AANTTSSAAKVSPSKKSGSKTATNTTSSAAKVTPSKKSGSKTATNTTSGSTVAPSKKSGSKTATNTTSSD
AKVTPTNKRIDSPAPSIPDLQTKKKSKKTDNTDKKSIDSDEDKDNHPKSRKKSIIGAGCGNLNHIQRMKG
VKYSPATERITESLQRYSFSVSKTNMKISISNEFNTSQVGFNCLISIVFGPNIDKLENDFVSAINKPVSN
EWTQAKKDEELHSLYNLAKVKPPGESKSYKPKDTKRVYNKSFSVRLYTGKDDQGQPKDIFINRDILACTN
MMAIAKAYFCGKQRPQLLAPFTSQPIINTPGKECPRQNLISAFTQ
>PPa-5
MSHISIGPFKVKDVLKDEFFTTISSNLSEDQRRSLVQINDFLHKFIINNQDNFTKNFPIV
NNIIVKNEDVLTNLEKTTTHLTISYNIIAYIYRRIIGSEVLESNHMGEVWKLLQFQPINI
HEITNIISEEDTKYILELFLSFKDEFDIKSKYFDEVPKQVATNLYNFLYSQLQSHLRNLT
KVINTSIQKNLINLEINDKLKKLFYFTHYDHQNIKELGSKDFNGYKYYRLGLGGLFNKIK
YTLKYLNPLKAVEADLTDALSLHIFFIKFFNVEFLLISFFIGLDDPSDVFIRLSNWGFDF
PKLHPKMNPIEVTFNEASIVKIAQSILGETYMDYSNVKQFTDLVEFVERLKMQEETPHTV
GEYLLCKNDNHKNVGLPDNIFKDYMRKMEIIIIFFSETVERSDLNLSSNVIDLIHQLIGL
ISEFLHHLNSSLPRPISSPSKAINDLKSTLKSLINQYGQDQKSIININNKPYKETTTSST
TETTTNSTTETTNEESTDNNQFYSLVDQFRNIQTSTASPISKTYTDPNYVIDTEKYPRFV
GSPLNTFSMTPQVSSPTSSIITHHPLDPNDMSLNKDRKQCATANRIQTLSMFNGIRNTNW
LDLHPFVANNMSEFPKEHKLIMLDSLQSILSDGPGLSLLCGSVNLQLLHTLIKDGVVVVV
SKQSFQSSFSLKLKILDKSVTKTITVHLTRHPCFYSKEFISAFYYFANDIRLSIKENIDI
SFFYHIKRSISVLLIPQVNSFNQFSIHYNKTALGKLLNNEKINVSDIVNPKFNLTTYEMV
GIRSNGDSCYIVYAKKKKKPTANKPTATSTITTTTTTTTNETTTATTNNTTTETNEPTTT
KTKNEIVVTKEIKLYDKVKKDPQWKELSIIAVDPGRNHNTYLFYPGGLSDDDNGLIPNTP
QQLAQMEKKFSLDMISGTHYYNSQSGRRKSIKNKKRGKQVDEWESKIPSLYVGLPSSKTA
PTSKKPSTSRAGKSSKDTDVVMTDLPPVKNLPLKPLQYIYKPLDPKVLNLPEVVPENYTK
PEVTITHKLRFKGSDTKRHRDLLYLTKMAIGSEITKENVESFKKRFNSLVELGMDFDFNV
VKTFSEDFNRIQLQSTEIDQLRGKLAKHNLVFKVPQGLNDPPTKRSVISATQRYGTNLIQ
QALNILEYVKLSNSLLLKCKEELKVALMPSVELSGLCSEILVILNSKDFQTNWLHRIGYI
RYCAIRRFKFDERQKTLSVSTVIPDFEFWIKNNQQSKPINLYGKGAGPNNYVQNVKGVQY
SPTLLKEIDFLERRSHSRYGARVKTYLFDEYNTSQIFAPKLKEMEKSYVKEKSDAKRKEV
YKAAKVKAPPDDPNSYVIKYYLDGETKYYINRDFNACLNMVTIAEAYLKGKARPTLLCPF
KKDNPEDD
>PPa-6
MFNHLIGRDSIDDFKFYIDSSPKDSIYLKDNYSPKKYLILDFSTIFYCLNRFLRKKEKPI
DKLKFTLDNSSKYEKSYYFVLQHELNRKKSHLSEIATSTMNHFNTHIQLLLKNIMKALNI
IFKQILINNNINNISNYEIFSFLIEKRLIGFFSVKQYRQIVELYNKHRKLSIPIQLGIDH
DILKRICLDIDSELVVALNDLDWDFTSIQYFREYDFGQLSDLKITSKHYECRIDFLYRCC
LDIVKRTTNSKMNDLTEPYFMYRFLLEIDSVINKFFFLELKNLHRLEGQIDHIGILQKLV
DFNIYQTFPKMYNNGFYGVDSFFKISQMLESNQTPLEYFLLKDPTLMNSNFLSGWAGVNK
DHSDGSVSDGTDSEMGTLPISQDTDAGGTVSVADDSVMDTLPISQDTDTGGTELNNAIKN
IIKKSSIYKDLTNDLLFLFKQLVEFKCDAEYKIQFIILAVQELIKHLESFTTAYIPLFYD
HFTNTTNLFIHQIIQLITSKFIDNHYWFIDPTNGNPVNPTGNDVLIVTHNPLSSVDRQWK
PTQESSSSTIPPKVVPPKNYSNAALNLSALAWRTKTRFTLVWTELCPIVLSSINCISFVL
DPILENHLIWLLETGPSKIILTGKRDQIIFGNIVKKFNIPVHLVFQTLGFFKVLIFIGGK
VKKVYFIEHPYRMSQFLVHTFVELGIQEPLEYPSPIVETTTTTTTTAEVSSASAASATTT
TTTTTTTTTTTTTTTTTTPASTNKRMRNLFLQRDKQWMEKEPPTNSEQECKRSYIEKPFR
KKLEDQCNSYNYSLLPIFKGLEPANLLYKPDEIHQYEPDIEKKIKKIFGKKSIYLNHYMT
DSLTLYVSFKVPTESAAKGKKNKLNCDISLKCPMGIDPSPFKNLYLNRPLDFEFNDKDEN
DEPVKHCKDLLDSVMVLNSGSHKYQIRSSFYEYKRKQVLGKDFIEYETKSPSLKCKVFNT
SQTNHILTLAPYDNLIAFRYTDHYETFLEYRNQRGVQELQILNLRSLQGKKRSKNWRAAK
IFTHAIREVDRRIGEETSTPNNNSSNRFIFGNGPGHQGYVSGMKGVKHAPYVARDMQALK
QYIFTVTGVMVDQFVVDEYNTSQMFSPKLIENEEIYLKNSSHYEKSKVEEYIKDPSWDPH
SRQSESKLRYTRKMYQVNDQPVYINRDVNGANNILLAGMRQFERPSNKNGRRFTLLMKKR
GESTTAEECDDSNLVADE
>PPa-7
MGISLQNHFNQWLKYIECQTHHVSQLKGILFDFIQCVNRFGSFLGRPKKFKQNNIFIRDVESIFALFLNI
FLLKNHHLIGREPIDKFKSFIDGSLRDRKDIKVIFNEYSPTKFLVLNHNIVVYCIYRLLQRKEYVTEKII
QDKLYREKNRSDYFNIQRDFNLKKSKQLIKKDIEEFMKRNNINNELNNNNNLFKSTTDHMTSQFTTAIMN
HFNSHIMLMLNHIMKQLNIFLKEIFNIKNNNHNNSDILRFLSEYHLIGFLSKKQYEELVKTYNRCKTDPA
FQHKINQLDWTFESIQYFREYDFQQVSKFQTTSKHRELGLDHLFNRCLKVVMKNKDILDCDLTKSFYLYK
FLLEIDKDFKNISNDILNDCSRILERLQRFDIYKDFPTTSHGFYGSDYFTKISKFLHEVDRPFGYFLAMD
PQLEEYSYWNIRASENCNSHQPTDEIMLDAPAQSIFDNDTPLITQLKQGFEKRHQFFKSSKAETDFSILY
QQLEKLDMPENQYKTQFIEEAIEEFIKHLDNFYDRSTTRNQYMERTELFIQQLNQLINLPVLKHLFINPI
DGQPINSNTTPDVLIVTLSPYEVDHEPQTTKPRASKGSATVFLSKEQLMKQDFISFLKEELERGNLDIDQ
LLARGVLGPSIIPPIQPSEDYLCHGGEAYCVNLLPMLSPLIEPNCPAEERLKSETALNLSALARYMNGHC
SFSWTELWPMMVKSIYDIGYVFDPLLERHLLWLLQYQSPPTIILSGKRDLIILSNLIKNHKLPVHVVEQQ
LWNFKLLVSIGGKVKRIFATNHASSLSPSLTKFFHEAVDGLYPDSMYLSDSDLEIVPYQVVISDKVSDIV
AVSDQLPVSGQLIASVSDQISGSNQLSELSNQLSVSDSMIIPDQLSVVSDNESDDTLLSYSDLESSDDSS
DSDLVPVQYREYPVYRVRVPDQVANDQAPTVDKPETEKEFLGRKRNLFLQKEKPWIPRKPRSPNVPKIPR
HYWKSFEKKLLDYSASYHYSLLPIFKGYELKLLLYKPKDVDQWLNLQKLNKLCGKKLSEVNHYMTDAVTF
NYSFKSESTDNTKSSSKLTVNCPVKLKCPVAVDPSPFKNLYLNKQLEYNFDGEKHCKDLKDSVMVLKSKS
HRYHTGSSFTNYKRKRNLGPKLLEFENNVPSLKSSKENDILSIQTYEIYIDFRYSHENYSTFAEYKLVRG
GPEFTEQHLRSLQRRKIAMNWRNRRIFNHAIMAVDRKIGEEKAKKTGDINDIININNNKNNNISTSKGSS
SSIGSSSINSNNRFSILEYEDNNNNDDDDDDDDNDDKKKMKLRGKSYYKYKQQEINYYNFQLALYKLYKL
YPNEFLPYPPPQSLPNRKRTHTNKINDQLFPIVEYGRSSGNTDIHELLVDIEEWFRDKFQKANGWEKILG
PFLTTKSSKLFSTPSTTTTSTTTTSSATTIPTTITPPTTTSSTTTPTTPTDKSKCANRRHDSVYKDQPLG
TVPVFFKSGKVTKTCKLCLDFIDKERKEKKKKEEEEERRKIDEDEEEEEEEEEKQKDRKKGRKWKCKNCG
IYNNYYVDEAFQDRDRVWLAHCNNCNEIKSVFYDKEVAERYALRQIFIYGNGPGHLGYVKGMKGVTSAPY
ISKETESLQKYIFSVAGVKVDLLIVDEYNTSKMFAPKLIENEQIYLMNKSHYEKSKVQNYIKHTSWSPNS
QQTESKLRYTRLMYILEDGEAVYINRDVNGAGNILLVGMRQIQDSNNESRFTLLMKKKSESTTGKESVDN
YLFADK
>ACa-1
MRLLCCTKTNSLTLPWSCWSTCLSATTSGLWWLARAIQLWPPLSTPSIHSASWPMTSLPSPPSLWRNKMA
STLQRIEEHTTIEQPWRKAEEAQQASLLRKKARNKAAARKANKMRQMAAAAAAATTVVGGEKGKGQVGGG
SRGKWKWKGPPSAEGGGDGEGGMVAFNGKMRKICVFPMAQQKTLLKCWIGTVRWTYNQCVAVVCRWQCAP
TKKALRAHFVTEFGLREVEQIKRAKSGVGSGGNNNNVGISWVFKTPHDLCNQAVGQFVTAYKNAVQAHGW
GKFDIAFWLAKRLQQEMVVIRSRDWNRTRGEYAPIFGNTMLRSSESLPAKMDHEFQVTRTKLGWYYISIP
VPLDVKHPIQQQQPDAVGGGDNQAPAVAPHAAAAIDPGVRTPFMVYSPDEARVYELGANDFGRIRRLCHH
LDDLVSRMTDRDVRKKRRRRMRRAAARMRRRIRDLVDDLHWRAAKWLCETFETIIYPHYETSNMVVGKSK
RRGLHSKTVRAMLTWSHFWFKQHLLHKIREYPSGCRVVLVDESYTSKTCGGCGRINHGLGKSKLFWCEQC
GFRTDRDWNGARNIWLKFLTEWCNGSSRGNDDDDKEQQQQQQQ
>ACa-2
MSRGNGRGGCRASPVSIDSYWARCRFLANNTPPPPQPNKGTDWRALESSSWSTSLQRTMSGSWWSVRALQ
PTPRPTPCSKLSLTRRRSSPTTSSPLPPFSWRDITDCALRRIDERALLPEQQPWRKQQAANLKTAQKKAN
RKKASAAKTKVMEASGDGDTNQPGGKRKRKGKERAPISEEGEEEEEPAPYDGKCRKIRVFPNRWQKDLLK
SWMGTVRWTFNACNAAVRAGLSGHSEAELRSRFVDNEAFGKPSRRKKKKAKVAAPFSERGKELLAATRHL
PGPSTLWVLDTPRDIRDQAAKELSAAYKNGTKAHGKGKFEVKFKSPKKMAQQCITSNARDWGRGRTSVFH
GLFDSGRALRASEPLPREMKHEFKIVRTRLGRYYLCVPMDLETRGESQAPSSSDDVGAECVFIDPGVRTF
VTTFDLSGRIHEFGTGSIGRIEKLCRRLDDLISRTYAKKPDDRQRFLRGKKKRWRMRRAALRMRRRIRDL
IDEAHRKIALWLCENHRVILWPLSGVSNMVVAKEDLKQRKRRIGAKSVRAMLTWSWYRFQEWLKHKVREF
PWCRLVLTSEAHTTKTCTHCGTPNHDVGRSEVFRCADAACPNRSAHRDHHGARNNGLRFLTEWANLPTTT
TTTTMTQRLPTRVIDLTTSGLND
>VCa-1
MLDLYKQGDTFWKDLLKNHKPLLCSEDTSYVSVKLSVLSGSVRCTTTVTNMMPNRTKESVKRVTNYQPGA
RARITVTRDKTTKEEKVTLKVTGYEAKVTEKEVSDFNQPDGLDQVIQYAGIGFKTVVLNNVWYPLFARLG
RLTKAYMHQMCKKHHHKKTPWSKAHAVVQLIRSGKPIPAWPAYVVAYIKNARAKLLDAAGSTMYGSLNGH
ALQARQDELLSAHENKYLWDDHAKKKMTFQAAMQFNFWMQKQFESLHQKKMRLMPVFAVKRSHVRLDTKS
LLHIFCSLFPNDHNVKLMKSFWNQDAFLEKCGLPGSAHPDTYMLPPKPPDGTTDKALLAQYQSACSRIRN
TDAYRSQQARHRALSETEDRVVKSFFRCLPVKNGYKFDCSISTDGVAVSLQYSKPSKAVTAKRKRSAGMR
SSNVATDAYDQNLDMYDPEEGVLTLGLDPGRCSLATVSVVTQYTLDSTGKLKLGEKLNRHSWSLLRGEYQ
HKSGIRTSTIKKAQRDAPLQPAFQALAVPGCALRTAQSGTVLRYIADSQHCMNEWWERALSRQEAMASFQ
GYIGKRKALDSFFSRVLKEAKKLVPKRTKIEVAYGESGITMSPAGKGEVAVPTTGTFKACQRCFGKSAVV
PTNEFRSTMMRWESGSKTHAVYKEFRAAEGQDCVKEVLHGTDQKHGSACQHPTQGFRSSWPGKQGGRART
SNAEGPSLELQRRSSSQQLAATLHSQWFRVTRMYYNRDTHAASTIGRLRIMERKGLGRPAPFCREAKA
>VCa-2, partial
mvlaepficlsafkvgritgrwaaftrtmdtdgtaacfhfrvrraavgpavaravaargvaarstqrcse
hcwREHPDVEVVGVDPGCTNIIYTVKRVAALLQPPLRLQRPLRLQRHkvykltrkqyymesgvvkantqs
aawqslpghaagagdtgcggrskcvdaegfgavrrcgrgapeaavggQRLRLYGSKECVFARFFQRLQDG
TQAGSKKKVIVAYSAVKFALVGPGELAVPTSRASKECCQRLVTFPVDEFRMVAVWNGDKATVLQDFWSQS
LMWQKqapykdgpsmlcrisstrltNLINKEALSQLLGQVTEAAEHSLHIRLHRVVIGILFVNEVLQEHA
GDRLLVALLHAHHFWVRDGRADVLQRLQALLKARVLAHELLEHRLVDTLVATIGQVIECHVCC
>CRe-1
MAPKRRRDEAEKAEEEKDHTTSTKCGLAGLLSEKIEADGVAVTREESLAAVDFLVAALTRLRFEALCLLG
LVAVRMCEDARREGQGLQPHCATCRRLRKTELVEDDMYAAICAVSVCDLTEQGRKRGRPSKRDQHPEDDL
FRHVCEEHFPRDEEAAGARVNRSGLTPFLPPLSKGVFTNVKNHYAANFAAWLARSFRCRIDDELRELRTP
ATKKLDKLAWSMAHAVLYDGELEQPRWWVGWAQGAAGAAAAAAAQGAGPAGGAAAAQAWTALVDYVNAQR
ASKRAAELLLREVKGAQATYKKASTRHMEWAAEILAGLEARRDQLGAQVQQLTQAQPLTREDTQRLASLR
RELHRARPFTLTPSPSFAPIYVPLDNTSMARLPGLLPTLARRHGEVFAGAGAGAVAPSSFVQAAFGGGGM
QSSATLNAVGWGLFQLGGVTSRNAPFANYITTDGVACSVAREAHNKPLANLKPATAPADAEELCTLEEMK
ATQIIGVDPCGGGNWFMAARSPLYQPGPWAWEGVGPAQRYLLELHDKQLDEELFPGQLPPEPRRRRKGVH
RRKQSKHWQPRARTARRRRQKRGRFHMSMGHWRHMSGLERLQPNRPQLAPALQAYVGGIPTAATASAARF
EERLRYLFASGAAGQAAGGPAEAGPRGAVHVLWHYHFSAFRRKRWAAFIQRDRALHRVAKQLTGGRPKEE
VVVGWGSWAFQGGKGGSPISVRGGRAPTGRLIKLLRERYAKHVFIIDEYKTSKTCYNCGCQEMAIKRLGG
LKEGQRPWSVKVCNDCLTTWNRDVSAANVIRVLLLLKLMGFERPTKLQRPPWPPAAAGPG
>CRe-2
MVQKNSTRKVSLRSVCKDEATLAAIRFKVDFVAXPLRYRLLDFLRHFVVCRTDPAFHCAVCDTRWREQCG
LAARRQGLRERADVSPQQHVFHRRVPTIDINLLQESAALITTSTHRRQRQSLLSHFYDAHFAPLLSEDTG
GPAIDITAHHQLVHHLLQDVLTNLEQHYRANFPKWVRKYCRAKLEVNDDEVPLGGLAGMALGQPQAGNEG
GAETDEEDEEDQVHVTAKARKALAGLMTAALMGWRQLPLTEADLGGLAVPDALLARANATVAPLVAAWTA
RGIWPIQRGSRGLLQREPLCLVSAAADLLCGLQPIRRWLATVYERLKTANPPAPPGEVRSANFAMKRAQT
YALIIEASSMPLHIPLTNTIIQELLVNHKQLAAAEYAAAGAELLGSNATAVWQAATAAAKHAGGWKAFAN
VQQAAGAPAHHDAWRDCGFNFDWLKRLERGGGTFAYFMRTDGAAACVTLTDAAGSSSYLDGPGRAPGNNP
VPGVVAAGQALAQYTPDALKAMRVVAVDPGCVNYLVACVDYLADFSPHSHQHPAHAVRLWAGPRDIPEAE
RQQLAQGPTRPLRERRRERAKRRRRQRRLRGVGRANVWRKRQRGQSRGRGRRGCARGRWRRKPRGWRGRR
SRKQRHAATKRRREQRKCYARVSGAGYRKRTGQSERQRWQEARLQEQPALQRWQAGIPSARVAYAADHTR
RIQYLYGGSGGIGLWQLLRHYRQWGQRRWRLTVYIRSQKVLEQTAQQLAGGRPKEEVIVGWGNANTGHGG
CVSRSGRGPNRALLRLLVDKYAHLVVYVDEYYTSQVCAKCGRRLLGNGQRCLEVVIPFGGSRARDVQVCQ
HCGTVWGRDANSATNMRHALMEMLLGKPRPAALRPAGAHVRSRGGGQGHVEEDSAAPPSKRRRRAG
>CRe-3
MTNRISTRKVSLRSVCDNDDTLAAIRFVVDHVATPLRVRLLDFLRHFLVAMCDPHWHCEVCRQRWRRESG
LAPEGHQLRDRSGVQMLPRKQRHNRGHPDISLDMLQEACALVSTSTRPQQRESVMAHFYAMHFAPLLVEA
ACGPPVDITAHHQLAHHLLQDVLTNLEQHYCANFMRWVRKWSRAVLEVPDEQLPPAPAADDDDEEEEDDD
DEEEEADAGARVFKALASLMTAALMGWRELPLTEGDMGGLAVPAGLLDRANVKATALVQTWKARGLHPVQ
AGQQRLLDRDPLLLVSAAADLLRDILPRHRWLVSEYRRLRTAAPPPPRGELVKAKFAARRTKPFSLVVEA
SLMPLHVPITNTVLQEVLINREVLVVAWEAAAAAERDNGGAAEVHKAVQSAVESGWRAFPNSAASFEPWL
QRQGLEPGHDPWLVAGFQTRRNAWDGWEFAGFLRTDGAAASERAGVAAAAHSSPSRGRAGSRARGRGGTR
AHNSPNEDGDQRGPRGGPGRAPGDNPVPGVVAAGDPLAVFEQATLSPMRIVGVDPGVGNYLVACVGSMPG
FSPHSYSGRPRAAHVWRGPDGQAPGPAQPPLQRRRRRQQRRWQRQQRRQRRQQRRRRRGQKRRWRRKGGG
RWKGKRRGWRGTRQHTHQRAATERRRQQRACFTRLSGAGYRHCTGQTGRRLWQQARLEEQPALKRCQAGI
PSARVASAAEHELRIRYLYSGGGVDAAAAAGSAPAPVQQYGLWHLLRFYRQWGQRRWRLTVHVRTQKVLE
HTAQQLAGGRPKEEVIVGWGNANTGYGGCISRLGRGPNRALLRLLVDKYAHLVVYVDEFYTSQVCAKCGR
RLLGDGQRCLQAVVPWGGSRAHQVQVCNHCGTVWGRDVNSATNIRHALVEMLLGHKRPASLQTGGGGGGG
GGAAAAAAAAAAAAAAAAGARARILVAEGAGKATWRRRAQRRPRSGASAQAEEPAGV
>CRe-4
MTSPNIHFQFLLIPSSDTHGRPAIGEKFHFEQARAAQERFDWGRGPRLPPRRVLEACGEAPLSRDCSQGT
IKTTFKSIADPPGLEQLLHAQHPTAAAADVQRLASQHRDSAVLLQKALQVLVWVMTAVRQEAFDLLLLVV
ALCAEDTRLQAAGQPPNPERFRGQSSIAEGFRRQRQRACGSDQPHHVTNDAAQRALRGFPDLNQRVMEDC
ITAVTTSEHHQEVQHSDQRAGRDPHSHNLAQYVYGHVFQVHRSEDRVGPPRSVTGLTSVVHQLARQMETN
VGVHLATNLFRWLKTRCRVQLHRTLHPEAAAAAPDAGAGGGAGVELPRQQQTIVLALAAAIARDEPLCAY
PDAAAALQSQPDVLQELELWVQQEQDRWRPRGLLVPGCSFKRHSLPHGERYLAWAAEVLHEIEQHRSQLR
ARGVPKAKVARHFPVFGLLPEPSYQQVHIGLGQEAVKELLVHRDHFASEHHLIPPAAVPTGKFRNIPACF
KEWVADHGLDPGDVWAAAGLRLGISQHEHRGSKFDGFVTTDAFDMCLTMRRRYHSSWDEAKEAGKQVRVS
EEELLRLSLRGVDPGCSPIYWTCAMRWPWLPAWVVALLGVDLVLRLPEVRNGSCPVRWPDDLTKDQQAAA
EAQLAAHLTASKAAAARDTIVTRTQAADRATAAASTAAARWAKEVQAAPQQGRPELVPPRPLALMVAQSA
EHSKTHCSGAEHRTNCGYAQHQRWQQWRVKADPALCAWQSSLPTARTVDVQNVLGRLDYKYGGSTGAGGQ
QGEAVVRELGFVDLLARYAAPAWRQKRLQVYCQKQRVLCREAVRLMGGEPEVTQQNGVVGWGGGSAGFHG
TVSRADQPPRKGFVRLLRERFARHVIMINEYRTSMVCANCGRLSLRRKEPPQGGADFRVLVCNDCHTTWD
RDENAALNMRLLLVLQLLGRDRPAVFCRPEGGVD
>CRe-5, partial
LPVSVLPDLLAICHSFSRKSVAANPAHISGMEWRHAPILRGLRRLLDEVAAQLAQNLDQHLNGNLFRWLC
RRCRIKPASEDLVQLVRDERDKAWSGRGRGRQHLERGTDFAIWAADVLADLAAALPQRQAAVEAALQQVQ
QLPLPQQQHGVAAQQLRAARERVKDAELYALSPQPSFMPVHIPLTTSILRDDILPRAADLARLAARIPQA
QLPQGAHIHPQHRWHSRASVAAGGVVGQPGHAAGGGGGGGADPWAWLGISTGVKKLQTGSWRFANYATTD
GVDFCVGMHRPERPSDDDVKEEEKGLRLTVQQLLELCLFGVDPGGLLQSGAITILERDMDGDLVEFVRVE
GPADRLQRQLQQYRADRKQQKQRKRRQWRQHGSRWKHAPGGRRRPNGRQQAATRARRKQRSRFYSCSGAG
HRQQCGYNDRRRWQEWQLNANPALATWQSNIPSARVLTVQEHDLRLRWLFTGPGAAPPGPGPGGGGGGGG
GGGGGLPLPPPLPQGPRLGVVDILVHYFNPQQRKKRLEVYIRKQRVMHREARNLTGGRPKQQVLVGWGNG
RAGWNSPISRKGQPPRKEFVRLLRDHYAAHVVIVNEFRTSRVCFECGHMALQARLKPGMRRAHGVQVCNH
CGTVWNRDVNSACNMLLLLVLQLLHGDDGRPEVFGGRPHADADADG
>CVu-1, partial
AAQAQAAAETSAKLQRFTIVTGLLSVLQNRALRHPINEAVRDTTFVKYETLTLLGLYVAHYCKEVRRRAA
EGLEALPAMPYLGATFISHCIRLVTHSDEAPRWNQLPPDELLLSVYHHLYLPSRSNNLRRVNRDRRSEQL
HYLAIQLAVNVQLHVRLNFQRFLRRWCSMRLYQDFGEHQPSPRGKVLDRMVKSICAEQCLNTDLPEGLSA
AQRAWVQALVTSQRAAHTTLLPADARELRRQGQKWQQRQRQQKQKQREEREAAVKQQAEELRNNPGIPAP
PPRAQELRRKRKKKKKKRQQQARVEAAAAPTAWRQPRVAPFSLMPVAAFTPCHITLNSDGLRVGAANALK
GDTSRVLSLQAMVNTLGKKTKAAGGRALGEEHKQQMLLRDVELWDAHFDMWPLCTVNHKFALFLTTDGTQ
ASVHMKRPARKPPAPPSFPMSLVGKQLLGLDPGRRHFYTAVSDSDSKEHRDVRRCSTGHYYERAGFTARQ
RWMERRLAAAGLQGWQSRIPRHATADLAAQQQRVAYVTERLDELVMHYCSAPWRKKKWSVRVQKQRVLAN
EVRRLTGGRPKEQVVVAFGDGTGGPGGCIKGSRMPPIKQFRQLLQRFATVLVIDEFLTSQRCPRCEAQYT
SRVSYAVPVCNHCGTHWDRDVAAAKNMLRIARAEAAGLPRPADLRRGG
>CMe-1
MEKEVEDPGGPVSPAAGKKRKTVPSPEEQEKTKKQKREARRQRLQERRQYDEMVVKACLLGHIKDPYKEK
LREAIRNRVESYSMSIVKASSGLMHLVREMYRDVTDIETVEVPEEFFDKTFIRHLMLGTGETSRRNERVH
ALHENYAEYRFNGTRYRGDSDIYAYGAMKYLTNLKNHLTMNLERFMIRAVFALYPGLSRKGIWAIINGIT
NDRXHEQEIEFVDKKTSRRSTNEASVIRAAIQEHRAVLGLANPAEKVSELKKDKERCYRLILRYFVFLDR
ELERKAEMELSEEKNEESERRKAALMGKRFNVVPLCNIKSHFVTIDSRVLHGIMKEISPEFDVSREEFTG
ENRETYWKNIFDFKRLKASKQKVFTGMIETDGVAMCVHYRRLKADRPVPPSASPVAKHEEKKEADPATQE
VQENDFVVGADPGNTNIITIAAPKRAEDGTDGNLRQKDMRLLRFSRARYYRESGIMNARKKIETWNAGMK
EHLEAMSEVTSRGADFQAFREFMEVRVAHWEALWEEYTKPRWARLRMNLYCGKQRAFANFFNQLSALKED
ESQRLVVAYGAGRWTTQKGTTPAPTTRTYKECARRFVTIPVDEFRTSYTHHELGCTLQRVEMEKCQRSPE
DIEKYGALTEEQMERRAKVRGLLALVSTTSDGKKRMEFVNRDFNAAINIRRCAVLEKRPPELTRENFVGQ
PLKVELYEKKLEAVVGGRSKKTGRRLHVSWRRFV
>PUl-1
MGRKRKKDDYPEEWDVVDETQDPDAIPPLFEIVAETQDSDAEVDVVTNALSQLPPPSQKSLAPPTYRIKE
TTKEINSSVICKLTRICKFPLLVGEIKKVCVAMKQVQLEGWHLANLHVLRCLKEGDEVPKIEQMFFYRCC
TATLGNIEKRDRGSTESKYPAFHKTCLRYWAGRERESTYEPEFIQTAGDMVNEMAKLMEINALNMIALHF
RQRLHQYIQFRYAKKGDTKLKYRETRRLVDSCYRVKSEPEKDDEGNPTGKTAKVWTEWDDTDDPVEQELR
EWLGIAPWQWQIRANPAHFLHKLYDMLVWMEKFVDKHPKTKGARVYSLLPVATTFQAAYVKLNASTLHGL
LARLIDLPEVEDFLKKELNIVPTRKRTGSQLPFDKKTFQKNRSEVIRKVFDVEQFETLDRKFADEIKTNG
YGASITMIRPVTTVSVALVEKKASKKKRMKNDGTAELVSKEKTARKKKVKTPEEIAEEDTFAKELFKLGP
DYSPNVLIGIDPGMRSLATAVSVGRLQRRRRRQKSRRGLHRRHRTRRARRKERVIEISTPKYRHLARMND
FRFYNENLKMREPWYAGVIRAMPSFKTSSYDLYFQRLQFFWKHLRFLLVFSAEQAFLRWRFTQDRAKMKA
LDTLAKRIVPKANKQVCIAYGDWSRRDGIKGHASGPVKGFVEALKRRATVIPMDEYRTSITCSCCHQRLK
QARLFTKMKRKEDEVDIRQKERPSKKEVKEIVEMAKFKNPKLADKKVVLKCTRNVLRCTNSKCKANFWNR
DVNAARNMLELLKSGLKEKHGARRLRAFRRGQ
>PUl-2
MTGYKEGEFFGGFSSASSAPNNPLSNPPRAMKSAGKRKRRRKPEKQKRRRPDVIARRVANADTAVSVVKT
TLNSFCKEEGKALSWESVLRDMNKAVLEAYVLANIHVVRLRQASLPIEPLNQNFFHRCMTAVSSGIRESQ
DCEQLKQSVALYNEWRASDVSRANIEYVARGWQQNAAKMMATNATNAINLNFYRRFHKFLKRKYGFNGRQ
AYATLKSILDPKYKEEDPIVIEWRARIPRKHDGKLDCKPHVLLPLTPLTLTYMFLSDIEERNQVNKTTPD
YVEIRSFSLLPYKRGFECSHFKVCKTGLRALLKRARVDVPYEGAGWNEVADNWWRVFFHIDKFETANRKF
DGEIVTDGKSVSIVMRKPKRESVTSELNAKDYDVVWGLDPGRTDLFVATNQYGEKIKCSSREFYDHARYK
KRNQKIKIWQENRPAVLEVIRNMPTKKTAQLERLKEYVKFMIPRMDLLLKFAMVKPFRKLKLRSYIFAQK
KLRELCLKLTAQGGRRTIVGFGDWSNQDIGGLIKKCPAGPVKPLERMLRKYCRVESIDEFRTSKLHNDCH
RSLDHQYSKRKCRDGKERTLKVHGVLHCKNNGCHGMTVNRDVNASKNMLLLLQLKMRGEDRPPAFCRAST
QEEEQQVSTSAVS
>PUl-3
MSNKRKKKKEDPDNPDSWDIVPDSQELEDVYSTDFDIDDGGEESLSQDLFAMTVTEAPKRKKTRTKKVTA
KSKKTQTRTGKPQRKKSPGTIKEKEFKKGKAYISVVCRLETICLDSRLCDEIRRSAHAMKQIQLEAWHLV
NLHTLRCLENGLPLPDYSNKTFFDHCCAGVSTTNKTHHIAQKNPDLWESIKIYQSQRERAGLSEVTHLIG
YGDLKYELREQMVVNAGVMIREHFRTRLRLYVDITFGGLGDTLTKKQKKEKADLVKAIMHACYSVDETDV
VEALQMRDILTPDGVGWSEQWIPWPDRIKENGMAFYVRLLWEFQDVVEKRMEAVPNEKGVQAFSLFPVST
NYSRAHIKINGTTLAGFYSRIQQRVPEYRWDLPSVSLSVRSFKENRWTVMRRAFDIAQFETRLSECPLSK
AEFAQLSVEEKYEHASHLFANQVTTDGYSASVLMYRPMTEEEKADKESEKKYEEKADKGPVVPPGYVPNV
MIGLDPGMRAICTAVREDFRPESQGDRPPRRRGRRQPRRSHRRRRSTRKKKSDRPHWIKRPKAPRHRNGR
DIVSVTTREYRHLAGFNRCRVWNEGQKKRHPEYQAIITKMPSFKTASYETYLERLEYFWRHVRFLMQFCV
DRPFLKWKFFRKRMARVAVDEIARRIVPTVSRQTCVAYGNWSRHKGIKGHAPSPVKGLKEALRKRATVVS
MDEFRTSKLCSQCHQPLSSVSYSVNTMLPKRKKRKGMVLARNRAEIEFEEKECYAVLRCDHKDCEARYWD
RDVNAAINMLELLKSEVLGLGRMEAFQRP
>PUl-4
MKSAKRKRPPEDSDSDFEEGVTPRIASLRLRVAPTDEIVQESDRGSSCDESAPAVREVIILDSSDEDDLL
EDIQTMTVRPKSVKRATTRKNASAKKPKKVSAKTSQQQVRVGKEPAARKKSSGTVLENAFKKGKQFCSIT
CRLETVCPDPDLGQQIRDCVRRMKQIQMESWHLVNLHTLRCLEEGIQLPLYDETFFDQCCSGVSSTSRSH
NTANKNPALWETIKIYRAERSRTNLKEVENQVGLPKMKYELRQQMVANAGVMLREHFRRRLCAYVKVVYP
NAKEKDVLHGCYNSEPTKLEEVQEMRALLTPDGVSWCEEWIPWPNRITDDSKIEFYIRLLWKFQRVIEDH
IEANPGRSTKGVRAFSLFPVATSYTASHIKINATTLAGLCSRVKKKDPETGGDCSITKWWGVDHIKIDHN
AFAAEKWTVMRKAFDIDAFETLRPDTDVSQADFRHMTVEEKYAHASHLFANQVTTDGYGASVLLFRTKNE
LDEAEKQQSERLVPEGYRPEVVIGLDPGMRSVCTAVRERFVPGQIKRVRRRSVRKKRRRKRSWIRRYDGP
KRKNGRDIVEVHAKEYRHLAGFRKRRTWEEVLKNSNPEYGTAIRGMPSFKTSRYKVYLERLHYFWKHAGF
LLEICWRKPFLKWKFFNKRSSRIAVDALAARIVPDPSVQTCIAYGNWSRRDGIKGHASSPVKSLQQALAK
RAKVVILDEFKTSKLCSTCHRELSPVSYLVNPDLDKRRKRAGKIISRYHSEERKLVECHAVLRCDQKKCE
ASYWNRDVNAAINIVNLLKYEIEHGGRMAAFARVQDRRD
>PUl-5
MKARQSNKRKRPPDEDEIVPDSQEYEESALEEVVSDLSHLSTAPVNAEIKPKRLRPDVTARRAMNTGTTF
SVVKTTLNSFCKEKAKALPWESVIKDMNKAVLEAYVLANIHVVRLCQANLPIEPLNNIFFYRCLSATASG
VQESRDCEQLKQSVALYNEWRGTGVDRANKKYITDGWQQNASMQMATNTTNAVNLNFYRRFHKHFKRKYD
FDGRQAYATLKHILDLKYEGDDPIVLEWRARIPRREVDGKLNSQSHLLLPLTYTFLSDIEERNRVNQTSP
DYVEIRSFSLLPLKRGFECSHFKMCKIGLRGLLKRAGINIPSKGPKWNAVSDEWWRELFNIDKFETANRK
FAGEIVTDGKAVSILMRKPKQKIGTRELKEEDYDVMWGLNPGRRDLFVATNQNGEKISCSSREFYEDARY
KKRNQKIKVWQENRPDILEAARNMPTKKTAQLERLKEYVVFMIPRMDLLLQFSIVKPFRKLKLRSFIFAQ
KKLRELCLKLTAQAGRRTLVGFGDWSNQDIGGLIKKCPSGPVKPLERMLRQYCRVESVDEFRSSKLHERC
HTPLSHQYSKRMCRDGIERILKVHGVLHCKNNGCHGMTVNRDNNASKNMLLLLQLQI
>PUl-6
MSSHAMQAQVSIALGGLIPQLAAMSRKLKRKRSDEQGETDASEEAKVAKSQRPDVTARHAANANTEVTVV
KTSLNSFCKDKGKALPWEGVLLDLSKAVLEAYALANIHVLRLCKAQVTLQPLDQGFFYRRTSAVAVGHSG
VVRTSRDCETFQRSVAMYNEWRAAHVERACNFYICAGWQQNASREMATNASNAVHLNFYRRFHKFLKIRY
DLDGKQAYLMLNDIVESEYEGEDPRVLEWRRHIPRKHNSKVDNQPHLLLPLMYTFLAYIEEHNRLNQRTP
GFVEVRTFSLLPFKKGFVGSHFKMCKTGLRALLQRAGQKVPGAGSEWNAVANATWRELFNIEKFETASRK
FAGEILTDGKSVSVVLRKPKRKSTPCNINPADYDVVWGLDPGRRDLFVATNQLGDKVSCSRREYYEYAHI
NESNQTIRHWQHSRKDVLEAIRNMPTKKTASLERLKEYVDFMIPRLGLLLTFSVVKPFRKLKLRRFISMQ
KKLRKMCLQLTEGAGRRTIVGFGDWSNRDVAGLIKKCPSGPVKRFERKLREFCTVVPIDEYRTSKVHADC
HTPLVYQYCQRLCRDGVERRLKTYSVLHCPHNGCFGMTVNRDANASRNILQLLQHQMQGTPRPQVLCRGG
TTKSTSVHGCPV
>NOc-1, partial
MLHWYLSRPVEEQVALPKLDQSFVTACFTPGLEVRPGRAWNEGYRRVIEEVFQDKFTNYPFIHRS
PGDYQSITVVAQLYITNITASTWTPFVGRQLDYVRFWLREHGLESPDVSAKRVQCLINGWITPRTDNQAG
AGGGGTGGGGGGGALKVTATARAGASATAASTAATAAAARAAARVAAARAREEARARASAGGRCGKGGGG
GGRPVGQIPDEVQDFINEERRLLRLEGSTRLDVNEKTPVEGLLLPYLYHILYQYHQMHPAVLAVQEGMGD
KPEMQAEHGGNPGYRAFTIAPICSIKRHFMTLDTRALGDLLKNVMRRRPTAMTKEAWSEACPDWLRRLGG
MGPKRFCRDAVSVKEMWDETFQVGNLRNQRVFHNRVSTDGVSVSVFFHVAKERLKREKAERVRVEKEDEE
KEMLERQQGQENLQPVRERRIVAIDPGRVNLVTALDSQTGKIKTLTRRAYYEKGRINECKRKFSSWEDSL
DDINTAFSRTTMKSCCPDLRSAHRELIVRHYHRLWDARCEKKRARAHMAVYAGKQKVLDGFFAGLTGPGQ
AKPIIAYGAGIFSHTGRGEVSVPVKRVLRVCEKHYRTVYVPEHLTTKVHLDYGQRLNPIARRA
>PSo-1
MIVPATVLAAAVGKRKRGTGSSRNQQRQAKRVARRERNQAAAKKRKTSSGAVTTKRTPKTTPRKRKTPVK
PKPTWTFTTVKMKLRTFCKDEGVALAWDSVLRDMNKMVAEAYVLAAVHVVRCCEQGFDIPILARSFYQQC
LSAVSGGNLHDRRTTMTEEFRDSVAIYSAWQGESLIPNRDAINRGWAQVAAERMAHETQNHLQLNFYRRF
KQYITLRYGLAGRDRYLVLKGILDPEYDGDNEIVLEYRELIPRNDEGASXERASELLPLVHMFLTFVKDH
NREHEGEPGFEMARTYSLLPTKRGFVCSHFTMSSRGLRAMLVRSGYDVPEEGSDWNAVADSMWRRLFNTN
LVETSKPDGSPSRFFAGEITTDGKSVSITVKKPVRGRQELQMSPETAEFFSTRWGLDPGRRDXLFVATNN
HGETIRCSSKEFFHAATYTQSNKTIRHWYDYADEEVSEANRLVPTKKTCSLERLEAYVRYVVPRFDMLLA
FTMRKKFRDLRFRRYCQSRKKLHELCTRFVAGRDPARTIVGFGDWSCSDFGGVIKKSPGGPTKRFMRELS
XYCRVELESEYRTSKVHHGCRQAHPGDLVTQYQRQECRDGVVRNRKIHSVLHCLRNNGGCGITVNRDVNA
SRNILRAFELRLSGQPRPPELSRSSQQRST
>PSo-2
MERRSCYSRSSLTTSKSRRMPSKKKRARPPGSEVPNRSKARRKASKKRAPPPDAHDTGGPGPPKRRRPDV
AKRKADAKTVDIVARKVTLKSFCTPEARALHWNDVIMTMNHAAAEGWLLANFVVMHTIENPTGGGVLPPM
DDKFFRRCMATVSKKSRPKKTFKAVFQKSKERKVQPDLALEEWKWVDFERAADEYLKHRGGARPLDCKYI
CLGWFEQAATQMAKNTETSTWKNLARRLRQYVRVKYPEHRADAFLITSWVLDEACNRRHCKSCRTKKRQK
KPVPAECQSCDAVNGIVGALREDIPRNQNQKVDWKSTDVLRLFHKYLKAVEEFNETNKDNPKIRQERVYS
IIPTKQGFRSSYFSMTSTGLWDLLRRSRDRLDLDTIVYTEGGGSISLGDSIKKENWSGVADIWWRKLFRV
ADLEKGTRLVFHGQICTDGIGASVLLHKPKREPKAEPPLRKIENYDEIKGADPGFTDMFVACTYNVRSQT
FSDDFLSYPAKKFYSDSGYSSSNRKIRRKLGHNAEIKKVFKDMPTKKTASLTKLMEYLDYTVPKMERLFS
FFMTKTFRDMRFRRQMLAEKNLRAICRELAGEPGTRTLIAFGNWELNNSSGIIKKKTPGPVMKLRRMLTD
YRGVDVMIVDEYLTSKMHHGCYSLAPMENQQVKHRCRDKVVRTVGVHKVYHCLKRNGGCGATVERDVNAS
KNMVEVALTQMREGEGVRPERLQRPS
>PSo-3
MGDTAFGGVWYRSRLAQVGLIPQFARYRVSARSPPPPADSTPVYTYQSVKMKFNQLCDLDFLTAEIRTMA
SELKLVGLLGWKIAGKHVLRCLQEGASLPALDSNFFYQDETEKRTRNSPEYPDLHPTFVRYWELCERLPE
YLPPSSVNSGPMRRAMADTMETNTINMLGLHFRRRLHQYIRFRYATTGKLQLGYKATRKLVAGXYRVKEV
PHLDVDGVDTGNVVYVWDEPRSTAERELHDWLGFVPWEWRIRQNPTHFFVKLYDMLQWMEAFVEKHPKTK
GARLYSLPPYSSSFIPAHVTLNITSLHQVFCRLFTDPERQAEVKTYVKDELGVECGSTEQVRRQFSENKD
AVFRKMFRLNGLETSTREFAYQITTDGYAASVLLRRQTLCREDDDNADQPRKRQKNNKGEVVKAPEAVEE
DALEAAMKKLPPGYAPDVMIGIDPGVRTVCTAACEGSLPTRQSRRRRNRQGKRKHKIRRAKHKRKNRHRQ
RTVAINTREYYHMSKAGKHRFWNNGLREKEASYAKILDGMPTFKTARYQVYLDELRYFVKHAKYLVLFSA
RHFFRKWRFLLYCMKMKAIDTLAKRLVPTPSPQVCVAFGGWSCQDGLRGNPRDPVKAFRKALERRATVLP
MDEFRNSKLCSCCHQSLRRARLLTKVKDKDTKEDKIVLKGNRNVLHCKNSRCRAHFWNRDVNAAINILEL
LKCRLLDLARLAAFQR
>PSo-4
MEAGWHFQISLQSSPPRTSELAPSAMERAACRPPGRLRDWKRRYACSTVRCKLGRVCPHPELINEIQICA
RLILKSTTEAWALANFHVLRQCEERGDIPDLTSSTFSPGAVESSAGAFAEDDVRLGDLYDSAVAFLGARP
STYTYEPDDVTKIDVLHGEAGGLMSVNATNMVVTQFRKHFTLFVRLWYGISAKETRKVVRACYSSDASER
REVLEMKAWLGSAAWGEDGELEQVFPRKTVIKKHVGYFVRKLYEIMVFVEQNQIEQRRQRAQSMFSLLPL
SQSFALYNIKIDPSTLAHLCSRIYKRTGENVLGVELTPNNRIPTRPYFTQRGSELMRRAFNITQFETRRT
KIGKARFNGLSVDEKARHAARFFGDSIRSDGYAASVLMVQLTRLARSVGRREENEEDEELGDADEFDDDP
DSESLVTETNGEEITEDEPELEPEEDTTHEQDPSIASEVSDSAPYPAPEPALRGIRARGFVGVDPGKKAP
CTAAIIGKLCSKKKKPPPPPPPSPKPPRWHRNKRCPVEDRVSSTGPPRTPVRRRREPKLPKVQHEQRILQ
IKAGEYQHMSGSKKFNKWHEKLRLRFPEYQIAISSLPCLKTADARVFLVRMEQVWLSLDYFLDFGIAHNF
RKWRFFSHVKHRIAVDDVAKWLIPEAGAHVCVGLGNWSQSDNIKGGPKPPLRPLEKAMRKRATVVKVHEF
RTSKLCSACYQPMKMAVFLDPDDPGPDELDADERPLYYDRSVLRCANKNCKKNFLNRDVNAAVNMQTLLM
ARLQGLPRPAEFVRQ
>PSo-5, EGZ05744.1
MTAVLASRTQFFRMKNEGKKTTFPVLGFRSERARSNSIGIRTKTEGFELVDDGGKHYVQFHSKFFGASLG
KGIRLSHAVPTPEHMARLIRVRGGKYYFAFSTHKEFEQSAGTRVGGMDPGVRKYLKRRYEVIDARKSRLA
KLDNAAKAAAKDRESTKLHTDQKVANAKTVKPPKSREHRRRARLRREIQQTNTKITNAVIDFHHKFASWI
AATFKTFLLPSFQTSLMVRKYEVEMAADGTPEKRRICSPTARRMLGLRHYSFSQILKHKMERAGGRLISC
DCGKIKENLGGKEVYKCDFCGAVMDLDLNGAKNIIAHEPASYAE
>PCa-1
MKRKRREDNDCPDGSDEYYPSLEFVAETPDLDYEEEKSEDVDVEAVTEAPAQMFPCSQRPMISSTYHLKE
ITKNIHSSVVCKLNRVCRHPWLVEEIKKVCVDMKQVQLEGWHLANLHVLRCLKEGDDVPELEQMFFYRCC
AATLSDVEKRDRPKKKTGYETFHKTCQLYWSGREREPSYEPEFINYASTMINEMAKLMQINALNMVALHF
RRRLHQYIRFKYAGEGKLQLKYNETKRLVDSCFRVKSVPEKDDSGNLTGNTIKDWTSWDDTKNPIEKELR
PWLEVVPWQWQIRANSAHFIRKLSDMLAYMEKFVNKHPDTKGARVYSLLPVSTSYQAAYVKLNASTLYGI
LSRRILDPKVKGFLDTELNHIPFDRNTFQKNRNEVLRLIFDVEQFETRNRTFAFEVNTNGYGASVTMIRP
VTTSSVVVVEKQVATKKRKKNDETADTKKKPTKKKLKAPKELAEADTFAKELFKLGPEYSPKVLIGIDPG
MRSLVTAVSTGHLPRRRRQKSRRGKHRHHQNRRGKRKERVVQISTREYRHLARFNDFAFYNENLKRREPW
YASVIRAMPSFKTASYDVYFGHLQFLWKHLRFLLAFSAEQSFLRWRFTRDRAKMKAMDTLAKRIVPKADK
HVCIAYGDWSRRDGLKGHATGPVKGFVKALKRRATVIPMDEYRTSITCSCCHKRLRQSRLFNNLNRKKDE
ADVRLKEHPSLKEAKEIAEMAKFQNPKLANKKIVLKCTRNVLRCTNSRCKANFWNRDVNAARNMLELLRS
GLKGKHGARRLRAFRRGL
>PCa-2
MDEKPRVKRPDRAQRIAENKTTDYVSVKTTLNSFCKRGGRFLPGRALPWEEVLADMNKGVLEAYLLANVH
VLRLLKEGKEIPVLDHNFFRSCLSAVMKLIVNHKIKGELGESLKVYNASRCVRSLQANGGYINQGWCHNA
ADQMATMTKNALSMNFYRRFHKFLKRTYMIDGRKAYTLLQGILSHEDYVPQGTRFDSIVQEWREKIPRKG
NGRLANDAHRLIPLTYTFLKDIEERNLYGDQVLDEGEQYHELRVFSILPTKRGFECSHMKMCQLGLWGLL
KRAGYTIPNRGSGWEEVRDQYWRMLFNIKKFETVNRKFAGEIVTDGKAVSIIMRKPKREAEPTKKYSEDD
FDVFWGLDPGRRDMFVATNQWDETVSCSSKEFYEEARYTKAKQKISGWRDRNPQVLEAIRNMPTKKTASL
EKLKVYIAFMTQRMDFLLGFSQLKPFRRLRLRSFIFMKKKMRKLCEQLVPRGNRVVVGFGDWSNQDVGGI
IKKCPAGPVKVFERELARHCTVIPIAEYRTSKVHFDCQHELKNQYSQRLCRDGEIRTRKVYSVLHCLNNG
CRGMTVNRDVNASRNMLRLLQCKLRDEDRPVAYTRQWTKKNSAIECLRVAQ
>PCa-3
MRADSSTEETEATKATRKKTQETSGGFRSRSRSRVIETVEPLLTSWFEIDNLAQATPTSSWRTGSRSVAH
RYHEIDEVLQVQGIEDEESVNSAIKIQLHSTKEQKKKLDQMFAAQRAIYNKMVARSLPRFMKATKSSIAG
FFAALKRDEKTSFPVLKFKSKFASTNSIKIPSRAVKVVEQDSHTAFPFHTRFFGFKEADGIAVFEGIPTL
TTSVRLHRLREGKYYLCVPRLRSFQKTESVRVCAIDPGVVNFATVYDPDGRTFSVTDAHKVLKKKFEAVD
AMKSILALKDNACKDRHKLKVRSKKKTGRKSPKSKEHRLRYRLRRRMRFTYRKATRCVNDLHQKLSCWLS
ENYNIVLLPSFQTQEMVMRHLREVASNATPETASTEDNAAINTRKMRSPTARALMAQAHFKFKQLLKYKM
KRTGGRVVDCEEEYTSKTCSSCGVIKTNLGGDRVFQCANCHAVFDRDVSAAKNILHKNFSLLT
>PRa-1
QRLGYPLQCLRNPKACRDLVQMILRCAKNHNSTPTLVLLCYVVHLRSVVAIAGTNNVFSSGNVFPTFNSP
ATQPTPQAQQQGQHRRHWKRKRKRENRHGQRIVEIEYYHSAKLDKQRFWCRNLRKRETRYRELLAAIPSF
KTADYDVYVDRLQCFLQSSGFLLSFTAQHSFRKWRFLTYGMKMKALRVLAKRLVPLRSAQVCVAFGDWSC
QDGLRGNLHGPVKAFRKALERRATAVVMDEFRTSKPCSGCHERLHQARLLTKVKDEDTKEVKFVLKGNRN
VLHCKNSHCKAHFWNRDVNAARNILELLKRKLLGLGRLAAFKRWRLGRKHDWDGD
>PRa-2
MQAVKVSRDQFFKLIKQKKRTTFPVLKFRSVNGSPNSIYLHTHNTYLKLVAEGEDHYVVFHPRFFRAALG
KGIRISHAVQSPGHMAVSPGSAETGTTSHSPRTWSSRRAAPRREFGTVISTDGTTFSATDQGCSKRRFDA
IDALKSRLSKLDNEAKAEVRKRHPAKIHTAQNLATNKVTMEASIKIAKSVKQRERARLRREIHAINTKIT
NATTDFHQKFTSVLAVKFKTLLLPSFQTSEMIRRYEEEMEADGTTLAPAQHYIDRRGRKRRIRNSTARAA
LSQRYFSFRMLLECKMRRAGGRLITCEEEYISKTCSSCGKIKANLGGSEVYKCGGHGPPSLSRTSRCSFD
EVEPQRCCLHRGYLPLWTL
>ALa-1
VSGKYKGLASVYFVAAKKIRPINVSINNTVLNNIHKGIGFVEIVDEDLWQYYFNTKLVTRGQSHSVEQFM
VIDGMSASLIVSRPDKATVEAIKYKERDIILQMHETAQRIVAIDPRRSPVFTAVVKLQMNHSRNTILTIS
SMMLYNGLVGSSIMNAATHTGTNMIRKVWCNSSAVITSFNAAKPSNTTGSLKLYKVYARYILHDLDDGLK
FYSATSFKRLRWKTYIQLYMEMQTSVRQEEAIGNEPVPTRKMRQKIGSRAKTIDFDEYGTSISSCCCHTQ
MEGGSHKIKQMVSDFMVCGVVLYTSCSRKVWDRNTSAAINVLKIFLRK
>ALa-2
HGLIARIRRTRSTKREREATIECSQATQGHQDGFAECGWRGIQFSLCFPQLDSISERSCYHRKPDTKKDF
LYYDLQCQTNDNYPAILRMTEFIEQAGSRPRRFSPFRTSVISKHICIDTTIVVHLLYDKELRMGKILEVL
TKGGIKRNESLTESSSDGQDFRGPDKGWNQTQRVTDRIFVGIDPNMSALLFCTSEDGRNISETLKISDGR
RYIARVRKDHTEGKKTDSNRADGLTIEQWETSLCGHNHQTVKCDEFKAYIQAELLFNSQIETFYLSQVDL
SRFWNTRKSEQWMLQRFKEMLGEPNEVDIRIGDWKQKKHRKFRACQSKGC
>ESvi-1A, =ESvi-1B
MESEENDSSKKPISGIKRKRAKSGSSDKAPGDDDENSHIHAKKELATWAVARGIKNPQTRVCSVTSSMDA
CVREDVPGKDVLLRQIDKDAKSLGILRHLVSVCLNVLAEKDPSNTLIVNRTFIQQLFTRISGNTLHKSTR
PLHHPDLQSYLDESKLDDETLRQVEKFPLRCRDALCGEMMTSIKTHISGNFESRLVDHLSCRLERRLWEC
RDDEHFWASIPRAAKNIYEAAGQKTPEQALSIIRKFVDQKRGSEKELLRLEWGEAMEGLLSEFRGLFEPL
RVKRPPPKDPPDHPKTEEELTGREDFLYNVKARLNDVLQIEAGCRKVDFHLRKRRGEIWSEVNERQQSIK
SSKTKEGFLKQRHLLQEIPVPPWFDEGIEMSKKDASNLVRDVRNTRRDMWKSMKEPGTEHPPKAFSLMPH
FSLTRAFVRYDSQSIGTLAKSLDFPGVSENQVTLKTTGVKCAGRAERLWWTGIFDFYSERIVNRRPSTEK
NQTQRTRKVLRLNNRYRKGIGVCNKDPWFTDEVLYSAKRDDPSCETPWIVNSISTDGLQVKVCLATLAKT
NPLPKGVKELVKKGYASIQDKLRVSKSSKGVFKEAFPLYDTEKSRLSSPDNHIEVVGLDPGQVSVYATVR
ANITSPETFKASDFKGSQSSISSREYKHQSLTRFSARAEVGRRLDNVEYGQAVQAFDSVSLKQPDSSVAY
SSVIYCTLRVRVVELLSEERRLQKFARLRARQRTVDGMARDIAFGNTYRQEVRKEQRSSAEPLSPERRKE
LLKKIRDKRRVVFFGNGQFGHGARGACPRKALIRALGVLCPVVLVDEFRTSKCCCSCGVPLKQVDGSRVF
RCSSQMDEGRSCPVRYIDRDANGSANIGVCGVFQLLGFKRPSFLCRKSSE
>ESv-1
MEVDTENPDPRAKKRCTRKSGVEQSLHAEGDEESSSTRQSCICLDLERTLVKSVMPKYIRDRLERMSRYT
GSFRYIVGLFSNYVVIRRLEQGLQPPEVKKVFYDRCWAAINTRISGKNTRNDFSDLLDEFIDQSGFDTSL
FPPRVPCRLQETVTREMEVSAKNSIVVHLEAKIKGFLRFRLMNDSQLAFQHLPAKDRSRIIVSLSNDCLE
REMRGDLDPGYVPHVLQVRDLLAQVYSTEPDVSVLKVLKKKPHLFLELISMISHVAEEASDNNRDLREET
KTRSDEEKVRKAFYMSERIKRGLVDRPKMCTVLPVWKLAPCFPYYSSSVVGSIFHKEGHDFSSVSRFISE
HFDLGRVNRKGYKPSGFRSDGYQVQVTFMALVSKKPHVPGTKDLAKSGYQIPKKVVSLETQERGLFVLSQ
ARKDSRKIVADRLHAYNLTVVDPGCASVVSVRSCPLEFCRCVGSVRERSTAWEMKGTEYSAKCGRTMLEG
REKKRRSNDEYGRCFPRFSAVKKKTARKSSFLAYCRVAAETFKVMFAEKMKRARKRSRFHSSRLVQKTVD
KLASNIAACPSDRKSIVLFGNGSFRAKKGHASAPRKKLVRAICSRVNVGMLDEFRTSKMCPGGCGGEMTD
VQGGQRVRQCTTVSVGVENPCPLFENGVAFRCDRDASATLNFCLAGYCGLVRKSWPTHLLRRQ
>ESv-2
MVRPSSDGNSHKKKKHKKIPPRAPPKNIPGFLQTVASLYPNQYLTASGNLPKSCKGTYCCQLFSRVRFGK
EVSQQLRTRTVSVGFRAATTDEKRDTFQSKVNDAVDHLSRERVLASLFANFVFMERLQNGSALPEPDRAF
FKSCLSSCILSRGGGSLNADFDRFSEITGLTRLVPPKSMNLDQQREHEAQRMATATSTRATHHAEKRRIS
ITRWFLRGRISRGDLDCKKYATKLYKLAEKIITNFDGTPEDTQKLRIMSRAIDPGTDTNIIIDFAWQEKE
FSDRDRGDGKSAETIKHLNWMFNTYVAESRRMYEEAVSRSHLFAPGKDKACRKKRDEFVKHELGEEFTYA
PPKDTAVLPICSTGAVFIYIDMKTLGSWGLLHSNDAWWYKDVLRPFSKEANVKCLVNKENARYASSEHGY
LSSLLESGPDKCPWMIGESFLTDGVQIKLLLKTLEHGRKAFSGSSELNEEGYNKLPRADVQLESLLGEGR
GVYNISSLLKSTSIREDVVVMSADPGQAKVINVSSATARTWAKQDPGVILKTSTCVFGDDYRRDTLASRS
DEYETFRRKGQPYGVAIDRLGNEKKRTSCLATFIQYCRRWCVNGPVLFRETLQTGRKFMRFDRFRATQKT
LALIADKYMGHVEDTCRVMLFGKASFRAQKGRASAPRKALIREMASRGVVLMVNEYNTSKMCPGCGEDMV
EDKERRIRSCKNFKIGSPEESCRLHRLTPEFEMDRDDVGSTNIGMRGFGKLLGQVWF
>SWv-1
MSASLLTETSLEEEQRREVNNNTSKENDTMEKKTETAATTEKDPEPSVSKRSRNKEPKTTSTVYTSVKCY
LSSIIKSESSRSNVTSTKERFEERCKSVSKMMVKGSLFLRLVVDECLRRYNHLEDEIDKWPDMTKDNFYV
QLLRKGLDKKKLKEGSTHPVVEDVWNSPIVQETFLSQQGEGNNPIKRHLMDFNTITYAAKQLKTCFETNL
RTHFRTRQQRAISGWLAENGFDKKYTKLVQHWIIGCTYKSDWVDSGDLERVKEGTKNFVTLHRKHLCVIS
DKKNGTISYSPEEKYPIPSILNYYKFLQTEYPQNKKIQKMIVVPKHKLKIHYCTFDQTTIQGICKDLGVW
KDMEERHKQSEDILYKQGWYLLFDVKKIKKLRPNWNFHSIQTDGEGVSVLFSREVEEVETVSKKSKKNKK
PRGDEDRRNYPPTNAKYVVGVDPGRTNVVSCSVFDTRQKRVVRKHRMTAKQYYQESWMTDRRKANETYKK
NNKEYKEALEEITRYDNGEEIINDGNGDTSTPTKKFEAYLKVVNEHYRLLWNEKGKKKYRKNAMKVYSRK
QKCISNFIDELIPKRDKIEDYHIAFGDAKFACTGRGEQYASPARIFAKKIKERVGGDKRFTFVDEKYTSK
VCHRCNQPLNMLEKDCFSPNKKRKPPTIVTTTTTTTTEEDEENGKWKKATPLRENRDTRRCSSEKTQFGY
SSNRKVSTGDISMETPVPSSTSSSFCTPTSITCVLGGKFVDRDFNASTNIVHKFLGFWDKKLMEKKDKMP
LKYHFIRVA
>HAgv-1
MPVCKSCGGLDHQRRSSTKCANFLPQVRKRKLEPQQVNLDLQVYVVKRGLQSALCPLLSDDDRNRLLYEI
RRDVRDLSRVYIELGILFNYYMKRCDTLPDKPDVLNFFYAMKGKGPYAACYKHLAGDQVYDGKLRSFVVQ
ELAKQYETLIHTNIETHAYSRLARYFGVKKNDHGLFLAYYKKDFSQATEDMIRVCQIINVDSCKKNWWST
VPLWLKIQQDLFDRDNVESFRLFPQPSYGLKHLTYTSRGWHELLRRVKPDSVPSHWPNIQDHIKELWAPW
LKSTKNFGCCLQTDGVSVSLSMNRWIKKVTKNGITKEVVIKKWKPSYDKLIAVDPGSRVPVAAFNSHGFY
KRVTSKFVKSHSLDWKRERVRTKLTKSSETAEAKDRERVQTTCNIVLSSKNTSHVVEYTVFRLKWFDVRQ
KPYETHSKLTRLMFDKYINTAKLQEKIVKEVFDGGGVEKTLVLYGAGSKFMNAAQFSGRKFKHDALLKKL
RQKRNIHVEIVDESYTSQACSTCNQQTGEFSKIVMDHKKRVGVCPNCASRFDRDQNAAKNILINFMRSTV
CRPRCSYTKRVS
>HAmv-1
MPQSCKSCGGEGHSRRTSKSCANYLPPIRQRINWDGISTEEFDVGVVKRGLNGVLCPLLDEEVRRRLTAE
IRSDVIELSRLYVLLGVFVNHCWNAHPADESNSVRTFQDMMNYVYALKGKGPHAQKFDEMVRYHNGITYY
NGRLRNYAVQEMAKTYWTVLKTNITTHAYSRLARYFRVKRNDPTLFAAYYHKEFGDDDISIVCRFINVSS
DWHSTIPMWIEIQREMYARGEQSFVIFPQPSHGLKHVTYTSKGWHELLRRVTPLTITSNWPSITDHKKEL
WAPYLDTNVVDMKKFGCCIQTDGVAVSLSMNRPKRKPTSTLPKSYVTNTFNEDRIVAVDPGSRVPVAACD
SRTGFKRITKRWVRSHTLEWKRERYRSQKLRHVELNEVADRHRVELDRGVQITCRNGHQVKLYTDFRLKW
FDARQRPFERTRKLTRLSFDKYMMTARTNERIVRETFLNDTPSDKVLVLYGAGVNFVNVACYSGRKFKHT
DLLRRLRSRRNIRVRLVDESYTSKACSDCNELRNGTYTRLRMNHRLRRGVCPDCNADVERDYNAAKNILV
NFQRSAVCRPSPSCDSGVTTDKDSHSIRPIIQ
>PUgv-1
MPLCKSCGGLDHQRRTSTKCANYLPQVRKRKLEPHQENLELQIYVVKRGLQSALCPLLSDEDRNKLLYEI
RRDVRDLSRVYIELGIVMNYYMKRCDVLPDKPDVLNFFYAMKGKGPYAACYKHLAGDRVYDGKLRSFVVQ
ELAKQYETLIHTNIETHAYSRLAKYFGVKKNNDGLFQAYYKKDFSHATEEMKQICQVINAESCKKDWWNT
IPLWLKIQQELFDRDKVESFRLFPQPSYGLKHLTYTSRGWHELLRRVKPDTTPSSWMSIDDHIKELWEPW
LKSTKNFGCCLQTDGISVSLSMNRWVKKVTKNGETKEVVIKKWKPSYDKLIAVDPGSRIPVAAYNSNGVY
QRITSKYVKSHSLEWKRDRVRNKLTKSSEMAEAKDRERVQAACSIVLSSKNTSHVVEYTVFRLKWFNVRQ
QPYEIHSKLTRLKFDKYINTGKVQEKIVKQVFDGGGVEKTLVLYGAGSNFMNTAQFSGRKFKHNALLKKL
RQKRNIHVEIVDESYTSQACSACNHKSGVFSKISMDHKRRRGVCPNCSSSFDRDQNAAKNILINYLRSAV
CRPRCSIRRVS
>SFav-1
MPLSCKSCGGEGHTRRSSKSCANYLPPIRQRRNSGDVDHYTQDFDVGVVKQGLDGTICPLLREDVRQRLK
VEIRSDVVELSKLYILLGVFVNHCWNAYPDDESNSVRTFQDMMNYVYAIRGKGPHAKKFEDMVRYHGNIR
RYDGRLRSFIVQEVAKTYWTVLKTNITTHAYSRLARYLGVKRNDPTLFAAYYHKEFGDDDSISRVCRFIN
VSSDWHSTIPMWIEIQRDMYARGEQSFVIFPQPSHGLKHVTYTSKGWHELLRRVDPSNVKSNWPSITDHK
KELWAPYLDTCVVDMKKFGCCIQTDGVAVSISMNRPKRTSVRRKAALPKSYTIDAFFEDRIVAVDPGSRV
PVAACDSRTGFKRITKRWVRSHTLEWKRDRYRSRKLRRVELNEAADRQRVELNRGVQITCRNGEQVKLYT
DFRLKWFDARQLPFERTRKLTRLSFNKYMMTARMNERIVRETFLSDTPSDRVLVLYGVGVNFVNVACYSG
RKFKHTDLLRRLRAKRNIRVQLVDESYTSKACSECNELRNGTYTRLRMNHRLRRGVCPDCNADVERDYNA
AKNILVNYQRSAVCRPSPSCDSGVATDTDPHSIRSIFQCAVSEPGS
>HVav-1
MPPSCKSCGGEGHSRRSSKSCLNYLPSIRQRSNCDDVSTEDFDVGVVKRGLNGVLCPLLDEDVRRRLTAE
IRSDVVELSRLYVLLGVFVNHCWNAYPNNESNGVRTFQDMMNYVYALKGKGPHAHKFDDMVRYHDGITYY
NGRLRNYSVQEMAKTYWTVLKTNITTHAYSRLARYFGVKRNDPTLFAAYYHKEFGDDDISRVCRFINVSS
DWHSTIPMWIEIQREMYARGEQSFVIFPQPSHGLKHVTYTSRGWHELLRRVTPSNITSNWPSITDHKKEL
WAPYLDTSVVDMKKFGCCIQTDGVAVSLSMNRPKRKPALRKKPISTLPKSYVTDTFNEDRIVAVDPGSRV
PVAACDSHTGFKRITKRWVRSHTLEWKRERYRSRKLRRVELDEAEDRHRVELDMGVQITCRNGHRVKLYT
DFRLKWFDARQRPFERTRKLTRLSFDKYVMTARTNERIVRETFLGDTPSDRVLVLYGAGVNFVNVACYSG
RKFKHTDLLRRLRSRRNIRVRLVDESYTSKACSDCNELRNGTYTRLRMNHRLRRGVCPDCNADVERDYNA
AKNILVNFQRSAVCRPSPSCDSGVTTERDSHSMTIRIIFQCAVSELGS
>MCnv-1
VIFPQPSHGLKHVTYTSKGWHELLRRVTPLTITSSWPSITDHKKELWAPYLDTSVVDMKKFGCCIQTDGV
AVSLSMNRPKRKQTSTLPKSYVTNTFNEDRIVAVDPRSRVPVAACDSRTGFKRITKRWVRSHTLEWKRER
YRSQKLRHVELNEVADRHRVELDRGVQITCRNGHQVKLYTDFRLKWFDARQRPFERTRKLTRLSFNKYMM
TARTNERIVRETFLNDTPSDKVLVLYGAGVNFVNVACYSGRKFKHTDLLRRLRSRRNIRVRLVDESYTSK
ACSDCNELRNGTYTRLRMNHRLRRGVCPDCNADVERDYNAAKNILVNFQRSAVCRPSPSCDSGVTTDKDS
HSIRPIIQ
>PGv-1
MKKKKKGEFQEFRNNEKSAYKTFKIPIKSILYNYDTTQPVINNLVFEINDLMIHAYQFIRLYVLSCYTNK
QTLPIIDDIFILYCIKTLGTRDNRGKKCKDTALLDTLEKFYLEEYQPLLNHEKTNLKNTTFLLPYLATQI
HTSLSNNAQEHFIQHFLRFINTTTTAITEDKSILFKLKHQLMSLDNETNEMFNEWKITHLHNIFPQNIKK
SIHYDVKVRPFEYLKGMLYMNEVLEKEEHKLFQPLPLRTNIIPKHIILDTASLVSLFCPETDKDGNKNKK
GNLLSNIKDNQYDIWNSFLNLNHKIFRNQHYQFHHQIQTDGISCCLLFIRKDLKDKKWGSRVPSIPEQDF
YNIEDLSKEQLDTLKDRNIVGCDPGKRSLVYMMDKNGNKLQYTAPQRKRESKAKTNQRILLEEKKRHKII
EKETELSLQNSKSVDYIKFKTYLVEKHKLNKETTEFYKKETWRKMNFRQYSYGKKSIDTFLNKIQETFGS
NILIGYGNWSRSTQMKHFMPTMNKGLRKQIHKKYDTITINECNTSKKCCDCNKDLEYYKDKENKKVFRLL
VCSNCVSCENKKIVFRTRDANSSINIMKLTSCWIDSQTRPTAFHSHISSFTCSTIKEEQEKVRPS
>EHv88-1
MPRNKKDDARVIKCPLDKILKPEIVSIIRDIVPVYNRIAISATLFLNLRIRQLVESRASSTEFAQFFQAN
KLVKYFMAVTSSTLGAGDLHAAFGTNFPSVIREDRPKAFSQVCMYICRNLEATATTNVWYHMKKRVCTVV
KKTFGIPRDEWLHMSNEEKKNHKIHLKQVNVDVLSLEGDAFVSPEQYHDWISNLRSEMKVTHVTRQLLAD
TRGVDVDDPNVPGMVYYMKVKPYEFIYAIATLSSHLNSITGGGYALYPIRSSMVPKYLHLDELILADISP
GISKGATNTAAGKKRTADGSELSNKDKLVARRMIVFKHVMTPKAFNKWENHLGWSVDTDGYGCSLHVKKK
VNELPPSTHPSIHNGLIKIDAFKDKFSERYSINDLSIIGVDPGKREIVSAVDSMDYTSKYTFRKTHQDHL
TGTVRHRKAMECTKPQSVFETEQDLATTSKKVVPVERFMDYATKLATSISSSSGFYEQGVYRKRKWKRHL
RLQKAYSGIVNNLKMVSCHPNKPIVLAYGSWGMTTSGLPFKGLPPTIGIGMVRYLARFFPVVITPEYYTS
TICPCCDSNVTRCTHVEQQRASPFFENGRLKEIRGLKHCPGCNTYFNRDNMGAWNIARNFTNMYQGMAPI
RVRNAAQAAEQELTNRTEVD
>EHv99B1-1
MDDSHPCLIDMLNQQQSNNIMESTAEPLINGQEMEQLNTCDQHQTDNGYMGSSMETQVMDMFPSSMDESL
PESNSITSDDSSMSSNRSTQDALPSPIVLPDLTTTAPVLNRFYDSRLKDVYNMFIYPTETDSVGSATISS
STYSTTMEQQLKLTNKMNSLPQTNRPSLQTTSFLSSQFSVLGCTEREVEAAVDAQVGEKRKKIPFQRQTE
LQGNLRTYKIKMFPTPEQKDELKRTFGMARYAYNWAIAQMKEGKKPNNIQLRNEFRKLPLPQWASEKKKQ
VATRITAGAIKQAVDAVLTNLKKKKKDPSHHFEMTFRSKFANSEVVNIEKAANGGSLAKMQAYTSEHLPY
RAGRKNALLYFGNNLKQAGPILIEDNPNVIDMFVAEGKPKEDGKILYDRRRNTYYYIYLYEQPALRDPDP
GFSDKDIVCTDPGEVVFQTFYSPSGSHGELLLDFRQVLLERCKKLDILHSRVTKKEKMRRQGLLQGRKNY
LIIRRLKQAWARERARLSAFVERAHYFAANYILKNYDIIIQPQMAVSKMVSDLNSKVARSMLTMSHYMYN
RRLEWASTRYAGRYIVHANEPGTSKTCTNCGYWHADLGTSRTFKCPSCGIAVSRDLAGARNNCLHAVGTV
IRNRQLSEKR
>ISvMimi_1 (APmv-2)
MKEAVKNVKPKVPAKKRIITGSKTKKKVFVKKKPPDKKPLKKPVKKTVKTYKLKSIYVSNKDLKMSKWIP
TPKKEFTEIETNSWYEHRKFENPNGSPIQSYNKIVPVVPPESIKQQNLANKRKKTNRPIVFISSEKIRIY
PTKEQQKILQTWFRLFACMYNSSIDYINSKKVVLESGRINVAATRKVCNKISVRKALKTIRDNLIKSTNP
SIMTHIMDEAIGLACSNYKTCLTNYIEGQIKKFDIKPWSISKRRKIIVIEPGYFKGNSFCPTVFPKMKSS
KPLIMIDKTVTLQYDSDTRKYILFVPRVTPKYSVNKEKNSCGIDPGLRDFLTVYSENETQSICPIEIVVN
TTKNEYKKIDKINEIIKTKPNLNSKRKKKLNRGLRKYHRRVTNKMKDMHYKVSHELVNTFDKICIGKLNV
KSILSKANTVLKSALKRKLATLSFYRFTQRLTHMGYKYGTEVVNVNEYLTTKTCSNCGKIKDLGASKIYE
CESCGMYADRDENAAKNILKVGLKPWYKQK
>ISvMimi_2 (APmv-1)
MAKTTNGKFWNDECEKVSDLLWKPNLIVNHKPQERINFKCDNKYITFNYYSNNVPINDQLKFKDIPQSNN
TDKKNKLMDKLLKIEDSRYKKDIESNKTRKIKLTKEQLTAKHNTQLLKIQNKISQLDGFIRSRRIQLLPN
DFQKNIFNIWFNETTVIYNRLLTEFTQYYIKFKEIASDNKELVKLLRTNEEFPLSLQKLRNLKIHDIINI
YLEDQLIHKLETPFCVIANTIKEFVANVKGNLTKLAENKIDKFTFKHKNFNGKIRTISIDSKYASENSFY
PDKLGKLLQTYEDLKGFSWKNVKHDFKIVYDKYNNKYYAHIPKYVYRNLNILNKKPITVMDPGERTFQTL
YGLDHVISIGDNLRETISKRLLRIDNLKSKLDTPGSKKHNLKLNRKTRVRKCRYKKAIDRHHKKIEHLQR
ELHYKTAIYLCENYQRIMVTDFSSKKVSSKDGDLDAMSKRILGKISHYRFRQRLQQKCEEFNCQYLEVNE
AWTSKTCCNCGYIHAKLGTSKIYDCPKCKQKRDRDVNGAINILLKNRKLVLMEDQ
>APmv-3
MVYNQDLSISNKTCGISDWLPPVRNKKISDIKSNSWFDIRRCLNPNIKTKFVPVNNKQIVLKEPNCIYLK
YDLITLNPSSDHIRILREWFSLYAKIYNYAINLIRKMFYVNNKLIKSRLQCEIYDEIIIRKLSNDKTKLI
ESLKLSDRPPEFLLDYAISHACTYCNSQVKKYLKDSKNPYNKKTLRFRLWSLHKSRRVMHILPPKLCDKN
VCNGLFLKLNPSKNIHDIYMFCVMSWDRLTGKFFVYKPVLKRLINIPKKQFTRCGIDPGVRTFLTLYSSE
RTYDVCDSTFYNNKIKRMWRKIDRINFLLHNRKKRKKRKNDRRLRKSLAKYYRKIRQRIKDLHTKTAKYL
VSRYKEIYIGIYDTSKNLSDPRISFYEKRRIATLNHELFLTKLQQVADRFGSSVFAINEHMTTKTCSKCG
RINEIGSSKVHKCACGMYAGRDENAAKNILKKGIKEHYLSAQSDKNVTEYNNKKSNNTNKET
>MGvc-1
MFWNNQCAKLSKSLWIPSNIINLKSNKKKYFKCDNPNISFNYFTDGIKINKKIKFNDIKVTDNHDKKEKL
RNKLIKTENTRYIKEQNNQKCKLNKQELNDKHKKFLDKIEIKVNQLDGFIRSRRIQILPNKKQQNIIQKW
IYDTTSIYNKLVSSFNQIYDKCQKIVDNMNVENKFYHLGKIIKQNTEFPINFHKLRALKCSDFIQDYDRI
PYCVIADIIKEFVSNIKSCITKISKGLITEFKFKPRKYNRIFSYIPLESHYTTVRGFYPSIFGKIKTNEK
IFSWLDIKHDYKLIYDKYSNKYYIHVPKYVYRNDLTIKKPIAIMDPGARTFQTIYGLDHVVTIGDDLGST
FKKRLLKIDNLKSKLSKPGKYKHNKKLDRKTKVKKWKYKRAIDRHHKKMDHIQQELHYKTANYLCSHYDR
VVVTNFSSKKVGSKKNDLDAITKRILGKLSHYRFRQRLLTKCEEYGSQYYEVDESFTSKTCCKCGNIHKT
LGSSKIYDCIKCKNKIDRDVNASICILIKNKDILLK
>MGvc-2
MVYIKNRIPIHYPNKNCGLPNWVPSINNYYDCLNTNSWFDMNICKNPNKSSVKRHLIDAPIVPNESYKQQ
MKSIKRCKSNKEPVFIYTRKIRIYPTDDQKCILEEWFWAATRMYNITVKYIRDFLFKDHKLTCPFASKDI
LINFPFRTVLKEDRDKLMKSMKNPIVGHLLDEIIAQVVSNYKAAISNILVGNIKKFKISTWKYIREKYIL
KIEKNLFSNGTFCSRTFKELKSSEPLINIQHTCTLQYNRDIGKYILLVPTHKETKSYVTNDLDCGIDLGV
RTFATVYSRNNVVTIGNKFKKIDSCHKKIDKINELLDSDNNKCKLRKAKRKYYRRIKDIITDMHYKSAYY
LVTNYDNIHIGKLSTKGILSKNNKKISRHTKRMVGVLSPYLFRQRLNHMAHKYGATVFEVNEYLTTKTCS
NCGKINELEAKKVHKCKCGMKTDRDVNAAKNILKVGYQYNSTLHQVNDIDIIETDNHIVTFNKVIKEYEV
FEV
>ISvAR158_1
MVLKRWCGLYRRMYNLAIEKMLDTGRWHWKGHKVLTTYDNIPKNEKVRLLPTNIRKEAYREASTAMAKAP
HKNTVKFKTLKRNGRSLRVFGAVSIVDTPDGKRIKLTDSQKHKQLSKELIGFDQKNLADIRIGSSSQIVY
DGKWWLLSPFEVERSNVPKKHAVALDPGVRTFQTTYSPDGTSKKLGDQASCRIFRLMKYIDKLAVFKDKR
TRGKRLRLERRVGNLVDEMHWKIARELATDYDTIIIPPFETQKMAKKWKNGRYRKINKTAVRMMLRLAHY
RFRERLIHVANKLGTRVVICTEEYTSKTCGNCGVVNADLGSAKKFKCPRCHIHVDRDGNGARNILIKSVC
C
>ISvNY2A_1
MRCHEISWPSGKLDQHLRNKFSIGKHNDIEQYISIHGNNIEPEQIIETTKMNTETRKKEP
SRRYINPFFLGKLWLSECPKDFRARATFKAADAYKTSLTLWRKGLIRSFEMKFSTKRREL
DRGYCFGIEKKVKFEDTGLKKRDGKLIITGIDGDIRFFEKPPINKEPVAGCELSKDSCGD
YYLHVPIFRKKKERKGDNFVAIDPGGVVPWAFYASKGESGCLGTEMNERMSNVSKKISTI
DKKLSGQPKGDKNSNDVIERRKLFRKKKRIRDHEHYRVINFLTDRYDGIILPKLKTKNIS
KALKSKANHDMFDISHYTFLRRVGERCIESDTILEHPGEQWTSKTCGRCGKSNLPGRERR
GTFREYKCLYCGLHAHRDVHAARNIFMKWYIELKK
>ISvNY2A_2
MTLKPWWSNKSQQLTKIISWNPTNTNIFQNDTTIKKVLRTRKVKLNPTKQQKMMLMKFAD
AARYSYNIAIAAVNDKTHKANKIELQNAFSSLKRRDDDSYNQFFQKRRWLLATPQPIRKQ
AIFEAAKNFKAAFTKLKNKNIDHFKMKFKTKKHQRQHGFSLGIGSHLKHDNGVLTILPRS
LGQMRYFGFLPFEGKPDAECRIQRDPYGDHWLLVPVYKTTKTQISKPIVAIDPGVRTPFA
CFRSDGDSKCIGEDMNAKLIDIKTRVTIVDRRISKCQDGSLKRKLREHRRVLFRKHQRVR
DAFHWKIINDITDECSGVLLPPFETQRVSRMLKAKTNCSMLGISHYTFRMRMKGKCEEKG
LLYDEPTEEYTSKTCGVCGLINYLLGSKKTFECFCGNVCDRDVHAARNILLKWLSSEAGA
RVAETFLASRSS
>CRv-1
MNIKNYHWFKNKKRKNINTDGWFNLKSINNKGFNDYDNIEKPINKFLCCKTIEIYPNLEQKNIILKWMDL
FINMYNHTNYFINNNIYDFTNRKIKSNVKEILNFRKLRDNYIKNKKNETCKDEINKHMLDEAINHCVSKH
KSCITNYFSKNIKFFRIRNMKKNRRKKILIIEKGLFSKKKNGFCLTKLQEIKSSESIGVNKTSILQYDKH
LNKFTLFIPIEKNTTNIENRTKCGIDPGIRTFLTCYSKKEILEIGENCYEKYKNNYKKIDKTRELFDKKE
INKKQFTKSINHNFDKIRNLTKDLHFKVSSYLCKKFNIITIGKISTSSIVLNTNNLNKISKRCMLSLSHF
KFREILEYQCNKYNTQLNIVDESYTTKTCSNCKELNNIGSSKKYQCKSCNFKCDRDINASINIYLK
>FEsv-1 (YP_002154624.1)
MKDKGVVLRCRKVRILPSEEQREILKSCFGIHRHIYNECVKAEKDGDIDGAGVRECYKWRKAFTTREDYY
GQGKNWKDDCPSHTKQQAVEEFFKNKKTGLKLVSEGKIRRFDIGFKSRFKCRQETIPFEKFLIKKKDSTN
PLSKSLVSTTYKGKSMDLRIMGKVPKVFKDRDDQGFTRTEMKITRTKTGKYYAIVSFEVPQTSRFPEIHG
DMISFDPGCKTFQTYHSPDGTWGEIGTFEKQELLLRKADRLKSRLELEGKDKDSRWRRRTRRRMLNLFEK
VRNRTADLHNKVCSWVVNTYRLVLVPEFKTSQMVSSKKLYSKTCRKMMTWSHYRFRSKLIAMAQKFTDVK
VRLCNEAYTTKQCGSCGVINRSMTLNDRSFNCVSCGLSSSRDGHAARNVGLRSLRFLV
>PGv-1-2p
MRWIYILKCEDNYFYVGETARLYRRFWEHTAGIGGLNTQIFKPEEIVAIYKVDTIGKFLEYNNNIIDKQA
NNLIDYNRWLITHFNDCAKYKDYFDKLEAENNIAECMMIHNKDNWEKIRGGKYTKFNCDYKFPINNNIKE
LPMCKCGVPCDIKKNDDKNYLFFRCAKKNMWENFKDDFDIEDEPCNFFMEYITDIEFRIDEKKRVANYKQ
NFVDLIKKSFWLNNVECEIDDECPECVSCNKYVWCDKNGEFKNNGIEYGNERRLLCRDCFVNKNEELSQK
YSLTGKCLIKL
>Mariner-1_OLpv-2p
MTTEIKFNNQYVLSRMEENKLIKIKLIIQELKQIAPLLSDVELLQLYNKSISIHQGKIQGNGNFLENDIL
VGMLELNNIPYKKQVTINKSGIIVGFNEKKGKCYHIIDFVIGENIEVGKSITEYKVISCKTTCRERWTQD
DWSYTFIPKLYILLTISDDYPPSTRFREDIQRKIITCIPKRKDDRIYKLKFENLIEQL
>Mariner-1_OLpv-3p
MVKYSCEKCGKEFTQKGHYTKHTTKKIPCVFESKIEEMIEKVLAKKINEIKTTEVILNEEIPENIIENIK
FIDLFCGIGSFHYSFKKLGWDCVMSCDIDKAVKETYKSNYGILPLGDITEIEPKNITNYDILCAGFPCQP
FSQCGQHKGFDDKRGTLFFNIMKFVDYHKPKVIILENVMGLLNHDGGKTFEKIKCDIETSNYSITYKVIK
CSDYGLPQMRKRLIIVGVRNDTALINHIDKLLDLDEYKKETTLTELLGKNFEKKIAYTIRCGGKNSPIDD
KHNWDGYMVDGKEYRLTKEDCLKIQGFSSDFKLCGNNKDQWKQLGNTIPTIFTEIIGLNLKKYL
>Mariner-2_PGV-2p
MNNSKMDLQIEAITTLLSSLAINETKIIKIQKWFRGCILRLKQLPLIMYKIKKYLKLQAFQFSTQNEDGR
INSCIDEDEVIKLLIEKFGGKIKKPKIRMWYDILAFDYMYGWVPINIKTTTTITSDNTGNLAMCVYAYTN
EILDINRDKSYENGKMSDILFNKLKNKKYNTNNKKDYYFIVLNKTDASDIIVNSVKGLTILTPNINNLPF
QVCWDKNRKFKYENINKKIKLFIDCLQKPKPSWKETFMSNIRTLDL
>Mariner-2_PGV-3p
MVFYSCEKCGKQFSQKGHYNKHINKKLPCVNETKLKEIIGVVVNEKLNEINNNKEKIDLFISKDLEETIN
TEIPTMTTKHNLGQYFTTHNELKEKVFEFILNTPSNILEPSMGQGDLITFITDKIPSITFDMYEIDKKIK
LLDKIQKDKINYGDFMTQTITKTYKTIVGNPPYVRTKKGNLYIDFTEKCYNLLEDNGELIFIVPSDFLKL
TSASKLLNVMMTNGTFTHIFHNHNEKMFDNASIDVIVFRYCKNSLIDKKVLYNDKLLYITNSNGLITFGE
EENNNSVLFQEYFDIYVGLVSGKEEVYKNEELGNIEVLNGEDKIDKYIYIENYPCDNEKINKHLSHHKKE
LIERGIRKFNENNWFEWGAPRNITTINTNLGKDCIYIYNLTRKPNVSFLGKVNYFGGGLIMLKPKKKCNL
NNIVSYINSNTFKDNFMFSGRFKIGHRQICNSYIPSEYL
