# Supplementary material for: Homologues of bacterial TnpB_IS605 are widespread in diverse eukaryotic transposable elements
Source: Mob DNA. 2013 Apr 1;4:12. doi: 10.1186/1759-8753-4-12 (PMC3627910; doi:10.1186/1759-8753-4-12)
Supplement: Additional file 4 — Alignment of Fanzor protein and TnpB proteins for the phylogeny. [file 1759-8753-4-12-S4.fas]

>AAD11514.1
------------------------------------------------------------
--KVNKGFKF----RLYPTK-------EQQDK----------------------------
------LQ----------------------------------------------------
--------------------------------------------------RCFFVYNQ--
------------------------------------------------------------
-----------------------------AYN----------------------------
------------------------------------------------IGLNLLQ-----
-------------------------------------EQYETNKDSPPKERKWKKSSELD
KAIKH----------------------HLNARGL--------------------------
------------------------------------------------------------
------------------------------------------------------------
-------------------------------------SFSSVIAQQ--------------
SRMNVER--------------ALKDAFKVKDR----------------------------
------------------------------------------------------------
------------------------------------------------------------
------------------------------------------------------------
------------------------------------------------------------
------------------------------------------------------------
------------------------------------------------------------
------------------------------------------------------------
------------------------------------GFPKFKN--------SKSAKQSFS
WN----------------------------------------------------------
-------------------------------------------NQGFSIKDS--DEERFK
IFTLMKMPL-------MMRMHRDFPPHSKV------------------------------
------------------------------------KQIVISW-----------------
-----------------------SHRKYFVSFCV--------------------------
------------------------------------------------------------
---EYEQDITPIKNPKNGVGLDL-NILD-IACSCG-------------------------
------------------------------------------------------------
----VNNHKKLTDFKQYPTDMKELLGIEIDEELDTKRLIPTYSK-------LYSLKK---
----------YSKKFKRLQRKQSRRVLKSKQNKTKL------------------------
-----------------------------------------------------------G
GNFYKTQKK---------------------LNQ---AF-DKSSHQKTDRYHK-IT---SE
LS-----------------------KQF--------E--LVVVEDLQ-VKNMTKRAK---
----------------------LKNVKQKSGLNQ-SILNTSFYQIISFLDYKQQHN--GK
-LLVKVPPQY-T--SKT--CH-CCG--NI---NHKLK-----------------------
------------------------------------------------------------
------------------------------------------------------------
---------------------------LNHR-Q--------------Y--WCLE------
------------------------------------------------------------
------------------------------------------------------------
------------------------------------------------------------
---------C--------------------------------------------------
--------------------------------------GY-REHRDINAANNIISKG---
-------------LSLFGVGN-------------------IHADFKEQSLSC--------
----------
>ISCco1
------------------------------------------------------------
--QITKGFKY----RLYPNK-------EQSLK----------------------------
------LS----------------------------------------------------
--------------------------------------------------HQCFIYNQ--
------------------------------------------------------------
-----------------------------AYN----------------------------
------------------------------------------------ICLNLQQ-----
-------------------------------------EQWLKNKELDKKERTYLSATQID
NQVKL----------------------ALKARNL--------------------------
------------------------------------------------------------
------------------------------------------------------------
-------------------------------------EFKSVVAQQ--------------
ARINANR--------------ALEQAIKDKNK----------------------------
------------------------------------------------------------
------------------------------------------------------------
------------------------------------------------------------
------------------------------------------------------------
------------------------------------------------------------
------------------------------------------------------------
------------------------------------------------------------
------------------------------------GFPKFKN--------SKLAKQSFN
WN----------------------------------------------------------
-------------------------------------------NQGYQIL-E--FNDKFK
IFRLMSMPI-------KMRYHRALPNNYKL------------------------------
------------------------------------NQITISK-----------------
-----------------------THNKYFVSFSI--------------------------
----------------------------------------------------------TY
DEPSVVLMSSNKIDINRAVGIDM-NINE-IALSNG-------------------------
------------------------------------------------------------
------------------------------------ALLLTCSK-------SINKAK---
----------YSTTFKRLMRKQSKRVLKAKKDKIKL------------------------
-----------------------------------------------------------G
SNFRKTQIR---------------------LNK---IY-ERASNIKKDLAHK-IS---NQ
IV-----------------------KNF--------D--LIVVENLK-VKNMTKRAK---
----------------------LKNVKAKSGLNK-SILDTSFYQFLSFVEYKAMHN--GK
-VFTKIEPQY-T--SKA--CC-KCG--TI---KENLT-----------------------
------------------------------------------------------------
------------------------------------------------------------
---------------------------LKDR-V--------------F--TCDN------
------------------------------------------------------------
------------------------------------------------------------
------------------------------------------------------------
---------C--------------------------------------------------
--------------------------------------GY-VEHRDINASKNILDRG---
-------------LKSFGLGT-------------------SLLDYKQEALRVS-------
----------
>IS1136
------------------------------------------------------------
--FVRTAYRV----RAYPAP-------EQAAQ----------------------------
------LG----------------------------------------------------
--------------------------------------------------RTFGCVRL--
------------------------------------------------------------
-----------------------------VWN----------------------------
------------------------------------------------KTLAERH-----
-------------------------------------RAYHAHGR---------------
-KTSC----------------------READAALTAWKKTD----EPAFLS---------
------------------------------------------------------------
------------------------------------------------------------
-------------------------------------EVSSVPLQQ--------------
TLRHQHT--------------AYANFFAGRA-----------------------------
------------------------------------------------------------
------------------------------------------------------------
------------------------------------------------------------
------------------------------------------------------------
------------------------------------------------------------
------------------------------------------------------------
------------------------------------------------------------
------------------------------------RYPRFKP--------RN-GRQSAH
YT----------------------------------------------------------
---------------------------------------------RSAFR-L--RGGKLT
LAKHTAPLE-------FVWSWDDETLATLNP-----------------------------
------------------------------------TMVIVSR--------------E--
-----------------------PDGRWYVTLAV--------------------------
------------------------------------------------------------
----DTDDPEPQPETGSAVGVDL-GVKD-FAVLST-------------------------
------------------------------------------------------------
--------------------------------------GEKIAN-------PKHLDR---
----------KARNLARYQRQMARKQKG--------------------------------
-----------------------------------------------------------S
NNRRKAKTK---------------------VAR---AH-REIRCARTDFLHR-TT---TN
LV-----------------------REH--------D--AIAIEDLN-IAGMARSAK---
----------------GTVAKPGRNVRAKSGLNR-AVMDAALGEFRRQLEYKTTRA--GK
-TLVVIDRWYPS--SKT--CS-ACG--HL---LEKLS-----------------------
------------------------------------------------------------
------------------------------------------------------------
---------------------------LSTR-A--------------W--TCPG------
------------------------------------------------------------
------------------------------------------------------------
------------------------------------------------------------
---------C--------------------------------------------------
--------------------------------------RT-RHDRDINAAKNILAAG---
-------------RAVAGKTP-------------------GDACGADVSPQGS-------
-SLRQSAVKQ
>IS1341
------------------------------------------------------------
----NKAYQF----RLYPTK-------EQEQL----------------------------
------LA----------------------------------------------------
--------------------------------------------------KTFGCVRF--
------------------------------------------------------------
-----------------------------VYN----------------------------
------------------------------------------------KMLEERI-----
-------------------------------------QMFEKFKD---------------
-DQES----------------------LKQQTCPTPAKYKK----EFPWLK---------
------------------------------------------------------------
------------------------------------------------------------
-------------------------------------EVDSLALAN--------------
AQLNLQK--------------AFQHFFSGRA-----------------------------
------------------------------------------------------------
------------------------------------------------------------
------------------------------------------------------------
------------------------------------------------------------
------------------------------------------------------------
------------------------------------------------------------
------------------------------------------------------------
------------------------------------GFPKFKN--------RK-AKQSYT
TN----------------------------------------------------------
-------------------------------------------MVNGNIK-L--SDGYIK
LPKLKWIKL---------KQHREIPAHHII------------------------------
------------------------------------KSCTITK--------------T--
-----------------------KTGKYYISILT--------------------------
------------------------------------------------------------
----EYEHQPAPKEVQTVVGLDF-SMST-LYVDSE-------------------------
------------------------------------------------------------
--------------------------------------GKRANY-------PRFYRK---
----------ALETLAKEQRKWSRKKKG--------------------------------
-----------------------------------------------------------S
NRWHKQRLK---------------------VAK---LH-EKIANQRKDFLHK-ES---HK
LA-----------------------KRY--------D--CVVIEDLN-MKGMSQ------
----------------------------ALHFGQ-GVHDNGWGMFTTFLQYKLVEQ--GK
-KLIKIDKWFPS--SKT--CS-CCG--RV---KESLS-----------------------
------------------------------------------------------------
------------------------------------------------------------
---------------------------LSER-T--------------F--RCE-------
------------------------------------------------------------
------------------------------------------------------------
------------------------------------------------------------
---------C--------------------------------------------------
--------------------------------------GF-ESDRDVNAAINIKHEG---
-------------MKRLAIV----------------------------------------
----------
>IS605
------------------------------------------------------------
------------------------------------------------------------
------------------------------------------------------------
------------------------------------------------------------
------------------------------------------------------------
-----------------------------VYN----------------------------
------------------------------------------------YFLDYRQ-----
-------------------------------------KQYAKGIK---------------
--ETY----------------------FTMQKVLTQIKHQE----KYHYLN---------
------------------------------------------------------------
------------------------------------------------------------
-------------------------------------ECNSQSLQM--------------
ALRQLVS--------------AYDNFFSKRA-----------------------------
------------------------------------------------------------
------------------------------------------------------------
------------------------------------------------------------
------------------------------------------------------------
------------------------------------------------------------
------------------------------------------------------------
------------------------------------------------------------
------------------------------------RYPKFKS--------KKNAKQSFA
IP----------------------------------------------------------
--------------------------------------------QNIEIK-T--ETQTIA
LPKFKEGIK--------AKLHRELPKDSVI------------------------------
------------------------------------KQAFISC--------------I--
------------------------ADQYFCSISY--------------------------
------------------------------------------------------------
---ETKEPIPKPTIIKKAVGLDM-GLRT-LIVTSD-------------------------
------------------------------------------------------------
--------------------------------------KIEYPH-------IRFYQK---
----------LEKKLTKAQRRLSKKVKG--------------------------------
-----------------------------------------------------------S
NNRKKQAKK---------------------VAR---LH-LACSNTRDDYLHK-IS---NE
IT-----------------------NQY--------D--LIGVETLN-VKGL--------
---------------------------MRTYHSK-SLANASWGKFLTMLKYKAQRK--AK
-TLLGIDRFFPS--SQL--CS-YCG--FN---TGKKH-----------------------
------------------------------------------------------------
------------------------------------------------------------
---------------------------ENIT-K--------------F--TCPH------
------------------------------------------------------------
------------------------------------------------------------
------------------------------------------------------------
---------C--------------------------------------------------
--------------------------------------NI-THHRDYNASVNIRNYA---
-------------LGMLDDRH-------------------KIKIDKSRVGIIR-------
-TDYAHYTDE
>IS891
------------------------------------------------------------
-----LVFET----KLEGTN-------EQYQL----------------------------
------LD----------------------------------------------------
--------------------------------------------------EAIKTARF--
------------------------------------------------------------
-----------------------------VRN----------------------------
------------------------------------------------ACLRYWM-----
-------------------------------------DNQNIGR----------------
---------------------------YDLSAYCAVLAANE----NFPFVA---------
------------------------------------------------------------
------------------------------------------------------------
-------------------------------------KLNSMARQA--------------
SAERAWS--------------AIARFFDNCKQNKTGKK----------------------
------------------------------------------------------------
------------------------------------------------------------
------------------------------------------------------------
------------------------------------------------------------
------------------------------------------------------------
------------------------------------------------------------
------------------------------------------------------------
------------------------------------GYPRFKK--------EQ-THGSVE
YK----------------------------------------------------------
-------------------------------------------TSGWKLS-S--DRRYVT
FSDGFKAGTFKLWGTRDLHFYQLKQF----------------------------------
------------------------------------KRVRVVR-----------------
-----------------------RADGYYAQFCI--------------------------
------------------------------------------------------------
----DQERVERREPTLKTIGLDV-GLNH-FLTDSE-------------------------
------------------------------------------------------------
--------------------------------------GNTVEN-------PRHLRK---
----------SEKSLKRLQRRLSKTKKG--------------------------------
-----------------------------------------------------------S
NNRVKARNR---------------------LSR---KH-LKVSRQRKDFAVK-LA---RC
VV-----------------------QSS--------D--LVAYEDLQ-VRNM--------
--------------------------VRNRHLAK-SISDAAWTQFRQWVEYFGKVF--GV
-VTVAVPPHH-T--SQN--CS-NCG--EV---VKKS------------------------
------------------------------------------------------------
------------------------------------------------------------
---------------------------LSTR-T--------------H--ACPH------
------------------------------------------------------------
------------------------------------------------------------
------------------------------------------------------------
---------C--------------------------------------------------
--------------------------------------GH-IQDRDWNAARNILELG---
-------------LRTVGHTG-------------------SQVSGDIDLCLGE-------
-VTPPNKSSR
>ISMma22
------------------------------------------------------------
----LKVLRY----RVYPTK-------AQKTT----------------------------
------MN----------------------------------------------------
--------------------------------------------------NTLELCRW--
------------------------------------------------------------
-----------------------------TYN----------------------------
------------------------------------------------ETLALRK-----
-------------------------------------DAWESEQK---------------
-NIGY----------------------YDSKKMIPEWKK------EKPELK---------
------------------------------------------------------------
------------------------------------------------------------
-------------------------------------TVHSQVLQE--------------
VIKRVDL--------------AFQAFFRRVKTGEKA------------------------
------------------------------------------------------------
------------------------------------------------------------
------------------------------------------------------------
------------------------------------------------------------
------------------------------------------------------------
------------------------------------------------------------
------------------------------------------------------------
------------------------------------GYPRFRG--------YG-RYDSFT
YT----------------------------------------------------------
---------------------------------------------QSGFS-L--DSDRLT
LSKIGDIKI---------KLHRPVEGEI--------------------------------
------------------------------------KRLNVRK--------------MP-
------------------------TGKWFVSFLV--------------------------
------------------------------------------------------------
----ETDTPLELQKTGLSVGVDV-GIKS-FLTLSD-------------------------
------------------------------------------------------------
--------------------------------------GNYVPN-------PRFFVT---
----------EEKFLAKVQRKLSKLEKG--------------------------------
-----------------------------------------------------------T
PERAKALKA---------------------VQR---VH-ERISNKREDFVQK-VS---LN
LV-----------------------RNY--------D--LITFEDLN-IKGM--------
--------------------------IKNHKLAK-HIADVAWNKLVTITSYKAEWA--GK
-RVELVNPCN-T--SQM--CS-GCG--EI---VKKE------------------------
------------------------------------------------------------
------------------------------------------------------------
---------------------------LSER-I--------------H--SCPY------
------------------------------------------------------------
------------------------------------------------------------
------------------------------------------------------------
---------C--------------------------------------------------
--------------------------------------GL-TLDRDHNAAINIMRLG---
-------------LQSLQNSG-------------------RCPSLQ--------------
----------
>YP_003686431.1
------------------------------------------------------------
----LKAFAY----RIYPTK-------PQLKD----------------------------
------LE----------------------------------------------------
--------------------------------------------------EHLNRTRE--
------------------------------------------------------------
-----------------------------LYN----------------------------
------------------------------------------------AALQERR-----
-------------------------------------DAYKKAGK---------------
-TVTA----------------------FEQMRSLALVKE------GRPEYR---------
------------------------------------------------------------
------------------------------------------------------------
-------------------------------------RIHAHVLQG--------------
VITQLDR--------------AFQGFFRRVKAGEKA------------------------
------------------------------------------------------------
------------------------------------------------------------
------------------------------------------------------------
------------------------------------------------------------
------------------------------------------------------------
------------------------------------------------------------
------------------------------------------------------------
------------------------------------GYPRFKS--------KD-RWNSFH
FK----------------------------------------------------------
---------------------QVWDNSR-------------DNWFGPGKP-V--GSNRIR
LPNIGDVRIKWHRPLAGRP-----------------------------------------
------------------------------------KTLTIKR----------DGEHLST
GASRGPM-----------------ALHWYAVYVC--------------------------
------------------------------------------------------------
-----EVEPQPLPATGGEVGIDL-GVNPNFLVTSD-------------------------
------------------------------------------------------------
--------------------------------------GEFVPA-------PHYYRK---
----------TEAKLRRQQRVVSRRKRG--------------------------------
-----------------------------------------------------------G
GGRKKAVAA---------------------LKR---LH-RKVRNQRKDFHHK-TA---RK
LL-----------------------EAN--------D--VVYHENLS-VKAM--------
---------------------------SRSRLSK-SILDMGWGQFLNILYGKAAEA--GR
-RVVSVNPAY-T--SQI--CS-GCG--HV---QKV-------------------------
------------------------------------------------------------
------------------------------------------------------------
---------------------------PIGK-P--------------Y--ECGA------
------------------------------------------------------------
------------------------------------------------------------
------------------------------------------------------------
---------C--------------------------------------------------
--------------------------------------GL-VIHRDVNAALNILRMG---
-------------QGLPLGES-------------------DEVAHARRPQKPP-------
-ALAVG----
>ISCARN6
------------------------------------------------------------
---LNRKVTY----RLYPNV-------EQEAR----------------------------
------LQ----------------------------------------------------
--------------------------------------------------ETLGLHQR--
------------------------------------------------------------
-----------------------------LYN----------------------------
------------------------------------------------TALEERI-----
-------------------------------------RVYKETGK---------------
-GLSF----------------------VDQCKVLTQWRKVVPALA---------------
------------------------------------------------------------
------------------------------------------------------------
-------------------------------------GLNAQSEQV--------------
TLKRLHL--------------AFQHFFRRVKNGET-------------------------
------------------------------------------------------------
------------------------------------------------------------
------------------------------------------------------------
------------------------------------------------------------
------------------------------------------------------------
------------------------------------------------------------
------------------------------------------------------------
-----------------------------------PGFPRFKN--------IH-RYPGWG
YK----------------------------------------------------------
------------THGDGWKLHSSQGASP-------------SQGANHGEN-C--AHGKLY
LQGLGHIPIRGKARTAGTP-----------------------------------------
------------------------------------VTCEIIH-----------------
-----------------------KTGRWYASVTL--------------------------
------------------------------------------------------------
-----EMENIQRACGTEMGAFDW-GLKE-FLTVAT-------------------------
------------------------------------------------------------
-----------------------------------PQGIETVTN-------PRHLRN---
----------QLAELKRLGQEVARKIHMAQKL----------------------------
-----------------------------------------------SGRQRGFPI---S
ANLRRAIQH---------------------LAK---LH-AKVARQRKDFMHQ-AS---AR
LV-----------------------KRF--------G--AIGTEALA-VKNMVH------
-----------------------NGGAHKKGLNR-EIHAAAPATFLKMTRTKAEEA--GS
-WYEEAPTRE-IKPTQR--CH-ACW--KL---PDEKKT----------------------
------------------------------------------------------------
------------------------------------------------------------
---------------------------LSNR-E--------------H--QCPH------
------------------------------------------------------------
------------------------------------------------------------
------------------------------------------------------------
---------C--------------------------------------------------
--------------------------------------GV-TCGRDENAALVLLRWL---
-------------EMRLAGGS-------------------GSGREPSEMWSGG-------
-SFAAMKHET
>IS608
------------------------------------------------------------
-----ITYKQ----KLYKN--------DKNRR----------------------------
------ID----------------------------------------------------
--------------------------------------------------TLLRRYGA--
------------------------------------------------------------
-----------------------------LYN----------------------------
------------------------------------------------HCIALHK-----
-------------------------------------RYYRLFKK---------------
-YLKL----------------------YDLQKHITKLKKTH----RYAFLK---------
------------------------------------------------------------
------------------------------------------------------------
-------------------------------------TLGSQTMQD--------------
LTERIDK--------------AFKKFFNKKA-----------------------------
------------------------------------------------------------
------------------------------------------------------------
------------------------------------------------------------
------------------------------------------------------------
------------------------------------------------------------
------------------------------------------------------------
------------------------------------------------------------
------------------------------------KLPRFKK--------VA-NYKSFT
FK----------------------------------------------------------
---------------------SKIDKKT-------------GLNKGVGFA-I--KDNVVS
FN----------------------------------------------------------
--------------------GYSYKFIKTYAFIGKVKTLTIKR--------------DN-
------------------------TGDYFLCLVC--------------------------
------------------------------------------------------------
---ELENHPNKQTACDKSVGFDF-GLKT-FLTGSD-------------------------
------------------------------------------------------------
--------------------------------------HTKIES-------PLSFSK---
----------YLPLIKRLSKNLSKKVKG--------------------------------
-----------------------------------------------------------S
NNFKKAKKK---------------------LTQ---LH-QKIKYLRTDFFHK-LA---LK
LS-----------------------REY--------Q--TIFIEDLN-MKAM--------
----------------------------QKLWGR-KVSDLAFSEFVKILENKA-------
-NVVKIDRFYPS--SKT--CS-NCL--FV---NEEINKDFRKIGKT--------------
------------------------------------------------------------
------------------------------------------------------------
---------------------------DKER-E--------------Y--HCKY------
------------------------------------------------------------
------------------------------------------------------------
------------------------------------------------------------
---------C--------------------------------------------------
--------------------------------------GL-ELDRDLNAAINIHRVG---
-------------ASTLGVEF-------------------VRPTC---------------
----------
>IS607
----------------------------------------------------------S-
--AISITHKI----ALKPNN-------KHITY----------------------------
------FK----------------------------------------------------
--------------------------------------------------KAFGCARF--
------------------------------------------------------------
-----------------------------AYN----------------------------
------------------------------------------------WGLAKWK-----
-------------------------------------ENYQLGIKTSH------------
---------------------------LQLKKEFNALKKS-----QFNFVY---------
------------------------------------------------------------
------------------------------------------------------------
-------------------------------------EVTKYATQQ--------------
PFIHLNL--------------AFNKFFRDLEKGLV-------------------------
------------------------------------------------------------
------------------------------------------------------------
------------------------------------------------------------
------------------------------------------------------------
------------------------------------------------------------
------------------------------------------------------------
------------------------------------------------------------
------------------------------------SYPKFKK--------KREFQGSFY
IG----------------------------------------------------------
-----------------------------------------GDQIKIIQT-A--NTDYLK
IPNLPPIKLTEKLRFQGKI-----------------------------------------
------------------------------------HNATITQ-----------------
-----------------------KGDHFYVSISC--------------------------
-----------------------------------------------------------D
IDESEYKRTHKLQESHNKLGIDI-GIKS-FVSLSN-------------------------
------------------------------------------------------------
--------------------------------------GLNIYA-------PKPLDK---
----------LTRKLVRISRQLSKKIHPKTKGDKTRK-----------------------
-----------------------------------------------------------S
NNYLKHSKK---------------------LTH---LH-EKIANIRLDFLHK-LT---SS
LI-----------------------RHS--------N--SFCLESLK-VKNM--------
--------------------------FKNHRLAK-SLSDISMSVFNTLLEYKAKYS--NK
-EILRADTYYPS--SKT--CS-NCQ--KV---KQDLK-----------------------
------------------------------------------------------------
------------------------------------------------------------
---------------------------LKDR-I--------------Y--QCLE------
------------------------------------------------------------
------------------------------------------------------------
------------------------------------------------------------
---------C--------------------------------------------------
--------------------------------------GF-ELDRDINAAINLLKHL---
-------------VGRVTAEF-------------------TPMDLTALLNDLS-------
-NNRLATSKV
>EFT53053.1
--------------------------------------------ITEPATPKLDKNDPD-
--VVVRSYKF----ALRPTT-------SQERK----------------------------
------LR----------------------------------------------------
--------------------------------------------------QHTGAARF--
------------------------------------------------------------
-----------------------------VYN----------------------------
------------------------------------------------YLISQWR-----
-------------------------------------DDILIRAEEKERGVPEDGLTPFT
FKLSA----------------------YDMRNYWNRTKGE-----CAPWWP---------
------------------------------------------------------------
------------------------------------------------------------
-------------------------------------EVSKEIGND--------------
AARRAHD--------------SIENWHDSRGGKRKGRRV---------------------
------------------------------------------------------------
------------------------------------------------------------
------------------------------------------------------------
------------------------------------------------------------
------------------------------------------------------------
------------------------------------------------------------
------------------------------------------------------------
------------------------------------GFPRFHK--------RG-CHESCT
FS----------------------------------------------------------
-------------------------------------------TGTIRVN-P--DRHSVA
LPRIGTIKTRENTRELQRKIAKGTARI---------------------------------
------------------------------------TQATISR-----------------
-----------------------GFNYWHVSFTM--------------------------
------------------------------------------------------------
--YEKKHIPETHAHSGSVAGVDM-GVGD-HVIVAA-------------------------
------------------------------------------------------------
--------------------------------TPNGDEIMRRGL-------PQSVTK---
----------DEARVRHLQRKLSRKHGPDKRTKTTP------------------------
-----------------------------------------------------------S
NRWIRANNQ---------------------VRK---YR-NTMANVRRDLAAK-TA---HG
LA-----------------------KNY--------E--TVVIEDLN-VQAMMTR-----
------------------------GGAHKRGLNR-AIAQASFADLRRRITYKTRWN--GG
-TTIVADRWFPS--SKT--CS-ECG--EV---KSKLS-----------------------
------------------------------------------------------------
------------------------------------------------------------
---------------------------LSER-E--------------Y--ICHR------
------------------------------------------------------------
------------------------------------------------------------
------------------------------------------------------------
---------C--------------------------------------------------
--------------------------------------GV-AVDRDLNAATNLAKLA---
-------------APKSGVDF-----------------HGTGSSPGMGRGGAG-------
-KTSSPSGEL
>ISBlo12
------------------------------------------------------------
--SAYEAVRI----RLDPTP-------RQTRL----------------------------
------LE----------------------------------------------------
--------------------------------------------------SHAGGARF--
------------------------------------------------------------
-----------------------------AYN----------------------------
------------------------------------------------LMLAHVR-----
-------------------------------------RQISLGEK---------------
PDWTL----------------------YAMRRWWNEWKDE-----IAPWWR---------
------------------------------------------------------------
------------------------------------------------------------
-------------------------------------ENSKEAYGS--------------
AFEWLSQ--------------ALRNWSDSRKGRRAGRRVGW-------------------
------------------------------------------------------------
------------------------------------------------------------
------------------------------------------------------------
------------------------------------------------------------
------------------------------------------------------------
------------------------------------------------------------
------------------------------------------------------------
--------------------------------------PKYKS--------KRSSVPRFA
YT----------------------------------------------------------
------------------------------------------TGSFGLIE-D--DPKALR
LPRIGRVHCMENATERVHGRRI--------------------------------------
------------------------------------VRMTVSR--------------H--
------------------------AGFWYAALTV--------------------------
----------------------------------------------------------ER
PTESVPAKNRKRKNHDRQVGVDL-GVRT-LATLSD-------------------------
------------------------------------------------------------
--------------------------------------GTTFPN-------PRNYVR---
----------TQRKLRHAQQSLSRRDRG--------------------------------
-----------------------------------------------------MSHGCGS
KRYNRALER---------------------VRR---IH-ARIAAQRADNIGK-LT---TW
LA-----------------------DNY--------S--DISIEDLN-VQGMSH------
----------------------------NRRLAK-HILDADFHEFRRQLEYKTARA--GT
-RLHVIDRWYPS--SKT--CS-NCG--TV---KAKLS-----------------------
------------------------------------------------------------
------------------------------------------------------------
---------------------------LSER-V--------------Y--HCEE------
------------------------------------------------------------
------------------------------------------------------------
------------------------------------------------------------
---------C--------------------------------------------------
--------------------------------------GL-VIDRDVNAAINIQVAG---
-------------SAPETLNA-------------------RGGSVGQTRLECG-------
-TMRHPAKRE
>ISC1316
------------------------------------------------------------
----TLGFRF----RAYTDE-------QTLRA----------------------------
------LK----------------------------------------------------
--------------------------------------------------AQLKLTCE--
------------------------------------------------------------
-----------------------------IYN----------------------------
------------------------------------------------TLRWADI-----
-------------------------------------YFYQRDGK---------------
-GLTQ----------------------TELRQLALDLRKQDDEYK---------------
------------------------------------------------------------
------------------------------------------------------------
-------------------------------------QLYSQVVQQ--------------
VADRYSE--------------AKKRFFEGLA-----------------------------
------------------------------------------------------------
------------------------------------------------------------
------------------------------------------------------------
------------------------------------------------------------
------------------------------------------------------------
------------------------------------------------------------
------------------------------------------------------------
------------------------------------RFPKEKK--------PH-KYYSLV
YT----------------------------------------------------------
------------------QSGWKILHVR-------------EIRKGKKNK-K--KLITLK
LSNLGTFKV---------IVHRDFPLDKV-------------------------------
------------------------------------KRVVVKL--------------T--
-----------------------RSERIYITFVV--------------------------
------------------------------------------------------------
-----DHEFPKLPNTGKVVAIDV-GVEK-LLITSD-------------------------
------------------------------------------------------------
--------------------------------------GEYFPN-------LRPYEK---
----------ALWKVKHIHRELSRKKFL--------------------------------
-----------------------------------------------------------S
NNWFKAKVK---------------------LAR---AY-EHLKNLRTDLYMK-LG---KW
FA-----------------------EHY--------D--VVVMEGIH-AKQL--------
------------------------VGKSLRSLRR-RLSDVGFGELRGVLKYQLEKY--GK
-KLILVNPAY-T--SKT--CA-RCG--YV---KNDLS-----------------------
------------------------------------------------------------
------------------------------------------------------------
---------------------------LSDR-V--------------F--VCPN------
------------------------------------------------------------
------------------------------------------------------------
------------------------------------------------------------
---------C--------------------------------------------------
--------------------------------------GW-IADRDYNASLNILRGS---
-------------GSERPLVW-------------------SSALYQYSGKVGL-------
----------
>EES54015.1
------------------------------------------------------------
----QTGKRF----RAYPTP-------AQEKI----------------------------
------LL----------------------------------------------------
--------------------------------------------------RWIGHQRF--
------------------------------------------------------------
-----------------------------IYN----------------------------
------------------------------------------------AKVSEDR-----
--------------------------------------YYRAFAK---------------
-KAVS----------------------LSGTPVPVDQEYARFIGPETSWLR---------
------------------------------------------------------------
------------------------------------------------------------
-------------------------------------EVPSPILRN--------------
GAVRWKQ--------------AYARFFSGLARR---------------------------
------------------------------------------------------------
------------------------------------------------------------
------------------------------------------------------------
------------------------------------------------------------
------------------------------------------------------------
------------------------------------------------------------
------------------------------------------------------------
--------------------------------------PTFKG--------KD-GRQSVW
IT----------------------------------------------------------
------------------------SELF-------------SFRTNDETH-C--EELILG
TKKFPLGVLSFKAQTPYSRP----------------------------------------
------------------------------------ASLHVSV-----------------
-----------------------EAGKWFVSFSS--------------------------
--------------------------------------------------DDGLPEPKEE
DTISWLRMLSEEELEGKTLGFDR-GVVT-PVMVSS-------------------------
------------------------------------------------------------
----------------------------------GRRIDFSDIQ-------KSRMEK---
----------KERSRKRWQRKLARQQKG--------------------------------
-----------------------------------------------------------S
QNRKKTKRR---------------------LSR---SF-EYVKNVRKDVIHK-AT---RD
FV-----------------------SDS--------DRTLFVVEDLK-VKHMTR------
---------SPEPKKDESGRYVRNGARAKAGLNR-AILASCWGLFVVLLSYKARRA--GK
-LVLKVSPQF-S--SQE--CA-RCG--HI---HPDNR-----------------------
------------------------------------------------------------
------------------------------------------------------------
---------------------------PSQA-G--------------F--VCQR------
------------------------------------------------------------
------------------------------------------------------------
------------------------------------------------------------
---------C--------------------------------------------------
--------------------------------------GL-TDNADHNASRVIAKRG---
-------------IRLLLEGN-------------------APGAGSENSKR---------
----------
>ISBlo15
------------------------------------------------------------
--ATEDGQQV----PLYSTNPDVV------------------------------------
------MR----------------------------------------------------
--------------------------------------------------WLCDGWRC--
------------------------------------------------------------
-----------------------------RYN----------------------------
------------------------------------------------QLRSRRT-----
-------------------------------------KWDRESQTAVPLNGRPDMRSDRQ
ARLEC----------------------SWLT-----------------------------
------------------------------------------------------------
------------------------------------------------------------
-------------------------------------AMPAMVLQS--------------
PNRIENT--------------DWWSANKRRRTLKKKHRNPGMM-----------------
------------------------------------------------------------
------------------------------------------------------------
------------------------------------------------------------
------------------------------------------------------------
------------------------------------------------------------
------------------------------------------------------------
------------------------------------------------------------
--------------------------------------PRFKS--------RHDDLYFVC
WH----------------------------------------------------------
-------------------------NKG-------------SNANYRRLN-R--HHGEVV
IT----------------------------------------------------------
-----------------GQNPGEYRLDGQPCRYSIHIRVRVSQ-----------------
------------------------PIRDYTSIGV--------------------------
------------------------------------------------------NWTRRT
LVFVNDPLPIGRERTGAMVGLDR-GCAH-TLATSD-------------------------
------------------------------------------------------------
-------------------------------------NRFLDLP-------KQRLER---
----------IDREIRRRQKAQARRVNMSGKTVREYRRNP--------------------
-----------------------------------------------------------S
RTYERTGRE---------------------ISR---LY-AKAHRIIDDWQHK-TT---SM
LV-----------------------HDY--------D--LIGLEDLN-LQGMSRKA----
---------KAKPDPDRPGAYLHNGQSAKHGLNH-ALRSAGLAGIVEKLEYKTRLT--GQ
NRLILVNPAY-T--SQT--CS-ECG--YC---DSRNR-----------------------
------------------------------------------------------------
------------------------------------------------------------
---------------------------ESQA-D--------------F--ECKQ------
------------------------------------------------------------
------------------------------------------------------------
------------------------------------------------------------
---------C--------------------------------------------------
--------------------------------------HM-SMNADLNAANNILKRG---
-------------LNHLIGLD-------------------EAEHARTEPDAQP-------
-AYRGKDASA
>ZP_06965611.1
------------------------------------------------------------
--FMLLCKKI----KLDLSE-------QDMAT----------------------------
------LE----------------------------------------------------
--------------------------------------------------FMQGKCRG--
------------------------------------------------------------
-----------------------------LYN----------------------------
------------------------------------------------WWVMKLR-----
----------------------------------------------------------DG
EKWRF----------------------NACKKTLAESRAYDPELN---------------
------------------------------------------------------------
------------------------------------------------------------
-------------------------------------QVYGKLLAE--------------
VYYRLDG--------------AMRAFFRRVANGET-------------------------
------------------------------------------------------------
------------------------------------------------------------
------------------------------------------------------------
------------------------------------------------------------
------------------------------------------------------------
------------------------------------------------------------
------------------------------------------------------------
--------------------------------------PGFPR--------VRPRHGFFT
LC----------------------------------------------------------
-------------------------------------------HPAMYLT-L--EGNMLM
LPTGGKGKHKRFPAIRAHLTEEPPEGF---------------------------------
------------------------------------REVAISR--------------DG-
------------------------RGNYYASFSY--------------------------
------------------------------------------------------------
------REPEQAKRDGNTVAFDL-GIKT-LATGVT-------------------------
------------------------------------------------------------
----------------------------------EEGRIYHIGG-------FKGSRW---
----------YNKQLDRLRSKRSKCKKK--------------------------------
-----------------------------------------------------------S
RRYLHLSKV---------------------YKR---VS-QRKRNKQRDSLHK-AS---HL
IA-----------------------RRL--------VERTVVVGDLS-QRQM--------
--------------------VMKEHQERNKALNRAVYNDWGLYAFVQMLKYKCQRY--GK
-ELQFVDERN-T--SKQ--CS-GCG--NL---HAMP------------------------
------------------------------------------------------------
------------------------------------------------------------
---------------------------LWKR-T--------------Y--QCAE------
------------------------------------------------------------
------------------------------------------------------------
------------------------------------------------------------
---------C--------------------------------------------------
--------------------------------------GL-VMDRDENSAHNILTRF---
-------------LARRGPYT-------------------QARPERDVLQATQ-------
-SGVEVMGTS
>ISDka1
------------------------------------------------------------
--RVARTIVV----ETPPIPR------RLFRV----------------------------
------------------------------------------------------------
---------------------------------------------------FAELEG---
------------------------------------------------------------
-----------------------------MYR----------------------------
--------------------NMVEQ-----------------------LVLHAVR-----
-------------------------------------EGVPSFTR---------------
--LKA----------------------LKYRELRSLYP----------------------
------------------------------------------------------------
------------------------------------------------------------
-------------------------------------QLPSHYAYT--------------
ACQDASA--------------RAKSFLRLKKKGLVEREH---------------------
------------------------------------------------------------
------------------------------------------------------------
------------------------------------------------------------
------------------------------------------------------------
------------------------------------------------------------
------------------------------------------------------------
------------------------------------------------------------
--------------------------------------PEVDS--------VSIWLDDHL
WR----------------------------------------------------------
---------------------------A-------------NGLTSIEVA-T--HNGWIP
LE----------------------------------------------------------
----------------VIPHKQYWKYVNKGWRLASEAKIKLDR-----------------
-----------------------KSRKLLVYLTF--------------------------
------------------------------------------------------------
------AKEVEEYKPRGYVSVDV-NEDN-VTVLID-------------------------
------------------------------------------------------------
----------------------------------GVAYLFETNM-------KRVVLG---
----------YYYRRKRVQEKYDVVYGTN-------------------------------
------------------------------------------------------------
--FSRKKRI---------------------LRK------LKEKKKKDDARWK-IA---SI
IV-------------------REAFKRR--------Y--AIVMEKLG-KRPGEKMV----
------------------------SRIRDSQLRH-RVFQASFKGVQRAIEEKAREY--GV
-PVIYVDPKN-T--SRL--CP-VHG--SK---IVYG------------------------
------------------------------------------------------------
------------------------------------------------------------
---------------------------DESR-I--------------G--KCER------
------------------------------------------------------------
------------------------------------------------------------
------------------------------------------------------------
---------G--------------------------------------------------
--------------------------------------GE-IWHRDVVAVWNLLLKT---
-------------LRGGGSSA-------------------PSPAGLPVDGSPV-------
-PLGSTAAHE
>ISTko2
------------------------------------------------------------
--TIKLTAKF----KLKNPPE------E--------------------------------
------LN----------------------------------------------------
--------------------------------------------------DLFSTYRE--
------------------------------------------------------------
-----------------------------IVN----------------------------
------------------------------------------------HLISYAF-----
-------------------------------------ENNVTSFY---------------
-RLKK----------------------ETYKSLRKEYP----------------------
------------------------------------------------------------
------------------------------------------------------------
-------------------------------------ELPSHYHYT--------------
ATQMATM--------------IYKSYRKRKKKGKANGR----------------------
------------------------------------------------------------
------------------------------------------------------------
------------------------------------------------------------
------------------------------------------------------------
------------------------------------------------------------
------------------------------------------------------------
------------------------------------------------------------
--------------------------------------PVFKK--------DAIMLDDHL
FK----------------------------------------------------------
------------------------------------------------LD-L--EAGVIK
LSTPSGRVELEFYPSKYHEKFRDWKI----------------------------------
------------------------------------GQAWLVR-----------------
-----------------------TPKGVFINVVF--------------------------
------------------------------------------------------------
------SREVEVREPEAFVGVDL-NENNVTLSLPN-------------------------
------------------------------------------------------------
----------------------------------GEFVQILTHE-------REIRTG---
----------YFLKRRKIQKKLRTRKK---------------------------------
------------------------------------------------------------
-----RKEL---------------------LEK---YG-QRERNRLDDLYHK-LA---NK
IV--------------------ELAERY--------S--GIALEDLT-EIRDSI------
--------------------------RYSAEVNG-RLHRWSFRKLQNIIEYKAKLK--GI
-KVVFVNPAY-T--SSL--CP-VCG--RK---LSP-------------------------
------------------------------------------------------------
------------------------------------------------------------
---------------------------NGHR-V--------------L--KCPK------
------------------------------------------------------------
------------------------------------------------------------
------------------------------------------------------------
---------C--------------------------------------------------
--------------------------------------GF-EADRDVIGSWNISLRA---
-------------LKMWGVSV-------------------PPESPTMKTGVGK-------
-VGRSDVYEL
>YP_319874
------------------------------------------------------------
--PIRATVSM----KIGLSDS------LLA------------------------------
------------------------------------------------------------
------------------------------------------------------------
------------------------------------------------------------
-----------------------------FVN----------------------------
------------------------------------------------NYVRALR-----
----------FSI---------------------FWMKENVKNPNEKGTLSKVHEGLYGK
LKEDY-------------------------------------------------------
------------------------------------------------------------
------------------------------------------------------------
-------------------------------------NLPPKVSAD--------------
CYRDALA--------------IYKSWYNNPKRGRFP------------------------
------------------------------------------------------------
------------------------------------------------------------
------------------------------------------------------------
------------------------------------------------------------
------------------------------------------------------------
------------------------------------------------------------
------------------------------------------------------------
--------------------------------------RVYKP--------TVWLTPKRS
YT----------------------------------------------------------
------------------------------------------------VD-L--DRMVVK
ITSVGELPILGYPRNLKEYANWDM------------------------------------
------------------------------------KEARLTI-----------------
-----------------------RDGKAFLKVVF--------------------------
------------------------------------------------------------
------EKPKVKIQPKGSVAVDI-NMSE-IVVGKD-------------------------
------------------------------------------------------------
----------------------------------DSHYVRIPTR-------LHESHH---
----------FKTLAENLQKKYPRRWKEN-------------------------------
------------------------------------------------------------
---KRILHR---------------------IRS---FH-HKAKLIMEDFARK-VG---KW
VV------------------EIAWDLGA--------N--VIKLENLK-NLIRNVN-----
--------------------------KLSAEFRD-KLYLMQYHRIQYWIEWQARKH--GM
-NVEYVNPSY-S--SVS--CP-KCG--RK---MVE-------------------------
------------------------------------------------------------
------------------------------------------------------------
---------------------------IAHR-Y--------------F--HCPS------
------------------------------------------------------------
------------------------------------------------------------
------------------------------------------------------------
---------C--------------------------------------------------
--------------------------------------GY-ENDRDVIAIMNLNGRG---
-------------SLTLSTAP-------------------QMRDVIPNR-----------
----------
>ISC1904
------------------------------------------------------------
--YVHFTYSI----KNDKREE------SKELIKEYTTL----------------------
------LQ----------------------------------------------------
------------------------------------------------------------
------------------------------------------------------------
------------------------------------------------------------
------------------------------------------------KAIDYLW-----
-------------------------------------SLTKIQVRKNGNYKITLPKKKEV
YKPLR----------------------DELEKIN--------------------------
------------------------------------------------------------
------------------------------------------------------------
-------------------------------------HLASHYVDK--------------
AINDAFS--------------ILKSWRKRAIKGRASIEK---------------------
------------------------------------------------------------
------------------------------------------------------------
------------------------------------------------------------
------------------------------------------------------------
------------------------------------------------------------
------------------------------------------------------------
------------------------------------------------------------
--------------------------------------PRVKK--------AYVRIKTTL
RK----------------------------------------------------------
------------------------------------------------VV-G--ESVRIT
VR----------------------------------------------------------
------------------PYEYITFSWSKSWFSRRVRELELGEP----------------
---------------------IIKEEKVYLPFRY--------------------------
------------------------------------------------------------
--------KLPWATPLNFLAIDS-NLYT-LDAYDG-------------------------
------------------------------------------------------------
---------------------------------EKFVTISLKQL-------YSLKYS---
----------MEVKRAKVQSFASKHTKR--------------------------------
------------------------------------------------------------
-----GREL---------------------LRK---YS-HRERNRVLDFVHK-FV---NA
LL-----------------------DLY--------PMTFFAVEKLN-KESM--------
------------------------FVDANDSLSR-KISRTVWRSIHRVLKYKAPLY--GS
-FVKEVNPRF-T--SRS--CP-RCG--FV---SR--------------------------
------------------------------------------------------------
------------------------------------------------------------
---------------------------KVGK-T--------------F--ECER------
------------------------------------------------------------
------------------------------------------------------------
------------------------------------------------------------
---------C--------------------------------------------------
--------------------------------------GF-KLDRQLNASLNIYLKM---
-------------CGFPHIRD------------------IARVWVGVIPLMGR-------
-RG-MNGFPR
>ISDge19
------------------------------------------------------------
--KITLTAKL----KLRHTP--------EQKKA---------------------------
------LD----------------------------------------------------
--------------------------------------------------AVTLAYRD--
------------------------------------------------------------
-----------------------------ALN----------------------------
------------------------------------------------FTSQKAF-----
-------------------------------------EMGKTSNAAKIQREVYATLRERF
------------------------------------------------------------
------------------------------------------------------------
------------------------------------------------------------
-------------------------------------GLGAQMACS--------------
VPRYVGA--------------VYKTLWAKAKQSKAAREVNPKAKRYKGLDNA--------
------------------------------------------------------------
------------------------------------------------------------
------------------------------------------------------------
------------------------------------------------------------
------------------------------------------------------------
------------------------------------------------------------
------------------------------------------------------------
--------------------------------------PKFVS--------RTLSYQYQR
DY----------------------------------------------------------
------------------------------------------------SF-K--KGQQVS
ISTLNGRVVLPYEGYAKHLEYIAQGAEIGA------------------------------
------------------------------------GKLWYSK-----------------
-----------------------AKKQYFLLVPL--------------------------
------------------------------------------------------------
---TFELPDPDPMTHKQVVGVDV-GMRY-FATASN-------------------------
------------------------------------------------------------
-------------------------------TSGKALFKSGKAT-------LRKAER---
----------FQKARKSLQQKG--------------------------------------
------------------------------------------------------------
-----TRSA---------------------VRRLVQLS-GRERRFIAETNHA-IA---AE
IL-----------------------SRF--------PNAFIGVEELT-GVRDRTERRS--
---------RKNSS------------EKTRKANR-RRARWSYAELLSFLAYKAPLH--GS
-MVVKVDAHY-T--SQT--CP-RCG--HC---SRENRP----------------------
------------------------------------------------------------
------------------------------------------------------------
---------------------------HKGL-M--------------F--ICES------
------------------------------------------------------------
------------------------------------------------------------
------------------------------------------------------------
---------C--------------------------------------------------
--------------------------------------GY-QLHADLVGARNIGLRA---
-------------LLVRQDWA-------------------STGCLSCTPGRPQ-------
-SADPQAGSA
>ISNph22
------------------------------------------------------------
--EVRRTVPV----SLDVDSD------DAALLEDTVDT----------------------
------------------------------------------------------------
------------------------------------------------------------
------------------------------------------------------------
------------------FLWSAQYVVDHAFE----------------------------
------------------------------------------------------------
-------------------------------------GEYVTTSKTTLDDETYDDVREKT
D-----------------------------------------------------------
------------------------------------------------------------
------------------------------------------------------------
-------------------------------------EFNGGLVQA--------------
ARNKAAE--------------ACKSVVARWKNDKKASK----------------------
------------------------------------------------------------
------------------------------------------------------------
------------------------------------------------------------
------------------------------------------------------------
------------------------------------------------------------
------------------------------------------------------------
------------------------------------------------------------
--------------------------------------PTFTS--------PHVVYDHRT
AT----------------------------------------------------------
---------------------------------------------------F--HDDYVS
LATTDGRIEADYVLPDEDSDTPHSEYLFSDEYET--------------------------
------------------------------------TGAELHS-----------------
-----------------------HDGDWVLHVHC--------------------------
-----------------------------------------------------------K
KEVESDTSEQPTTENGTVLGVDL-GVNN-LAVAST-------------------------
------------------------------------------------------------
-----------------------------------GTFWTGDEF-------DHWRRE---
----------YEKRRGSLQQCGTRWAHEN-------------------------------
------------------------------------------------------------
------------------------------IQS---VG-RKEEGRFKQMLHR-IS---NE
LV------------------SEARENEC--------S--VIAFEDLT-DIRERT------
-------------------------------GAS-WGHKWAFNRLYDYVEYKAEEY--GI
-SVEQVDPEN-T--SRR--CS-HCG--FT---HPDN------------------------
------------------------------------------------------------
------------------------------------------------------------
---------------------------RDDE-D--------------F--ECLK------
------------------------------------------------------------
------------------------------------------------------------
------------------------------------------------------------
---------C--------------------------------------------------
--------------------------------------GY-ENHADYNAAKNIGLRY---
-------------LRRNQTGG-------------------DGGAPLGVRLNSG-------
-TLNVNGGYS
>YP_516804.1
------------------------------------------------------------
--LIIRVYKL----PFRTSQD------NLNRLYACNRI----------------------
------------------------------------------------------------
------------------------------------------------------------
------------------------------------------------------------
--------------------------SAQIWN----------------------------
------------------------------------------------QCLDLAK-----
-------------------------------------EHGQRTNTWLSRKELHLATKGRY
------------------------------------------------------------
------------------------------------------------------------
------------------------------------------------------------
-------------------------------------PIHSQSIQA--------------
VYEKYLD--------------ARENALQARALGYTQ------------------------
------------------------------------------------------------
------------------------------------------------------------
------------------------------------------------------------
------------------------------------------------------------
------------------------------------------------------------
------------------------------------------------------------
------------------------------------------------------------
--------------------------------------IRYPY--------KEKHHFNTR
WK----------------------------------------------------------
--------------------------------------------KDGFRI-G--EKGRIE
LS----------------------------------------------------------
------------LGLWEGKRQKPITVRVAHCPPGQIKEIELVY-----------------
------------------------DRGLKLAMAF--------------------------
------------------------------------------------------------
----EDGISPKANPAQGTAAIDL-GEIHTLASVTD-------------------------
------------------------------------------------------------
--------------------------------QGQGLLITGRKL-------RSIKRL---
----------RNKKLKELQRKMAHCQKG--------------------------------
-----------------------------------------------------------S
RQWKKYRRA---------------------FHY---VL-SKSEAQLTDALHK-TT---RE
FV------------------RWCLDNAV--------K--DVVIGDVE-GIQRHTSPKK--
---------KQTQR------------KRSRRINQ-NLSQWTFGKTRRYLQYKLAAE--GI
-SLKKVDEAY-T--TQT--CP-VCG--KR---RV--------------------------
------------------------------------------------------------
------------------------------------------------------------
---------------------------PSSR-T--------------Y--HCG-------
------------------------------------------------------------
------------------------------------------------------------
------------------------------------------------------------
---------C--------------------------------------------------
--------------------------------------GY-VQHRDLHGAGNILTQH---
-------------LYGHYQAI-------------------VLKDYKYLRIA---------
----------
>YP_003570103.1
------------------------------------------------------------
----YLTRKF----HIEGTEQ------LERLSRSSAD-----------------------
------------------------------------------------------------
------------------------------------------------------------
------------------------------------------------------------
-----------------------------LWN----------------------------
------------------------------------------------SVCKWYW-----
-------------------------------------RTVDRQDHWISKTAMRRWHCKGH
D-----------------------------------------------------------
------------------------------------------------------------
------------------------------------------------------------
-------------------------------------VLPSQTAQE--------------
VAGQFYE--------------AIGSWHDNDRKGNPPKRCD--------------------
------------------------------------------------------------
------------------------------------------------------------
------------------------------------------------------------
------------------------------------------------------------
------------------------------------------------------------
------------------------------------------------------------
------------------------------------------------------------
--------------------------------------KTYNV--------LRWTYQGVT
LR----------------------------------------------------------
------------------------------------------------------EDGVLR
LSTKRGEDSILIDWPVDEEP----------------------------------------
------------------------------------RTVEIGK-----------------
-----------------------ASDGFVVRAQY--------------------------
------------------------------------------------------------
-----DREPVDRTTGDKVAGVDL-GEKH-LAAVFT-------------------------
------------------------------------------------------------
--------------------------------GDDAFTINGGEL-------RALRHY---
----------QNSLKAKLDAKIDRKERGSNRWKKLVET----------------------
------------------------------------------------------------
------------------------------KRK---QL-DHIDNKIMDLLHK-LS---RK
VV------------------EMLLERRV--------S--AVGIGDVR-GIRDRI------
--------------------------DYGTKMNQ-RLHQWVYGEFARMIEYKAELA--GI
-TVERIDEAY-T--SQE--CP-KCG--HR---KK--------------------------
------------------------------------------------------------
------------------------------------------------------------
---------------------------PSGR-E--------------Y--TCSE------
------------------------------------------------------------
------------------------------------------------------------
------------------------------------------------------------
---------C--------------------------------------------------
--------------------------------------SF-HGHRDVAGAANIRRKY---
-------------VGQEPTGS-------------------KTRLPGVMASPLG-------
-VRFRPHLSC
>ISNph5
------------------------------------------------------------
--TATTTKTL----EATLAPP------TAHKERKLCDL----------------------
------LD----------------------------------------------------
------------------------------------------------------------
------------------------------------------------------------
-----------------------------TYR----------------------------
------------------------------------------------AGLHEAF-----
-------------------------------------EAGCETMTATSDVVTPY------
------------------------------------------------------------
------------------------------------------------------------
------------------------------------------------------------
-------------------------------------DLPYQAKAA--------------
LCNYVPQ--------------LHGTYDAQELDDDHPVRLTNQA-----------------
------------------------------------------------------------
------------------------------------------------------------
------------------------------------------------------------
------------------------------------------------------------
------------------------------------------------------------
------------------------------------------------------------
------------------------------------------------------------
--------------------------------------AEFDH--------SPERDYEFT
WW----------------------------------------------------------
-----------------------------------------------VPQPGRGTNFWIP
LRINPAQEELWHDIVDGEASA---------------------------------------
------------------------------------GQLRLQR-----------------
-----------------------HRTSWTLHVTV--------------------------
------------------------------------------------------------
EFPVKEPGYEPTDDDVTPVGFDI-GEAH-LLAGCA-------------------------
------------------------------------------------------------
---------------------------CEQGTPTDPLLINGGRA-------RHLRKE---
----------MHTTLKRLQERDAAEWR---------------------------------
------------------------------------------------------------
------------------------------IDE---RF-DHYQNALTDIIEK-AS---RQ
AI------------------EYACRFEK--------P--VVVLEDLS-YIREDL------
--------------------------DYGEWMNR-RLHAWAFARLQERIEDKARES--GI
-PVEYIRPEY-T--SQT--CH-ECG--HI---GY--------------------------
------------------------------------------------------------
------------------------------------------------------------
---------------------------RDGD-E--------------F--RCQN-DE---
------------------------------------------------------------
------------------------------------------------------------
------------------------------------------------------------
---------C--------------------------------------------------
--------------------------------------WVSEYHADINAAVNIADRH---
-------------DPWGESLP-------------------LKPAGDDISRDGS-------
-ACDSAATPT
>ISFac11
------------------------------------------------------------
--QDVIILKL----KIDNDKLN-----NNTIKA---------------------------
------LN----------------------------------------------------
--------------------------------------------------TIFLEAKW--
------------------------------------------------------------
-----------------------------LYN----------------------------
--------------------YVINKEFNNDIFNIDPKIKNVQVYVIDHYETRKLK-----
------------------------------------------------------------
------------------------------------------------------------
------------------------------------------------------------
------------------------------------------------------------
-------------------------------------YLSSQMKEE--------------
IINRAMD--------------NIRGLHKLKEKGLKIGK----------------------
------------------------------------------------------------
------------------------------------------------------------
------------------------------------------------------------
------------------------------------------------------------
------------------------------------------------------------
------------------------------------------------------------
------------------------------------------------------------
--------------------------------------LKFKS--------FITSIPLNQ
YT----------------------------------------------------------
---------------------------------------------ITYKI-I--NNNYIK
IQNIKQLLK---------------------------------------------------
----------------------VNGLDNLECYYEPASALLIN------------------
-----------------------KNSNYYINITA--------------------------
------------------------------------------------------------
--YKNKYILEKPVNNQKIISFDL-GIKN-QLTCSN-------------------------
------------------------------------------------------------
-----------------------------------------GSI-------LNYNIP---
----------KSRKEIRLQRSLSRKAKYAEGTKKLSRGQ---------------------
-----------------------------------------------------------S
RNYYKNKNK---------------------LNK---EQ-NKTMNKRKDTINK-IT---HY
LT-----------------------SNY--------D--IVVTQNDN-IRGW--------
----------------------------KYLFGK-RIESTGIGGIIDALKHKA------S
-TLILIDRFIPT--TKE--CS-KCH--NK---YDIK------------------------
------------------------------------------------------------
------------------------------------------------------------
---------------------------LDER-I--------------Y--QCHN------
------------------------------------------------------------
------------------------------------------------------------
------------------------------------------------------------
---------C--------------------------------------------------
--------------------------------------GF-IIDRDYNSSLNMIYYG---
-------------TIKLNELL-------------------KIKNKKLNNYFKK-------
-YNINLNVPM
>CRv-1
------------------------------------------------------------
--KFLCCKTI----EIYPNL-------EQKNI----------------------------
------IL----------------------------------------------------
--------------------------------------------------KWMDLFIN--
------------------------------------------------------------
-----------------------------MYN----------------------------
------------------------------------------------HTNYFIN-----
-------------------------------------NNIYDFTNRKIKSNVKEILNFRK
LRDNY----------------------IKNKKNETCKD----------------------
------------------------------------------------------------
------------------------------------------------------------
-------------------------------------EINKHMLDE--------------
AINHCVS--------------KHKSCITNYFSKNIKF-----------------------
------------------------------------------------------------
------------------------------------------------------------
------------------------------------------------------------
------------------------------------------------------------
------------------------------------------------------------
------------------------------------------------------------
------------------------------------------------------------
--------------------------------------FRIRN--------MKKNRRKKI
LI----------------------------------------------------------
--------------IEKGLFSKKKNGFC-------------LTKLQEIKS-S--ESIGVN
------------------------------------------------------------
------------------------------------KTSILQY-----------------
---------------------DKHLNKFTLFIPI--------------------------
------------------------------------------------------------
------EKNTTNIENRTKCGIDP-GIRT-FLTCYS-------------------------
------------------------------------------------------------
--------------------------------KKEILEIGENCY-------EKYKN----
----------NYKKIDKTRELFDKK-----------------------------------
-----------------------------------------------------------E
INKKQFTKS---------------------INH---NF-DKIRNLTKDLHFK-VS---SY
LC-----------------------KKF--------N--IITIGKIS-TSSIVLN-----
------------------------TNNLNKISKR-CMLSLSHFKFREILEYQCNKY--NT
-QLNIVDESY-T--TKT--CS-NCK--EL---NNI-------------------------
------------------------------------------------------------
------------------------------------------------------------
---------------------------GSSK-K--------------Y--QCKS------
------------------------------------------------------------
------------------------------------------------------------
------------------------------------------------------------
---------C--------------------------------------------------
--------------------------------------NF-KCDRDINASINIYLK----
------------------------------------------------------------
----------
>ISvMimi_1
------------------------------------------------------------
--VFISSEKI----RIYPTK-------DQQKI----------------------------
------LQ----------------------------------------------------
--------------------------------------------------TWFRLFAY--
------------------------------------------------------------
-----------------------------MYN----------------------------
------------------------------------------------CTIDYIN-----
------------------------------------------SKKVVLESGRINVAATRK
VCNKI----------------------SVRKAQKTIRDNLIQSTNP--------------
------------------------------------------------------------
------------------------------------------------------------
-------------------------------------SIMTHIIDE--------------
AIGLACS--------------NYKTCLTNYIERHIKK-----------------------
------------------------------------------------------------
------------------------------------------------------------
------------------------------------------------------------
------------------------------------------------------------
------------------------------------------------------------
------------------------------------------------------------
------------------------------------------------------------
--------------------------------------FDIKP--------WNMSKRKKI
II----------------------------------------------------------
--------------IEANFFKKGTFCPT-------------VFP----KM-E--SSKPLT
MID---------------------------------------------------------
------------------------------------KTVTLQY-----------------
---------------------DSDTRKYILFVPR--------------------------
------------------------------------------------------------
-----VTPKYSVNKEKNSCGIDP-GLRD-FLTVYS-------------------------
------------------------------------------------------------
------------------------------ENETQSICPIEIVV-------NTTKN----
----------EYKKIDKINEIIKT------------------------------------
------------------------------------------------------KPNLNS
KRKKKLNRG---------------------LRK---YH-RRVTNKMKDMHYK-VS---HE
LV-----------------------NTF--------D--KICIGKLN-VKSILSK-----
-----------------------ANTVLKSALKR-KLATLSFYRFTQRLTHMGYKY--GT
-EVVNVNEYL-T--TKT--CS-NCG--KI---KDL-------------------------
------------------------------------------------------------
------------------------------------------------------------
---------------------------GASK-I--------------Y--ECES------
------------------------------------------------------------
------------------------------------------------------------
------------------------------------------------------------
---------C--------------------------------------------------
--------------------------------------GM-YADRDENAAKNILKVG---
-------------LKPWYKQK---------------------------------------
----------
>ISvMimi_2
------------------------------------------------------------
--GFIRSRRI----QLLPND-------FQKNI----------------------------
------FN----------------------------------------------------
--------------------------------------------------IWFNETTV--
------------------------------------------------------------
-----------------------------IYN----------------------------
------------------------------------------------RLLTEFT-----
-------------------------------------QYYIKFKEIASDNKELVKLLRTN
EEFPL----------------------SLQKLRNLKIHDIINIYLEDQLIHKL-------
------------------------------------------------------------
------------------------------------------------------------
-------------------------------------ETPFCVIAN--------------
TIKEFVA--------------NVKGNLTKLAENKIDKFT---------------------
------------------------------------------------------------
------------------------------------------------------------
------------------------------------------------------------
------------------------------------------------------------
------------------------------------------------------------
------------------------------------------------------------
------------------------------------------------------------
--------------------------------------FKHKN--------FNGKIRTIS
ID----------------------------------------------------------
----------------SKYASENSFYPD-------------KLGKLLQTY-E--DLKGFS
WKNVK-------------------------------------------------------
------------------------------------HDFKIVY-----------------
---------------------DKYNNKYYAHIPK--------------------------
------------------------------------------------------------
----YVYRNLNILNKKPITVMDP-GERT-FQTLYG-------------------------
------------------------------------------------------------
--------------------------------LDHVISIGDNLR-------ETISK----
----------RLLRIDNLKSKLDTPGSKKHNLK---------------------------
------------------------------------------------------LNRKTR
VRKCRYKKA---------------------IDR---HH-KKIEHLQRELHYK-TA---IY
LC-----------------------ENY--------Q--RIMVTDFS-SKKVSSK-----
------------------------DGDLDAMSKR-ILGKISHYRFRQRLQQKCEEF--NC
-QYLEVNEAW-T--SKT--CC-NCG--YI---HAKL------------------------
------------------------------------------------------------
------------------------------------------------------------
---------------------------GTSK-I--------------Y--DCPK------
------------------------------------------------------------
------------------------------------------------------------
------------------------------------------------------------
---------C--------------------------------------------------
--------------------------------------KQ-KRDRDVNGAINILLKN---
-------------RKLVLMED-------------------Q-------------------
----------
>ACa-1
------------------------------------------------------------
--FNGKMRKI----CVFPMA-------QQKTL----------------------------
------LK----------------------------------------------------
--------------------------------------------------CWIGTVRW--
------------------------------------------------------------
-----------------------------TYN----------------------------
------------------------------------------------QCVAVVC-----
-------------------------------------RWQCAPTKKALRAHFVTEFGLRE
VEQIK----------------------RAKSGVGSGGNNNNVGISWVF------------
------------------------------------------------------------
------------------------------------------------------------
-------------------------------------KTPHDLCNQ--------------
AVGQFVT--------------AYKNAVQAHGWGKFD------------------------
------------------------------------------------------------
------------------------------------------------------------
------------------------------------------------------------
------------------------------------------------------------
------------------------------------------------------------
------------------------------------------------------------
------------------------------------------------------------
--------------------------------------IAFWL--------AKRLQQEMV
VI----------------------------------------------------------
--------------RSRDWNRTRGEYAP-------------IFGNTMLRS-S--ESLPAK
MD----------------------------------------------------------
------------------------------------HEFQVTR-----------------
----------------------TKLGWYYISIPV--------------------------
-----------------------------------------------PLDVKHPIQQQQP
DAVGGGDNQAPAVAPHAAAAIDP-GVRT-PFMVYS-------------------------
------------------------------------------------------------
------------------------------PDEARVYELGANDF-------GRIRR----
----------LCHHLDDLVSRMT-------------------------------------
------------------------------------------------------DRDVRK
KRRRRMRRA---------------------AAR---MR-RRIRDLVDDLHWR-AA---KW
LC-----------------------ETF--------E--TIIYPHYE-TSNMVVGKSK--
------------------------RRGLHSKTVR-AMLTWSHFWFKQHLLHKIREYPSGC
-RVVLVDESY-T--SKT--CG-GCG--RI---NHGL------------------------
------------------------------------------------------------
------------------------------------------------------------
---------------------------GKSK-L--------------F--WCEQ------
------------------------------------------------------------
------------------------------------------------------------
------------------------------------------------------------
---------C--------------------------------------------------
--------------------------------------GF-RTDRDWNGARNIWLKF---
-------------LTEWCNGS-------------------SRGNDDDDKEQQQ-------
-QQQQ-----
>ACa-2
------------------------------------------------------------
--YDGKCRKI----RVFPNR-------WQKDL----------------------------
------LK----------------------------------------------------
--------------------------------------------------SWMGTVRW--
------------------------------------------------------------
-----------------------------TFN----------------------------
------------------------------------------------ACNAAVR-----
-------------------------------------AGLSGHSEAELRSRFVDNEAFGK
PSRRK----------------------KKKAKVAAPFSERGKELLAATRHLPGPSTLWVL
------------------------------------------------------------
------------------------------------------------------------
-------------------------------------DTPRDIRDQ--------------
AAKELSA--------------AYKNGTKAHGKGKFE------------------------
------------------------------------------------------------
------------------------------------------------------------
------------------------------------------------------------
------------------------------------------------------------
------------------------------------------------------------
------------------------------------------------------------
------------------------------------------------------------
--------------------------------------VKFKS--------PKKMAQQCI
TS----------------------------------------------------------
------------NARDWGRGRTSVFHGL-------------FDSGRALRA-S--EPLPRE
MK----------------------------------------------------------
------------------------------------HEFKIVR-----------------
----------------------TRLGRYYLCVPM--------------------------
---------------------------------------------------------DLE
TRGESQAPSSSDDVGAECVFIDP-GVRT-FVTTFD-------------------------
------------------------------------------------------------
-------------------------------LSGRIHEFGTGSI-------GRIEK----
----------LCRRLDDLISRTYAKKPDDRQ-----------------------------
------------------------------------------------------RFLRGK
KKRWRMRRA---------------------ALR---MR-RRIRDLIDEAHRK-IA---LW
LC-----------------------ENH--------R--VILWPLSG-VSNMVVAK----
---------EDLKQ---------RKRRIGAKSVR-AMLTWSWYRFQEWLKHKVREFP-WC
-RLVLTSEAH-T--TKT--CT-HCG--TP---NHDV------------------------
------------------------------------------------------------
------------------------------------------------------------
---------------------------GRSE-V--------------F--RCAD-AA---
------------------------------------------------------------
------------------------------------------------------------
------------------------------------------------------------
---------C--------------------------------------------------
--------------------------------------PNRSAHRDHHGARNNGLRF---
-------------LTEWANLP-------------------TTTTTTTMTQRLP-------
-TRVIDLTTS
>ISArma1
------------------------------------------------------------
--TKLRSKKI----RIYPSP-------ELNQV----------------------------
------WR----------------------------------------------------
--------------------------------------------------KWLAACRY--
------------------------------------------------------------
-----------------------------CYN----------------------------
------------------------------------------------QAIALSR-----
-------------------------------------------------------SGKRL
SKLKL----------------------RNKVMQSDLPEWVK-------------------
------------------------------------------------------------
------------------------------------------------------------
-------------------------------------ETPCHIRQN--------------
AIFDAYQ--------------ALTASPG--------------------------------
------------------------------------------------------------
------------------------------------------------------------
------------------------------------------------------------
------------------------------------------------------------
------------------------------------------------------------
------------------------------------------------------------
------------------------------------------------------------
--------------------------------------ARFRS--------CRDSSQGIK
FN----------------------------------------------------------
----------------NTNFSSGSWYPR-------------LTKGLTFMV-S--EPIPKT
CG----------------------------------------------------------
------------------------------------QGTQLVF-----------------
-----------------------TKGRWLAIFPE--------------------------
------------------------------------------------------------
------PVAVTPTDATGVIALDP-GVRT-FITGFD-------------------------
------------------------------------------------------------
--------------------------------GSRFLELGSGDI-------GRITR----
----------LCQHLDDLMSRI--------------------------------------
------------------------------------------------------AKEPCR
SRRRRMRQA---------------------AQR---MR-TKIRNLVDEAHKQ-IA---HY
LT-----------------------HNY--------S--IIFLPTFE-TSDMVAK-----
-----------------------VKRLIRSKTAR-AMLTWAHYRFKLTLRHQAEIT--GT
-TVVDVTEEY-T--SKT--CT-HCG--HV---HSQL------------------------
------------------------------------------------------------
------------------------------------------------------------
---------------------------GGSK-V--------------F--RCPE------
------------------------------------------------------------
------------------------------------------------------------
------------------------------------------------------------
---------C--------------------------------------------------
--------------------------------------GF-TLPRDWNGAFGIFLKA---
-------------LRDTASVT-------------------LTGNSAIVALSGN-------
-SRINVA---
>YP_001658372.1
------------------------------------------------------------
--TLKKSKKV----RIYPTT-------EQKKL----------------------------
------MK----------------------------------------------------
--------------------------------------------------HWWGVSRF--
------------------------------------------------------------
-----------------------------VFN----------------------------
------------------------------------------------QTIKYLQ-----
-------------------------------------EPDRKANWKAIKTGIINDLPEWA
K-----------------------------------------------------------
------------------------------------------------------------
------------------------------------------------------------
-------------------------------------EVPYQIKSI--------------
AVKDACE--------------AVKNAQRKYQKTGEIQK----------------------
------------------------------------------------------------
------------------------------------------------------------
------------------------------------------------------------
------------------------------------------------------------
------------------------------------------------------------
------------------------------------------------------------
------------------------------------------------------------
--------------------------------------VKFRS--------RKDKQQSCY
IP----------------------------------------------------------
----------------KSAISEKGIYH---------------TKLGQIRF-T--ESLPDN
F-----------------------------------------------------------
------------------------------------GDSRLVS-----------------
-----------------------RNGQYYLAIPH--------------------------
------------------------------------------------------------
-----EVQRCESDNQGRIVALDP-GVRD-FLALFS-------------------------
------------------------------------------------------------
--------------------------------PNSFGSIGSQDI-------GKIQR----
----------LCYHLDDLISR---------------------------------------
------------------------------------------------------STKVNA
KTRNRYRKA---------------------SNR---LR-NKIRNLVDELHHQ-VA---RF
LV-----------------------DNF--------D--VILLPTFE-VSEMVLK-----
-----------------------NSRKIRSKSVR-QMLNWSHYRFKQFLKHKAFEM--GK
-LVIDCCEAY-T--SKT--VS-WTG--EL---IHNL------------------------
------------------------------------------------------------
------------------------------------------------------------
---------------------------GGKK-V--------------I--KSKI------
------------------------------------------------------------
------------------------------------------------------------
------------------------------------------------------------
---------D--------------------------------------------------
--------------------------------------GK-TMDRDINGARGIFLRA---
-------------LGDTPSLR-------------------DSLRVHC-------------
----------
>NP_490252.1
------------------------------------------------------------
--TNRKSVKVCTQYRMILTL-------EQEQL----------------------------
------LM----------------------------------------------------
--------------------------------------------------KWVRLNRK--
------------------------------------------------------------
-----------------------------TYN----------------------------
------------------------------------------------MAIAYLN-----
-------------------------------------------QKQGFDRTGIGGTGKQA
FKTFF----------------------KAHIRPDWLKN----------------------
------------------------------------------------------------
------------------------------------------------------------
-------------------------------------ELPAAILDQ--------------
AVMEAYS--------------AWSTTQRHPKTISKGKDKKPHPQAGLKI-----------
------------------------------------------------------------
------------------------------------------------------------
------------------------------------------------------------
------------------------------------------------------------
------------------------------------------------------------
------------------------------------------------------------
------------------------------------------------------------
--------------------------------------AKFRS--------IRDSSQTLQ
FK----------------------------------------------------------
------------------------------------------------IA-S--DLNKGR
LL----------------------------------------------------------
-----------PQYWGELPAFECVDNGVRFCPISNPYTPEVTY-----------------
-----------------------KHSRFYISLPE--------------------------
------------------------------------------------------------
------DVEVVDNNKDAFIAFDP-GVRT-FLTGFD-------------------------
------------------------------------------------------------
--------------------------------GQKMIEFGNGDI-------HRIVR----
----------LCQWLDKLRSFRDLS-----------------------------------
------------------------------------------------------KGFKNR
HLRYRLSQK---------------------MKR---VT-RRIRNLVDEMHRQ-VA---SW
VA-----------------------KNY--------R--VIALPTYE-TSQMVCR-----
-----------------------AVRKIKSKTAR-SMLSFAPYRFSQVLEHQCTRN--GS
-VLIRHTEEF-T--SKT--CS-RCG--HI---HYSL------------------------
------------------------------------------------------------
------------------------------------------------------------
---------------------------GGQK-I--------------F--KCSN------
------------------------------------------------------------
------------------------------------------------------------
------------------------------------------------------------
---------C--------------------------------------------------
--------------------------------------GN-HLPRDWNGALGNFLKA---
-------------LWDTTLLN-------------------SASFDCVQMTVFV-------
----------
>ISvAR158_1
------------------------------------------------------------
--KAMISRKV----EIFPNV-------KDAMV----------------------------
------LK----------------------------------------------------
--------------------------------------------------RWCGLYRR--
------------------------------------------------------------
-----------------------------MYN----------------------------
------------------------------------------------LAIEKML-----
----------------------------------DTGRWHWKGHKVLTTYDNIPKNEKVR
------------------------------------------------------------
------------------------------------------------------------
------------------------------------------------------------
-------------------------------------LLPTNIRKE--------------
AYREAST--------------AMAKAPHKNT-----------------------------
------------------------------------------------------------
------------------------------------------------------------
------------------------------------------------------------
------------------------------------------------------------
------------------------------------------------------------
------------------------------------------------------------
------------------------------------------------------------
--------------------------------------VKFKT--------LKRNGRSLR
VF----------------------------------------------------------
------------------------------------------GAVSIVDT-P--DGKRIK
LTDSQKHKQLSKELIGFDQKNL--------------------------------------
------------------------------------ADIRIGS-----------------
------------------SSQIVYDGKWWLLSPF--------------------------
------------------------------------------------------------
------EVERSNVPKKHAVALDP-GVRT-FQTTYS-------------------------
------------------------------------------------------------
-------------------------------PDGTSKKLGDQAS-------CRIFR----
----------LMKYIDKLAVFKDKRTRGK-------------------------------
------------------------------------------------------------
------------------------------RLR---LE-RRVGNLVDEMHWK-IA---RE
LA-----------------------TDY--------D--TIIIPPFE-TQKMAKK-----
-------------------WKNGRYRKINKTAVR-MMLRLAHYRFRERLIHVANKL--GT
-RVVICTEEY-T--SKT--CG-NCG--VV---NADL------------------------
------------------------------------------------------------
------------------------------------------------------------
---------------------------GSAK-K--------------F--KCPR------
------------------------------------------------------------
------------------------------------------------------------
------------------------------------------------------------
---------C--------------------------------------------------
--------------------------------------HI-HVDRDGNGARNILIKS---
-------------VCC--------------------------------------------
----------
>SCe-1
------------------------------------------------------------
--NIKTLRQM--------------------------------------------------
------------------------------------------------------------
------------------------------------------------------------
------------------------------------------------------------
-----------------------------LIN----------------------------
------------------------------------------------KDINILE-----
------------------------------------------------------------
----------------------------------PHEQWLK-------------------
------------------------------------------------------------
------------------------------------------------------------
-------------------------------------EYNYDLKSE--------------
ALRDLVK--------------NYSSNMARYKSTGTPFK----------------------
------------------------------------------------------------
------------------------------------------------------------
------------------------------------------------------------
------------------------------------------------------------
------------------------------------------------------------
------------------------------------------------------------
------------------------------------------------------------
--------------------------------------LKFKS--------EKAKTQSLS
VL----------------------------------------------------------
---------------KKYWNNKKSFYSD-------------VFSSTKMRS-A--EKLPEQ
LL----------------------------------------------------------
------------------------------------MDSRLQR-----------------
----------------------TRHNHFYLIVPM--------------------------
------------------------------------------------------------
----VGEEIARDEGREKFIFIDP-GVRT-FLTGYD-------------------------
------------------------------------------------------------
-------------------------------SGQNVVEIGKNAV-------VRTEK----
----------LKHRRRKLQSKL--------------------------------------
------------------------------------------------------AKLKTH
KKRQNHRKA---------------------LHR---LD-EKISRILSDMHKK-SA---LC
LC-----------------------KSY--------E--TVFIPKLN-FHQC--------
-------------------------TKLNRKSRS-SMATMAHCSFNDRVVMKAEQLR-GT
-SVIVVEEDY-T--SKT--CS-KCG--NI---KKDL------------------------
------------------------------------------------------------
------------------------------------------------------------
---------------------------GSNK-I--------------Y--SCVS------
------------------------------------------------------------
------------------------------------------------------------
------------------------------------------------------------
---------C--------------------------------------------------
--------------------------------------FS-VFDRDFNAAKNIMLKY---
-------------CCEHLMTS-------------------DASSVPLPLVERV-------
-RGSP-----
>AGo-1
------------------------------------------------------------
--DHWTPKTV----RIYPTS-------KQKEI----------------------------
------LH----------------------------------------------------
--------------------------------------------------LWLTATRH--
------------------------------------------------------------
-----------------------------MYN----------------------------
------------------------------------------------LAVAERI-----
-------------------------------------RLGKEAKENGTKVKMKLKHLREV
MPLKK----------------------NFDYERDPKLTYLK-------------------
------------------------------------------------------------
------------------------------------------------------------
-------------------------------------NVPFLIKDN--------------
GLRDFDK--------------DYRTNLAKSKNTLRPFK----------------------
------------------------------------------------------------
------------------------------------------------------------
------------------------------------------------------------
------------------------------------------------------------
------------------------------------------------------------
------------------------------------------------------------
------------------------------------------------------------
--------------------------------------IHFKK--------IKDKQSMTV
EK----------------------------------------------------------
----------------KVWGLSRGIYHD-------------VFRKGAFRS-T--EPLPEQ
LP----------------------------------------------------------
------------------------------------HDSRLIR-----------------
-----------------------EHGKWFLVIPY--------------------------
------------------------------------------------------------
----ETSGLMPKKEAINAVAVDP-GVRT-FLTTYD-------------------------
------------------------------------------------------------
-------------------------------SSQRVLEIGEDGY-------LKLQH----
----------LDRRLRSLQSEIHKLRSKGIVL----------------------------
------------------------------------------------------SKEDRK
RKIRNRRTV---------------------ISR---LY-QRKKNLANDVHRK-AS---HL
LA-----------------------SKY--------N--YILIPVLN-FHNF--------
-------------------------KKTNRRVKA-NLANMKHCLFVQRLKNKASHFE-NT
-TVIEVDEEF-T--TKT--CS-LCG---V---RSNI------------------------
------------------------------------------------------------
------------------------------------------------------------
---------------------------GASK-V--------------F--KCDN------
------------------------------------------------------------
------------------------------------------------------------
------------------------------------------------------------
---------C--------------------------------------------------
--------------------------------------DA-TFDRDHNAAKNILLKY---
-------------LGEID------------------------------------------
----------
>ISvNY2A_1
------------------------------------------------------------
--HVIATRII----KIRPTK-------SQKQQ----------------------------
------ID----------------------------------------------------
--------------------------------------------------KIAGVVRF--
------------------------------------------------------------
-----------------------------CYN----------------------------
------------------------------------------------ASINEIN-----
---------------------------------------KMRCHEISWPSGKLDQHLRNK
FSIGK----------------------HNDIEQYISIHGNNIEPEQIIETTKMNTETRKK
EPSRRYINPFFLGKLWLS------------------------------------------
------------------------------------------------------------
-------------------------------------ECPKDFRAR--------------
ATFKAAD--------------AYKTSLTLWRKGLIRSFE---------------------
------------------------------------------------------------
------------------------------------------------------------
------------------------------------------------------------
------------------------------------------------------------
------------------------------------------------------------
------------------------------------------------------------
------------------------------------------------------------
--------------------------------------MKFST--------KRRELDRGY
CF----------------------------------------------------------
-----------------------GIEKK-------------VKFEDTGLK-K--RDGKLI
ITGIDGDIRFFEKPPINKEPV---------------------------------------
------------------------------------AGCELSK-----------------
----------------------DSCGDYYLHVPI--------------------------
------------------------------------------------------------
------FRKKKERKGDNFVAIDP-GGVV-PWAFYA-------------------------
------------------------------------------------------------
-------------------------------SKGESGCLGTEMN-------ERMSN----
----------VSKKISTIDKKLSGQ-----------------------------------
---------------------------------------------------------PKG
DKNSNDVIE---------------------RRK---LF-RKKKRIRDHEHYR-VI---NF
LT-----------------------DRY--------D--GIILPKLK-TKNISK------
--------------------------ALKSKANH-DMFDISHYTFLRRVGERCIES--DT
-ILEHPGEQW-T--SKT--CG-RCG--KS---NLPGRERR--------------------
------------------------------------------------------------
------------------------------------------------------------
---------------------------GTFR-E--------------Y--KCLY------
------------------------------------------------------------
------------------------------------------------------------
------------------------------------------------------------
---------C--------------------------------------------------
--------------------------------------GL-HAHRDVHAARNIFMKW---
-------------YIELKK-----------------------------------------
----------
>ISvNY2A_2
------------------------------------------------------------
--KVLRTRKV----KLNPTK-------QQKLM----------------------------
------LM----------------------------------------------------
--------------------------------------------------KYANAARY--
------------------------------------------------------------
-----------------------------SYN----------------------------
------------------------------------------------IAIAAVN-----
-------------------------------------DKTHKANKIELQNAFLSLKRRDD
GSYNQ----------------------FFQKRRWLL------------------------
------------------------------------------------------------
------------------------------------------------------------
-------------------------------------ATPQPIRQQ--------------
AIFEAAK--------------NFKAAFTNLKNKNIDHFK---------------------
------------------------------------------------------------
------------------------------------------------------------
------------------------------------------------------------
------------------------------------------------------------
------------------------------------------------------------
------------------------------------------------------------
------------------------------------------------------------
--------------------------------------MKFKT--------KKHQRQHGF
SI----------------------------------------------------------
------------------------------------------GIGTHLKH-N--DGVLSI
LPRSLGQMRYFGSLPFEGKPD---------------------------------------
------------------------------------AECRIQR-----------------
----------------------DPYGDHWLLIPV--------------------------
------------------------------------------------------------
------YKITKTQTTKPIVAIDP-GVRT-PFACFR-------------------------
------------------------------------------------------------
-------------------------------SDGDSKCIGEDMN-------AKLVD----
----------IKTRVSIVDRRISKC-----------------------------------
---------------------------------------------------------QDV
ALKRKLREH---------------------RRV---LF-RKHQRVRDAYHWK-II---ND
IT-----------------------DEC--------S--GVLLPPFE-TQRVSR------
--------------------------MLKAKTNC-SMLGISHYTFRMRMKDKCEEK--GL
-LYDEPTEEY-T--SKT--CG-VCG--LI---NYLL------------------------
------------------------------------------------------------
------------------------------------------------------------
---------------------------GSKK-I--------------F--ECF-------
------------------------------------------------------------
------------------------------------------------------------
------------------------------------------------------------
---------C--------------------------------------------------
--------------------------------------GN-VCDRDVHAARNILLKW---
-------------LSSEAGAR-------------------VAETFLASRSS---------
----------
>SAl-1
------------------------------------------------------------
--PVEHDRAV----RSLKDKQVVADTKHRHFL----------------------------
------------------------------------------------------------
------------------------------------------------------------
------------------------------------------------------------
------------------------------------------------------------
------------------------------------------------HALQALKTMLLN
ELQEFQACRRAAK---------------------SRKEALAEEHAAKQEALAEEHAAKQE
ALAEE----------------------HAAKQEALAEEHAAKQEALAEEHAAKQEALAEE
HAAKQEALAEEHAAKQEALAEEHAAKQEALAEEHAAKQEALEKHQQREVADLEQRQVQEI
RDCTLTDAYARKIADVHRSTWLMTKK----------------------------------
-------------------------------------GMAVSSWTG--------------
SILEFHT--------------ALKTQQQRQEENDT-------------------------
------------------------------------------------------------
------------------------------------------------------------
------------------------------------------------------------
------------------------------------------------------------
------------------------------------------------------------
------------------------------------------------------------
------------------------------------------------------------
--------------------------------------FKFHM--------SRQAARNTI
PV----------------DAVNLKQTRGMFAVMCVDKLRVAEPLPAAKDFRGQARFTLDA
SGRYHICVASNFTRGAPDDVGTLGQSLL-------------QVERPVLAG-C--DDGLQE
VEEEEEARAKCEEHGGGDMAMQALEEKARVRERKMGEVARRLQAEAREARR---------
------------------------------------RWVRLRR----------AKAIDKQ
TQEAEAEFQAARERHAAHLDWRRRLRKRRRLLRM--------------------------
------------------------------------------------------------
----KERNALLRERRGGVVSIDP-GVRV-PFTLWT-------------------------
------------------------------------------------------------
--------------------------------ASGTVSIAHDAI-------EELRM----
----------LLRNANDIRADADLLEVAVQ------------------------------
------------------------------------------------------EGEARG
EGDVAAARR---------------------RHR--QQL-RVVRDRVDHLHRV~VA---NY
LV-----------------------MSF--------R--VVLLPRFG-TSRMIRRS----
------------------------GRPFGRDTAR-SMGVWAHYRFRQLLLDRAEREP-GC
-TVVICDEAW-T--SKT--CG-RCG--RL---HHSL------------------------
------------------------------------------------------------
------------------------------------------------------------
---------------------------GADD-V--------------F--ACPH-DS---
------------------------------------------------------------
------------------------------------------------------------
------------------------------------------------------------
---------C--------------------------------------------------
--------------------------------------RY-VAGRDANAARNILLLW---
-------------LYRNDIQL-------------------APVPAP--------------
----------
>ZP_07091981.1
------------------------------------------------------------
--HVLLTDKQ----KIQHEKALKTQNA---------------------------------
------------------------------------------------------------
------------------------------------------------------------
------------------------------------------------------------
-----------------------------LFQ----------------------------
------------------------------------------------YALKYLFKTYGV
KHIGRPMPFS------------------------QKPIQYVLNKIKTGFIKDKYGLARWK
KSV----------------------------------------L----------------
------------------------------------------------------------
------------------------------------------------------------
-------------------------------------FLSSHSADE--------------
FLKTVYT--------------NFSQYRKRLVKADKSMDEKARYNFKMNVTK---------
------------------------------------------------------------
------------------------------------------------------------
------------------------------------------------------------
------------------------------------------------------------
------------------------------------------------------------
------------------------------------------------------------
------------------------------------------------------------
--------------------------------------DKYGK--------HKNQLHKSW
YR---------------------------------------------------KGSINFL
RNSASFRTITSQKLPEDSKGGIRIEDKH-------------TDNHTFLTV-A--DFGTVE
VIEDLSELNL--------------------------------------------------
------------------------------------KDIALT------------------
------------------KIKKLPDGSYRLQLTF--------------------------
------------------------------------------------------------
------SLPRKKQKSKTIQGFDW-NMAGNEAFCSS-------------------------
------------------------------------------------------------
--------------------------------DGKRIKVSDAAI-------KRADE----
----------YEQKINAIKSARDLEGNAHGQ-----------------------------
-----------------------------------------------------------S
KLYRKLDRR---------------------QQK---LN-AKRSNMLTNEYRH-LV---HE
VV-----------------------DDC--------D--TIVVEKLD-AYEMRKRGKGS-
--------------------------AQRKGINR-RLAVLKPYELMTILESLVKKQ--NK
-RFVKVDSFW-T--SKA--CH-DCG--YI---NKDLK-----------------------
------------------------------------------------------------
------------------------------------------------------------
---------------------------VGQK-E--------------W--QCPS------
------------------------------------------------------------
------------------------------------------------------------
------------------------------------------------------------
---------C--------------------------------------------------
--------------------------------------KK-TVDRDLNAARNILDWGIHP
EHHAK--------LKKTAEEG-------------------KNLSPSSLVTEV--------
----------
>ISTvo5
------------------------------------------------------------
----KRANAV----KLIVGKETHEKLKELAIV----------------------------
------------------------------------------------------------
------------------------------------------------------------
------------------------------------------------------------
--------------------------AAKCWN----------------------------
------------------------------------------------EVNWLRM-----
-------------------------------------QQFKEGERVDFSKTEKEVYEKYK
------------------------------------------------------------
------------------------------------------------------------
------------------------------------------------------------
-------------------------------------QILKVNTQQ--------------
VARKNAE--------------SWRSFFSLIEEKKGKLPKWFKPRP---------------
------------------------------------------------------------
------------------------------------------------------------
------------------------------------------------------------
------------------------------------------------------------
------------------------------------------------------------
------------------------------------------------------------
------------------------------------------------------------
--------------------------------------PGYWK--------DKSGKYKML
II----------------------------------------------------------
-----------------------------------------IRNDRYEID-E--EKRIIY
LKDFKLSLSFNGKLKWRGKQ----------------------------------------
------------------------------------GRLEIIY-----------------
---------------------NEARRSWYAYIPV--------------------------
------------------------------------------------------------
-----EVQNDVKAEDKLKASIDL-GIIN-LATVYV-------------------------
------------------------------------------------------------
-------------------------------EDGSWYIFKGGSV-------LSQYEY---
----------YSKRISVAQKTLARHKQGR-------------------------------
------------------------------------------------------------
------SRE---------------------MKL---LH-EKRKRFLKHALNS-MV---RK
IM-----------------------EEF--------K--NKGVGEIA-IGYPKEISKDHG
-------------------------------NKL-TVNFWNYGYIIRRFEGVGEEL--GV
-KVVKVDEAW-T--SKT--CS-LCG--EA---HDDG------------------------
------------------------------------------------------------
------------------------------------------------------------
---------------------------RIKRGL--------------Y--RCLR------
------------------------------------------------------------
------------------------------------------------------------
------------------------------------------------------------
---------I--------------------------------------------------
--------------------------------------GK-VINADLNGAINILHIP---
-------------ESLGAGSR---------------------GQLTVRDRGNG-------
-LKTQPAVYR
>ISNph17
------------------------------------------------------------
--QRTNTYTA----NATSDRYRQCLFDWLAAQ----------------------------
------------------------------------------------------------
------------------------------------------------------------
------------------------------------------------------------
---------------------------PPLWN----------------------------
------------------------------------------------QITYRRR-----
-------------------------------------QAYFSDDGDVWDADYTDLYDEYA
P-----------------------------------------------------------
------------------------------------------------------------
------------------------------------------------------------
-------------------------------------IIGKATCQQ--------------
IARKNSE--------------AWRSHFRLLEQYHDNSNTTVTEKPSPPGYWGNRKEGYEL
HGLVRNDLYTLDWDEDRSTLEFGVGDVLK-------------------------------
------------------------------------------------------------
------------------------------------------------------------
------------------------------------------------------------
------------------------------------------------------------
------------------------------------------------------------
------------------------------------------------------------
--------------------------------------DRYDF--------EHNERVTLE
IK----------------------------------------------------------
--------------------------------------------GNPQWN-G--DDSRLE
LI----------------------------------------------------------
-------------------------------YDDHADQLRVQ------------------
--------------------HPVRIQPDKIREQRED------------------------
------------------------------------------------------------
----AFTHTLNTENTTQAAAIDV-GANN-TLAVVT-------------------------
------------------------------------------------------------
------------------------------ERGDTAVYHARPEF-------ARFQR----
----------YSERIATLQSGLPADKYTSSL-----------------------------
------------------------------------------------------------
-----IQRL---------------------YDT---RS-RSRDHSRDAAVKH-VA---EW
LL----------------------ERNV--------D--TVYVGDLT-DVLDTHWSTDV-
-------------------------------NEK-THNFWSHRQLLNRIELTLGDV--GI
-CVAEVTEAD-S--SSE--CP-ECG--SS---DIT-------------------------
------------------------------------------------------------
------------------------------------------------------------
---------------------------RRGD-S--------------F--RCHD------
------------------------------------------------------------
------------------------------------------------------------
------------------------------------------------------------
---------C--------------------------------------------------
--------------------------------------EL-DAHSDVAGAWNILQSE---
-------------AGPMARPA-------------------ALSAERDRDAPQE-------
-GAYWQWNEH
>NP_613890.1
------------------------------------------------------------
--YRYRSITL----KIVGPEGYRRDLIFLSDR----------------------------
------------------------------------------------------------
------------------------------------------------------------
------------------------------------------------------------
--------------------------CTAVYN----------------------------
------------------------------------------------ELNYLRRRFFFK
GKLDAVAVSRSEL---------------------TFRRIYREYGP---------------
------------------------------------------------------------
------------------------------------------------------------
------------------------------------------------------------
-------------------------------------ILGTQTVVA--------------
IGEKNTE--------------AWRSYFKQIKEVKSNKRRTICQPPRYWKGPLGRE-----
------------------------------------------------------------
------------------------------------------------------------
------------------------------------------------------------
------------------------------------------------------------
------------------------------------------------------------
------------------------------------------------------------
------------------------------------------------------------
--------------------------------------PRFVF--------LASQIRRFE
YD----------------------------------------------------------
------------------------------------------------PL-E--HRGVIE
ILGLGDVVD---------------------------------------------------
------------------------NLPNVGFKRGRGRGVRLEFVGWFPWHPNRVKEPKRA
DKIILNGDDGKEFFGRSEIVYSWADNAHYLTLNM--------------------------
----------------------------------------------KVNKGESWLVSRLT
PNGRVRPIPRTGNNCENAAAVDI-GRRI-FAAVYF-------------------------
------------------------------------------------------------
-----------------------------SDGKKPVLVRWGDAW-------SRWSYW---
----------RKIKAPKEQRRLNKNGANF-------------------------------
------------------------------------------------------------
------SHR---------------------LKQ---YY-VKAHRAIMDAIRH-LV---SK
LV------------------QILLSREV--------T--LLVIEDLK-GLRQK-------
-------------------------------LHG-ELAYWAYKRIIREIKRKCEEY--GI
-EVIEASPAY-T--SVT--CP-MCR--SK---CK--------------------------
------------------------------------------------------------
------------------------------------------------------------
---------------------------RNGG-L--------------V--ICSK------
------------------------------------------------------------
------------------------------------------------------------
------------------------------------------------------------
---------C--------------------------------------------------
--------------------------------------GK-TMNADIVRAYNLLTRATDD
PPEPELEYLTGSNCTTVLPSN-------------------HKPPITPNR-----------
----------
>ISTvo1
------------------------------------------------------------
--KVRRTEQI----YLKENDTISYMCHLSKN-----------------------------
------------------------------------------------------------
------------------------------------------------------------
------------------------------------------------------------
-----------------------------LYN----------------------------
------------------------------------------------QVNYILR-----
-------------------------------------QQFLKGEKLTGYRDLVKLFQEPS
EIEDH----------------------NNYQ-----------------------------
------------------------------------------------------------
------------------------------------------------------------
-------------------------------------RLPAQTAQW--------------
TVKKTVM--------------AWYSFFKSMKAWKKHPD----------------------
------------------------------------------------------------
------------------------------------------------------------
------------------------------------------------------------
------------------------------------------------------------
------------------------------------------------------------
------------------------------------------------------------
------------------------------------------------------------
---------------------------------------KFKG--------RPRLPGYKE
TDGE--------------------------------------------------------
-------------------------FLL--------------VFTNQQCR-I--RDGILK
FPKIMNMEVKTRLNENEIKL----------------------------------------
------------------------------------KEVRIV------------------
----------------------PQGTGYMIEIVY--------------------------
------------------------------------------------------------
---EKETADMPITKPKRAMGIDI-GVRN-LVTIGN-------------------------
------------------------------------------------------------
------------------------------NIHEIGIAVKAGLL-------KSINQY---
----------FNKELARYRSINDLQGNERKQTVK--------------------------
------------------------------------------------------------
------------------------------IRK---LF-MKRNRKVKDIMHK-VS---KS
IV------------------EYAKIMNI--------D--TIVIGHNN-RWKDSSNMGKK-
-------------------------------NNQ-NFVQLPFNMLIYQIKYKAEEI--GI
-TVIMQNEDY-T--SK---CS------FL---DNESIEHHDTYMGK--------------
------------------------------------------------------------
------------------------------------------------------------
---------------------------RIHRGI--------------F--RSAT------
------------------------------------------------------------
------------------------------------------------------------
------------------------------------------------------------
------------------------------------------------------------
--------------------------------------GK-LIHADLQSSYNIIKKA---
-------------IPEAFANG-------------------IEGIGLYPRSLSI-------
-RQMITSKGG
>YP_004034605.1
------------------------------------------------------------
--TKTQPKTV----RVYSKKI------SDEEFARMSDF----------------------
------------------------------------------------------------
------------------------------------------------------------
---------------------------------------FERYGRCRHFFLNRYCGIKSM
LAVNNWQALRNQVRKWDKPVKGSKGKLETVYNFQTKHWVGALREACANIKSMWS------
------------------------------------------------NLANRLK-----
-------------------------------------KLIQGNENLSADQRHLLFFILKF
KSAWQAVLLHKPIELPEEY----TEVLT--------------------------------
------------------------------------------------------------
------------------------------------------------------------
-------------------------------------EIEAKLTDK--------------
QIKQAHS--------------YLRRITYR-------------------------------
------------------------------------------------------------
------------------------------------------------------------
------------------------------------------------------------
------------------------------------------------------------
------------------------------------------------------------
------------------------------------------------------------
------------------------------------------------------------
--------------------------------------YHYRA--------RKSGKLGSS
MK----------------------------------------------------------
--------------------------------------------CDLNWA-F--EGNTFS
FSSDVPRKQFSVEMTSPWSYPRT-------------------------------------
------------------------------------GDITVV------------------
------------------------LERIKQRLEV--------------------------
------------------------------------------------------------
--HKLISSKRYSNDSKKAIGIDK-GLAT-LLSCNS-------------------------
------------------------------------------------------------
-------------------------GNEYGKNFSKLANAIVDKY-------GKRNA----
----------NRQPYMSLRWQLNQQLEQLEKA----------------------------
------------------------------------------DKPLSKTALRKKRKLLGK
LKNLEQNNI---------------------GRK---SY-DKSYRSAQETVRSFISCAINR
MI-----------------------EKE-------HPA-VIAKEDLT-FVKEKGVKS---
-----------------------DNSRLARKMRK-RLNSWTKGQLDERIVYLSSKN--SI
-ETHDVNPAY-T--SQY--CP-ICG--QH---FEERYG----------------------
------------------------------------------------------------
------------------------------------------------------------
---------------------------SHHELT-----------------RCKK------
------------------------------------------------------------
------------------------------------------------------------
------------------------------------------------------------
---------C--------------------------------------------------
--------------------------------------G--EMNANIAAAKNILSRL---
-------------TDEEITLY------------------------TPYKRVKE-------
-ILASRIKEA
>YP_003589585.1
------------------------------------------------------------
--FGLQARQW----KLALEDALWTLERQWE------------------------------
------------------------------------------------------------
------------------------------------------------------------
------------------------------------------------------------
------------------------------------------------------------
------------------------------------------------AAIAEVR-----
-------------------------------------DRLHRNGGLTPKERDYAFWLLDK
FGDRP----------------------RDWRKIEAVFRDEDLA-----------------
------------------------------------------------------------
------------------------------------------------------------
-------------------------------------GKKTELEPA--------------
GRKKIRH--------------GLKRLFRRVLGKR--------------------------
------------------------------------------------------------
------------------------------------------------------------
------------------------------------------------------------
------------------------------------------------------------
------------------------------------------------------------
------------------------------------------------------------
------------------------------------------------------------
--------------------------------------PRVRK--------ARSFVVDQQ
MY----------------------------------------------------------
---------------------------------------------RVFMV-G--NRQYVA
VMGLSPGKRIVIPLSGIHKLR---------------------------------------
------------------------------------GNLRVV------------------
------------------------LLPDEQAVEIH-------------------------
------------------------------------------------------------
----MSREPKTYPAGEEEAGIDL-GVTE-VLTDDS-------------------------
------------------------------------------------------------
-------------------------GKKYRPEYGQALQEMSDHM-------LDKGR----
----------KRQKLWALYRKNRERDPGKARR----------------------------
-----------------------------------------------------------I
RRHNLGLVK---------------------QHK---RH-RRYRAWCENEINR-AL---RA
FF-----------------------RER--------RPRVIAYEDLS-HLRGKAR-----
----------------------------NKGLSR-KVSQWQRQAIRERLEYLCHVY-SIT
-DPGPVNAAY-T--SQTCPCP-GCG--WV---DGKN------------------------
------------------------------------------------------------
------------------------------------------------------------
---------------------------RNGD-S--------------F--RCQK------
------------------------------------------------------------
------------------------------------------------------------
------------------------------------------------------------
---------C--------------------------------------------------
--------------------------------------GY-EGDADHVAATNVKGRLRDQ
E------------ITKYTPHK-------------------EVKRILLKRYWEN-------
-HA-------
>ISCARN12
------------------------------------------------------------
--IRKEISAS----RLYADLPVDGTIRNETTK----------------------------
------------------------------------------------------------
------------------------------------------------------------
------------------------------------------------------------
----------------------DIVNDVLLYK----------------------------
--------------------------------------------------AAAMQ-----
------------------------------------------------------------
------------------------------------------------------------
------------------------------------------------------------
------------------------------------------------------------
-------------------------------------KVRKAIAAR--------------
THDETER-------------KRLYTLLRKDQWLTDNFLHRQRR-----------------
------------------------------------------------------------
------------------------------------------------------------
------------------------------------------------------------
------------------------------------------------------------
------------------------------------------------------------
------------------------------------------------------------
------------------------------------------------------------
--------------------------------------KHFRH--------GKSQVANQF
I-----------------------------------------------------------
------------------------------------------------VR-S--DKYTTE
IVNGYLTIVIHIAAKYGENIRLTTTSSG--------------------------------
------------------------------------KNVRLS------------------
-----------------GSNLRIIVKDGFSEIHY--------------------------
------------------------------------------------------------
----ATAKGDGRPCGEKMIGIDK-GYTE-AFMDSE-------------------------
------------------------------------------------------------
-------------------------GVPHGKDFGKVMRVYSDQT-------MITGK----
----------ARNRLHALEKKHREAGQIAKADHI--------------------------
----------------------------------------------------------RD
NNLGRIKLN---------------------ARK------DRTHKQLRTIAFQ-SA---HA
IV-----------------------DKA--------A--VVVSEDLT-AFMALQQAW---
-----------------------------KRYNR-RMSAWAKGVLAEALDSVCTQR--QA
-EHCLVNEAY-T--SQM--DS-VTG--LL---EGKR------------------------
------------------------------------------------------------
------------------------------------------------------------
---------------------------VGDK-F--------------Y--RVN-------
------------------------------------------------------------
------------------------------------------------------------
------------------------------------------------------------
------------------------------------------------------------
--------------------------------------GD-VLQADHNAALNVLARYEDT
E------------ITRFTSHA-------------------EVRRILLARSPAQ-------
-LSVKGHELQ
>YP_001213061.1
------------------------------------------------------------
--TATTLMQK----EALERPLETPLPSAYVQI----------------------------
------------------------------------------------------------
------------------------------------------------------------
------------------------------------------------------------
-----------------------------AGN----------------------------
------------------------------------------------RMLDILR-----
-------------------------------------EHYLAVQDKITSDVWKDRNLSME
YRLVC----------------------SVFVRNATLFHRFVNGLTEAEDVVAEWRASKSE
RLRKVA------------------------------------------------------
------------------------------------------------------------
-------------------------------------EAYDSFSPQ--------------
ARAGIEG--------------FITARFREIRAAWRV------------------------
------------------------------------------------------------
------------------------------------------------------------
------------------------------------------------------------
------------------------------------------------------------
------------------------------------------------------------
------------------------------------------------------------
------------------------------------------------------------
--------------------------------------PAFRG--------GVIQLDYRV
FA----------------------------------------------------------
------------------LEEARGTKEF-------------NLWARVTTA-V--SHRRIA
VP----------------------------------------------------------
-------------LRLTAEKRRLLDSLFPDWLKSTARKAQLV------------------
----------------------VRGRHIRLSVPV--------------------------
------------------------------------------------------------
----AKPRVEPKGEPEAVLGCDI-GMAA-LLNLSN-------------------------
------------------------------------------------------------
-------------------------GVKLGKSFKGIAGKLYDEY-------LRLQG----
----------VRNKIRGLRQRAEKRLSVTKNPETR-------------------------
---------------------------------------------------HRLERKIAE
YDRHLSDHR---------------------WVV---LR-RRIKAAVSTEIGR-AV---NQ
FL-----------------ALLGPNPER--------V--LVVMEDLS-EMAAEGARQ---
-----------------------------SSRARFDLSVWARGELQDHLKRDLEWL--GG
-RVAFVPPEY-T--SQT--CP-ICG--WV---DKEN------------------------
------------------------------------------------------------
------------------------------------------------------------
---------------------------RRGR-E--------------F--RCRC------
------------------------------------------------------------
------------------------------------------------------------
------------------------------------------------------------
---------C--------------------------------------------------
--------------------------------------GF-AADADTVGALNIGERFSDA
E------------LLALAERY-------------------WYSRDLRREKIKE-------
-LLLARAENA
>YP_002425507.1
------------------------------------------------------------
-------------MRTYPYSHAANAVKERQIW----------------------------
------------------------------------------------------------
------------------------------------------------------------
------------------------------------------------------------
------------------------------------------------------------
------------------------------------------------DVLRAYR-----
-------------------------------------QSAQRIANDQWKSLFITGSMEKD
GSICP----ADH------------------------------------------------
------------------------------------------------------------
------------------------------------------------------------
-------------------------------------IISKRYLQT--------------
CQRQVVG--------------VLKSWLSNRKNDFRMLVIHSSLWKDKTEDGERLRIQLLF
INKHGLWFKDRVVMRKEVIPAHVMRLARNLFRRLMNKHNK--------------------
------------------------------------------------------------
------------------------------------------------------------
------------------------------------------------------------
------------------------------------------------------------
------------------------------------------------------------
------------------------------------------------------------
--------------------------------------PSFRH--------VGMALDAKV
AR----------------------------------------------------------
-----------VEAPNKAHSAEFPYWLTLATLNPRKPIHIPLHENPYALA-A--DGDEKA
FVQINVRRGTAIAGQL--------------------------------------------
------------------------------------GALDIA------------------
--------------------------RIKESAP---------------------------
------------------------------------------------------------
----VFSLERPRPQIVDTLGIDV-GLRT-LVATSM-------------------------
------------------------------------------------------------
-----------------------------------GELLGRNLI-------DRLSR----
----------LDAQISRLAAERQRQRLPVH------------------------------
------------------------------------------------------------
------SRR---------------------YDT---LV-NRMRSFLKNEIGR-VL---NG
LF-----------------------ARV--------HPAKVVIESLD-FRSP--------
--------------------------DLSRRLNR-LVQNFGRTWFRQKLDMLSEEY--GF
-LVEEVHAAY-S--SQT--CK-SCD--YV---AKNN------------------------
------------------------------------------------------------
------------------------------------------------------------
---------------------------RSSQSK--------------F--HCRF------
------------------------------------------------------------
------------------------------------------------------------
------------------------------------------------------------
---------C--------------------------------------------------
--------------------------------------GR-KAHADPNGAEVIRQRR---
-------------SLPEYAP---------------------WRSKRQILQATV-------
-GRFLKR---
>ZP_05025755.1
------------------------------------------------------------
--KNLMKRTA----RVYLNDL------NVSKF----------------------------
------LI----------------------------------------------------
--------------------------------------------------VREFLG----
------------------------------------------------------------
------------------------------------------------------------
------------------------------------------------QCHSIM------
-------------------------------------QYFVDLFWQRQDFSGKLADLPTV
HRAKKKF-----------------------------------------------------
------------------------------------------------------------
------------------------------------------------------------
-------------------------------------GITTRLGQA--------------
LAKQASE--------------CVFSVHQKQRKRK--------------------------
------------------------------------------------------------
------------------------------------------------------------
------------------------------------------------------------
------------------------------------------------------------
------------------------------------------------------------
------------------------------------------------------------
------------------------------------------------------------
--------------------------------------PQLKW--------HTVTLFYHF
VT----------------------------------------------------------
--------------------ISPFKKKG-------------FDWCVKLIG-S--GAPKLV
IP-----LKSTSVINQRLAQGWQMS-----------------------------------
------------------------------------KTIRMGL-----------------
-----------------------KKGRLWIDFIF--------------------------
------------------------------------------------------------
-----EKVRPPLKTQGRVVGMDS-NYKN-GVVFSD-------------------------
------------------------------------------------------------
------------------------------------------------------------
----------SQVVGQDIYQRIQE------------------------------------
------------------------------------------------------------
------------------------------------FK-KRQKNTHAEIKSR-LG---QA
LK-------------------KVDLSST--------K--VLSIEDLK-KVKQGKRG----
--------------------------TFSRLFNR-RLSHWLYRTLVQLLERKCEEE--GI
-QLVVKDPFK-T--SQF--CS-NCN--RW---DRRNR-----------------------
------------------------------------------------------------
------------------------------------------------------------
---------------------------KGDR----------------F--RCVH------
------------------------------------------------------------
------------------------------------------------------------
------------------------------------------------------------
---------C--------------------------------------------------
--------------------------------------GY-QSHADHNAAHNRRAFR---
-------------LGGSLWSP--------------------FLLKFKKSKFWI-------
-TIETSLKPC
>ZP_06970586.1
------------------------------------------------------------
------AKALKTLRQALHYPPQYADYFAANQL----------------------------
------------------------------------------------------------
------------------------------------------------------------
------------------------------------------------------------
-----------------------------LFN----------------------------
------------------------------------------------RVVAFYV-----
----------------------------------EVIQAHEGILSLKNKEALTTLARLTH
ATEKNPRPIVPLSDLAP-------------------------------------------
------------------------------------------------------------
------------------------------------------------------------
-------------------------------------DVPAMFRRA--------------
AINAALG--------------SARAFFSSLNTWRARKERHEAKAGTTGKKKQPFRERPPV
P-----------------------------------------------------------
------------------------------------------------------------
------------------------------------------------------------
------------------------------------------------------------
------------------------------------------------------------
------------------------------------------------------------
------------------------------------------------------------
--------------------------------------PRTWN--------KSAPFYAGL
WK----------------------------------------------------------
------------------------------------------------------ERTSHS
ITLKVWTGSRWSWLKIGTLSRELPDGFEM-------------------------------
------------------------------------GSPHLV------------------
----------------------RKGARWWLHIPI--------------------------
---------------------------------------------------------EKT
FEAPANVREQLTTGEKRICAVDL-NLDQHLAVCSV-------------------------
------------------------------------------------------------
----------------------------QTVDGTILATSFIGNG-------TAIAGC---
----------RKKLLGRIARNRSQTG----------------------------------
------------------------------------------------------------
-ILAEGEQD---------------------NVA---LW-RKIRHLDEHIAHQ-VS---AR
IV------------------QFALKQHA--------S--ILVFEHLG-SLRPAKGR----
---------------------------YSRRGNL-KRAYWMKGRIFRYSKYKAWNA-GGI
-ITCRVNPRN-T--SRE--CH-RCH--GL---VIRYQEGEPVEGYT--------------
------------------------------------------------------------
------------------------------------------------------------
---------------------------PGAPLC-----------------LCPQ------
------------------------------------------------------------
------------------------------------------------------------
------------------------------------------------------------
---------C--------------------------------------------------
--------------------------------------QM-RGHADRNASLNIGQRL---
-------------LKRMQDPL--------------------KEKPHACSRRAT-------
-REPKGSGVG
>MDe-8
------------------------------------------------------------
----SQKRTCPSLQQVILGTRTNILCISFSQA----------------------------
------------------------------------------------------------
------------------------------------------------------------
------------------------------------------------------------
-----------------------------TYRRGPHKE----------------------
------------------------------------------------AILAAIN-----
-------------------------------------KRVITMTRIAYHGSTVALFKCKK
ALEEGNFAFFNDLKNIRDCFLHVSVAKDVHGNIEDYTRNLHDDVRNCFTEFNIEPPSTEA
LGNVEPYAVNQYIT----------------------------------------------
------------------------------------------------------------
-------------------------------------NFADNIRMH--------------
FKKRLKT--------------FFFARTRRN------------------------------
------------------------------------------------------------
------------------------------------------------------------
------------------------------------------------------------
-------------------------PLLFPDITPQVIHDTVSYMTNALA-----RGVEPN
IDLIHEIPNWNQFNISDEYVQQNQGFFEKKLLGTGKDERWFRTVIMFLGMQMEIDDYQEW
CRAHPELELG-MLKNF--------------------------------------------
----------VVVP--------LHKLKRQHIRIDTEAFYWLLRELKLIPETPGKIHKEKA
K-------------------------------------FMEDR--------ERVKHWYNW
FDKE--------------------------------------------------------
-------KIRKMEKGGNFFHFQ--------------------------IV-T--NGLGAS
VLFTRVNQQSSNKPDN--------------------------------------------
------------------------------------------------------------
------------------------------------------------------------
------------------------------------------------------------
-YMESIRQKLESGHYKRVIGMDP-GYKV-WISAVI-------------------------
------------------------------------------------------------
---RYLRTGQEFNYDVTSRQFHKFTKKKKREKKAKRLTGDFENRRKADAENRELYPAGI-
---------PSPNRRENWFDYIRWRFKWCNEGFDLYTDIQ--------------------
------------------------------------------------------------
------------------------------YAR---LD-LDQHFRTQKVMDR-MV---NK
LV-----------------------GND--------PA-LVCIGSTN-FNPSAPIKKHI-
--------------------------------------RCPGTKMI--LQYLKKKT--KV
-DILLIDEFN-T--SQV--CG-HCH--SF---FDREWQDRHEN-----------------
------------------------------------------------------------
------------------------------------------------------------
---------------------------RGRRFK-----------------QCTV-AN---
------------------------------------------------------------
------------------------------------------------------------
------------------------------------------------------------
---------CQIRFPNPIGPTNVIVAKKNHRKIQQERRAFPIVAEHPEGQPEQDPKKSTH
QFLKTKYNKIRPYPEGPKPKYVCNVQNNDWGLVTQRGNSKITWNRDTSAARNILYKG---
-------------VCAVLKIP----------------IHPNFVRPPRMNRALT-------
-QAEKQARKF
>MDe-6
------------------------------------------------------------
--------------RQFVIKRKLRSILNDADL----------------------------
------------------------------------------------------------
------------------------------------------------------------
------------------------------------------------------------
--------INRIDQIAENVSNIQFLASHYLHK----------------------------
------------------------------------------------RSMQVIL-----
-------------------------------------SEDAALIRREFDRPVRDLMFK--
---------------------------SDFFAVKANTRNAERDADFMQWLADVNPPILLP
DALHCDNALQHAMKMYKT------------------------------------------
------------------------------------------------------------
-------------------------------------NYANNIKMR--------------
AKQMFRK--------------FCKAVLYSTGRIWPRIVLNKLINRAVDWFFYFTRYEPND
RSPVRTIIDEFIWDILIDDEDVGRGFLSGSLDARNFYQFAK-YFIKMQLYVHHYNDTHP-
------------------------------------------------------------
------------------------------------------------------------
------------------------------------------------------------
------------------------------------------------------------
--------ER-MVKSF--------------------------------------------
----------KVIP--------LHNYHKRMVMIDTETMKKMRHMHFDKKI----------
--------------------------------------HNINP--------PKSDVWAPF
RLEG--------------------------------------------------------
-----------LEKINQRFDFK--------------------------IM-S--DGVTAA
ILMMKLNPHEFHIDLNLPSKINGVSTRP--------------------------------
------------------------------------KDLPLK------------------
------------------------------------------------------------
-----------------------------------------------------------E
RFDHIPRGAIENINFDAKIGIDP-GAKT-MAACTK-------------------------
------------------------------------------------------------
--QHQNRDLTEECFSIESKKYRELAGTRKNEYNRRSITGRFDKREREAREASEIL-----
----------ITSNGPDYAEFVRHKLEFFNEGRRVYHHPY--------------------
------------------------------------------------------------
------------------------------VRE---LK-FDAHQEKLAAMYA-IA---KE
II-----------------GRSANRWNK--------A--LISFGHWR-WTANSPIRGIRT
----------------------------------------PLKL----LRFCLQQL--GS
-TVIVIDEHR-T--SKL--CN-FCA--QT---MI--------------------------
------------------------------------------------------------
------------------------------------------------------------
---------------------------NEDRNS-----------------LCVD------
------------------------------------------------------------
------------------------------------------------------------
------------------------------------------------------------
---------C--------------RPIQRTLAPAAVWRIKAHKSYLKRNPGAPKIREYTR
DPNQQLER-------------------------NNQNHSPMNWNRDYNGSRAILSKG---
-------------LDLIAGHP----------------------LPRNYLRTTQ-------
-RVVQRRRFA
>MDe-2
----------------------------------------------------AQKAVVC-
--AYKKKFRQVNEFNINPNQIIAEHRRHA-------------------------------
------------------------------------------------------------
------------------------------------------------------------
------------------------------------------------------------
------------------------------------------------------------
------------------------------------------------EQLTRLKRKASE
HIFFRLTSLVREGTGHQILLEFQTPNRVNFRRDINSVRITERNARSEPNAEFVEGSRVYQ
IHPEG----NIVAQSIEPI----ITEFEV-------------------------------
------------------------------------------------------------
------------------------------------------------------------
-------------------------------------NFANSFIGE--------------
CYGRVKR--------------LLKCFARIHLENMEDDQIKIEIRNTMRYLFNDINDITEP
NRTLIRLYRQELRPICRGQVPRGWWNNKSTWYSRVPDLINGLYYLKAYNDGQRIG-----
------------------------------------------------------------
------------------------------------------------------------
------------------------------------------------------------
------------------------------------------------------------
--------RD-CFKLF--------------------------------------------
----------TVIP-------RFKSHFVHKTKIDTRLLCLTMNKFLPEGQK---------
--------------------------------------LDSQN--------IDYTVWNRV
FDMT--------------------------------------------------------
------PLERTHTDRKLVFNYS--------------------------IT-T--DAVSMS
ATMIQGTDREIEAKRELRGRGAKLAERKRLADERKMEESTKATKRKAGKDADEPPAKR--
------------------------------------RNAPVP------------------
------------------------------------------------------------
-----------------------------------------------------------T
RERDLLQKLKSGEVFGTVIQIDP-GVKN-TLGCVA-------------------------
------------------------------------------------------------
---IDMQNGHERNLLITSKYYHHLLQTHLRKERKRPIIAHLHAMIRGVH--ASYANP---
----------PTRKGGDIREYLDSVFRLFDMFTEVYQRRV--------------------
------------------------------------------------------------
------------------------------FSR---MR-FDAHICKQKAVDK-IS---KQ
IA-----------------SLNPHQESA--------T--LIMFGNSQ-MSRKSPIKGYVK
---------------------------------------SPHKNYW--VKQFDELE--RV
-EVYEVDEYR-T--TKT--CS-FCG--QI---LHVTRN----------------------
------------------------------------------------------------
------------------------------------------------------------
---------------------------IGHRYV-----------------SCKD------
------------------------------------------------------------
------------------------------------------------------------
------------------------------------------------------------
---------C----------------YPAGNASMVNEPKEVQTKSKQYWRRHHYRVNGIR
TFSYSWEE-------------------------RMSHRKCRTTNRDINAPRNIGLKG---
-------------FATITGRE--------------------NLLPVALIRAND-------
-ND-------
>MDe-9
----------------------------------------------DEWAFWEHQDVGN-
--GQLRLRNEALHRLLYETEFEYPKQKEDEIF----------------------------
------------------------------------------------------------
------------------------------------------------------------
------------------------------------------------------------
------------------------------------------------------------
------------------------------------------------TLVRGLAGMLQD
EFFFPMMDKINDTVPLITKAIKLGSLHLHFCLFDLVKRGTIREIKEEFLGKFNTI-----
---------------------------KYFGPTRKTSHQCRYEMNKGFEYYMLAHDVHPP
ELEYSTQVYAFAVQEYER------------------------------------------
------------------------------------------------------------
-------------------------------------NFQTNVKTH--------------
AYNRIKRLFDYHSGVGKDKYNALKYLFDEDSDIEPNDYVLSLLRVYDEVLQPLTQITPEE
KRRRENADEPVIPRGWLATLSDKKKWYKHVYEFINLLQWFYHHNIEEP------------
------------------------------------------------------------
------------------------------------------------------------
------------------------------------------------------------
------------------------------------------------------------
--------DF-QKKLF--------------------------------------------
----------IAIP--------QSKIQNHLITIDTSAIVDMTNSFLEPGKKTNKTTLEGG
LDA-----------------------------------PGFKD-----------SFWRTY
FKID--------------------------------------------------------
----------QLNNGRQYFDFS--------------------------LQ-T--NGVAVH
LKMKKRKLWKPIMKFRSDALPPTSSNIWDTH-----------------------------
------------------------------------EFARMT------------------
------------------------------------------------------------
------------------------------------------------------------
---DRMRMRWANKRYRYLIGFDP-GYKL-PAAIVR-------------------------
------------------------------------------------------------
---QHCATKNEENFTMHWKEFRNRCGDPRRKRKLRKLTGWYEDLARSIRENRELYPEQ--
----------PSPKSPDYDTYIDYQMRSFNIGCAVYQKES--------------------
------------------------------------------------------------
------------------------------ISR---LR-FDKYICTQRTLHR-IA---KE
IT-------------KNDKVPKNPEDKN--------C--IIGIGDFS-FKPNSKIRGSVR
---------------------------------------CPMRPL---YEILKLYA----
-DVVEIDEFR-T--SKT--CS-ICG--TQ---MEKTGG----------------------
------------------------------------------------------------
------------------------------------------------------------
---------------------------RKDRFF-----------------VCHN-SDPVG
SILPRAPEWTSKLHHSKITQIMRRLPEHERYYVH--------------------------
------------------------------------------------------------
------------------------------------------------------------
-------EVT----------------------------------RQQNAVPKEWTHRNWD
FLNWNYDL-------------------------DQVQHPTIVWNRDINAPRNMIHIL---
-------------KSMLNGIE----------------------KHPIFNRGDN-------
-NNPD-----
>PSo-4
------------------------------------------------------------
--EAGWHFQISLQSSPPRTSELAPSAMERAACRPPGRLRDWKRRYACSTVRCKLGRVCPH
PELINEIQ----------------------------------------------------
------------------------------------------------------------
------------------------------------------------------------
------------------------------------------------------------
------------------------------------------------ICARLIL-----
-------------------------------------KSTTEAWAL--------------
---------------------------ANFHVLRQCEERGDIP--------DLTSSTFSP
GAVESSAGAFAEDDVRLGDLYDSAVAFLGARPSTYTYEPDDVTKIDVLHGEAGGLMSV--
------------------------------------------------------------
-------------------------------------NATNMVVTQ--------------
FRKHFTL--------------FVRLWYGISAKETRKVVR---------------------
------------------------------------------------------------
------------------------------------------------------------
------------------------------------------------------------
-------ACYSSDASERREVLEMKAWLGSAAWGEDGELEQVFPRKTVIK-----KHVGYF
VRKLYEIMVFVEQNQIEQRR----------------------------------------
--------QR-AQSMF--------------------------------------------
----------SLLP-------LSQSFALYNIKIDPSTLAHLCSRIYKRTGENVLGVELTP
NNRIPTR-------------------------------PYFTQ--------RGSELMRRA
FNIT---------------------------------------------QFETRRTKIGK
ARFNGLSVDEKARHAARFFGDS--------------------------IR-S--DGYAAS
VLMVQLTRLARSVGRREENEEDEELGDADEFDDDPDSESLVTETNGEEITEDEPELEPEE
DTTHE-------------------------------QDPSIA------------------
------------------------------------------------------------
------------------------------------------------------SEVSDS
APYPAPEPALRGIRARGFVGVDP-GKKA-PCTAAI-------------------------
----------IGKLCSKKKKPPPPPPPSPKPPRWHRNKRCPVEDRVSSTGPPRTPVRRRR
EPKLPKVQHEQRILQIKAGEYQHMSGSKKFNKWHEKLRLRFPEYQIAI---SSLPCL---
----------KTADARVFLVRMEQVWLSLDYFLDFGIAHN--------------------
------------------------------------------------------------
------------------------------FRK---WR-FFSHVKHRIAVDD-VA---KW
LI--------------------PEAGAH--------V--CVGLGNWS-QSDNIKGGPK--
---------------------------------------PPLRPL---EKAMRKRA----
-TVVKVHEFR-T--SKL--CS-ACY--QP---MKMAVFLDPDDPGPDELDADERPL----
------------------------------------------------------------
------------------------------------------------------------
---------------------------YYDRSV--------------L--RCAN-KN---
------------------------------------------------------------
------------------------------------------------------------
------------------------------------------------------------
---------C--------------------------------------------------
--------------------------------------KKNFLNRDVNAAVNMQTLL---
-------------MARLQGLP----------------------RPAEFVRQ---------
----------
>PUl-1
-----------------------------GRKRKKDDYPEEWDVVDETQDPDAIPPLFE-
--IVAETQDSDAEVDVVTNALSQLPPPSQKSLAPPTYRIKETTKEINSSVICKLTRICKF
PLLVGEIK----------------------------------------------------
------------------------------------------------------------
------------------------------------------------------------
------------------------------------------------------------
------------------------------------------------KVCVAMK-----
-------------------------------------QVQLEGWHL--------------
---------------------------ANLHVLRCLKEGDEVPKIEQMFFYRCCTATLGN
IEKRDRG----STESKYPAFHKTCLRYWAGRERESTYEPEFIQTAGDMVNEMAKLMEI--
------------------------------------------------------------
-------------------------------------NALNMIALH--------------
FRQRLHQ--------------YIQFRYAKKGDTKLKYRE---------------------
------------------------------------------------------------
------------------------------------------------------------
--------------------------------------------TRRLVDSCYRVKSEP-
-----EKDDEGNPTGKTAKVWTEWDDTDDPVEQELREWLGIAPWQWQIR-----ANPAHF
LHKLYDMLVWMEKFVDKHPK----------------------------------------
--------TK-GARVY--------------------------------------------
----------SLLP-------VATTFQAAYVKLNASTLHGLLARLIDLPEVEDFLKKELN
IVPTRKRTGSQLPFDK----------------------KTFQK--------NRSEVIRKV
FDVE--------------------------------------------------------
----------QFETLDRKFADE--------------------------IK-T--NGYGAS
ITMIRPVTTVSVALVEKKASKKKRMKNDGTAELVSKEKTARK------------------
------------------------------------KKVKTP------------------
------------------------------------------------------------
-----------------------------------------------------EEIAEED
TFAKELFKLGPDYSPNVLIGIDP-GMRS-LATAVS-------------------------
-----------------------------------------VGRLQRRRRRQKSRRGLHR
RHRTRRARRKERVIEISTPKYRHLARMNDFRFYNENLKMREPWYAGVI---RAMPSF---
----------KTSSYDLYFQRLQFFWKHLRFLLVFSAEQA--------------------
------------------------------------------------------------
------------------------------FLR---WR-FTQDRAKMKALDT-LA---KR
IV--------------------PKANKQ--------V--CIAYGDWS-RR--DGIKGHAS
---------------------------------------GPVKGF---VEALKRRA----
-TVIPMDEYR-T--SIT--CS-CCH--QR---LKQARLFTKMKRKEDEVDIRQKERPSKK
EVKEIVEMAKFKNPKLADKKVVL-------------------------------------
------------------------------------------------------------
---------------------------KCTRNV--------------L--RCTN-SK---
------------------------------------------------------------
------------------------------------------------------------
------------------------------------------------------------
---------C--------------------------------------------------
--------------------------------------KANFWNRDVNAARNMLELL---
-------------KSGLKEKH-------------------GARRLRAFRRGQ--------
----------
>PUl-4
------------------------------------------------------------
--SAKKPKKVSAKTSQQQVRVGKEPAARKKSS-GTVLENAFKKGKQFCSITCRLETVCPD
PDLGQQIR----------------------------------------------------
------------------------------------------------------------
------------------------------------------------------------
------------------------------------------------------------
------------------------------------------------DCVRRMK-----
-------------------------------------QIQMESWHL--------------
---------------------------VNLHTLRCLEEGIQLPLYDETFFDQCCSGVSST
SRSHNTA-------NKNPALWETIKIYRAERSRTNLKEVENQVGLPKMKYELRQQMVA--
------------------------------------------------------------
-------------------------------------NAGVMLREH--------------
FRRRLCA--------------YVKVVYPNAKEK---------------------------
------------------------------------------------------------
------------------------------------------------------------
------------------------------------------------------------
-------------------------------------------------------DVLHG
CYNSEPTKLEEVQEMRALLTPDGVSWCEEW-IPWPNRITDDSKIEFYIRLLWKFQRVIED
HIEANPGRSTKGVRAF--------------------------------------------
----------SLFP-------VATSYTASHIKINATTLAGLCSRVKKKDPETGGDCSITK
WWGVDHIKIDH---------------------------NAFAA--------EKWTVMRKA
FDID-------------------------------------------AFETLRPDTDVSQ
ADFRHMTVEEKYAHASHLFANQ--------------------------VT-T--DGYGAS
VLLFRTKNELDEAEKQ--------------------------------------------
------------------------------------------------------------
------------------------------------------------------------
------------------------------------------------------------
---QSERLVPEGYRPEVVIGLDP-GMRS-VCTAVR-------------------------
--------------------------------ERFVPGQIKRVRRRSVRKKRRRKRSWIR
RYDGPKRKNGRDIVEVHAKEYRHLAGFRKRRTWEEVLKNSNPEYGTAI---RGMPSF---
----------KTSRYKVYLERLHYFWKHAGFLLEICWRKP--------------------
------------------------------------------------------------
------------------------------FLK---WK-FFNKRSSRIAVDA-LA---AR
IV--------------------PDPSVQ--------T--CIAYGNWS-RR--DGIKGHAS
---------------------------------------SPVKSL---QQALAKRA----
-KVVILDEFK-T--SKL--CS-TCH--RE---LSPVSYLVNPDLDKRRKRAGKIISRYHS
EERKL-------------------------------------------------------
------------------------------------------------------------
---------------------------VECHAV--------------L--RCDQ-KK---
------------------------------------------------------------
------------------------------------------------------------
------------------------------------------------------------
---------C--------------------------------------------------
--------------------------------------EASYWNRDVNAAINIVNLL---
-------------KYEIEHGG----------------------RMAAFARVQD-------
-RRD------
>PCa-2
------------------------------------------------------------
--RIAENKTT----DYVSVKTTLNSFCKRGGRFLPGRALPWE------------------
------------------------------------------------------------
------------------------------------------------------------
------------------------------------------------------------
------------------------------------------------------------
------------------------------------------------EVLADMN-----
-------------------------------------KGVLEAYLL--------------
---------------------------ANVHVLRLLKEGKEIPVLDHNFFRSCLSAVMKL
IVNHKIKGELGESLKVYNASRCVRSLQANGGYINQGWCHNAADQMAT-------------
------------------------------------------------------------
-------------------------------------MTKNALSMN--------------
FYRRFHK--------------FLKRTYMIDGRKAYTLLQ---------------------
------------------------------------------------------------
------------------------------------------------------------
------------------------------------------------------------
-----------GILSHEDYVPQGTRFDSIVQEWREKIPRKGNGRLANDA-----HRLIPL
TYTFLKDIEERNLYGDQVLDEGEQ------------------------------------
--------YH-ELRVF--------------------------------------------
----------SILP-------TKRGFECSHMKMCQLGLWGLLKRAGYTIPNRG-------
--------------------------------------SGWEE--------VRDQYWRML
FNIK--------------------------------------------------------
----------KFETVNRKFAGE--------------------------IV-T--DGKAVS
IIMRKPKRE---------------------------------------------------
------------------------------------------------------------
------------------------------------------------------------
------------------------------------------------------------
---AEPTKKYSEDDFDVFWGLDP-GRRD-MFVATN-------------------------
------------------------------------------------------------
--------QWDETVSCSSKEFYEEARYTKAKQKISGWRDRNPQVLEAI---RNMPTK---
----------KTASLEKLKVYIAFMTQRMDFLLGFSQLKP--------------------
------------------------------------------------------------
------------------------------FRR---LR-LRSFIFMKKKMRK-LC---EQ
LV---------------------PRGNR--------V--VVGFGDWS-NQDVGGIIKKCP
A--------------------------------------GPVKVF---ERELARHC----
-TVIPIAEYR-T--SKV--HF-DCQ--HE---LKNQYSQRLCRDGEIRT-----------
------------------------------------------------------------
------------------------------------------------------------
---------------------------RKVYSV--------------L--HCLN-NG---
------------------------------------------------------------
------------------------------------------------------------
------------------------------------------------------------
---------C--------------------------------------------------
--------------------------------------RGMTVNRDVNASRNMLRLL---
-------------QCKLRDED----------------------RPVAYTRQWT-------
-KKNSAIECL
>PSo-2
------------------------------------------------------------
--RKADAKTV----DIVARKVTLKSFCTPEAR----------------------------
------------------------------------------------------------
------------------------------------------------------------
------------------------------------------------------------
---------------------------ALHWN----------------------------
------------------------------------------------DVIMTMNHAAAE
GWLLANFVVMHTIENPTGGGVLPPMDDKFFR------RCMATVSKKSRPKKTFKAVFQKS
KERKVQPDLALEEWKWVDF----ERAADEYLKHRGGARPLDCKYICLGWFEQAATQMAK-
------------------------------------------------------------
------------------------------------------------------------
-------------------------------------NTETSTWKN--------------
LARRLRQ--------------YVRVKYPEHRADAFLITS---------------------
------------------------------------------------------------
------------------------------------------------------------
---------------------------------------------WVLDEACNRRHCKS-
-----CRTKKRQKKPVPAECQSCDAVNGIVGALREDIPRNQNQKVDWKS-----TDVLRL
FHKYLKAVEEFNETNKDNPK----------------------------------------
--------IR-QERVY--------------------------------------------
----------SIIP-------TKQGFRSSYFSMTSTGLWDLLRRSRDRLDLDTIVYTEGG
GSISLGDSIKK---------------------------ENWSG--------VADIWWRKL
FRVA--------------------------------------------------------
---------DLEKGTRLVFHGQ--------------------------IC-T--DGIGAS
VLLHKPKRE---------------------------------------------------
------------------------------------------------------------
------------------------------------------------------------
------------------------------------------------------------
--PKAEPPLRKIENYDEIKGADP-GFTD-MFVACT-------------------------
------------------------------------------------------------
-YNVRSQTFSDDFLSYPAKKFYSDSGYSSSNRKIRRKLGHNAEIKKVF---KDMPTK---
----------KTASLTKLMEYLDYTVPKMERLFSFFMTKT--------------------
------------------------------------------------------------
------------------------------FRD---MR-FRRQMLAEKNLRA-IC---RE
LA--------------------GEPGTR--------T--LIAFGNWE-LNNSSGIIKKKT
P--------------------------------------GPVMKL---RRMLTDYR--GV
-DVMIVDEYL-T--SKM--HH-GCYSLAP---MENQQVKHRCRDKVVRT-----------
------------------------------------------------------------
------------------------------------------------------------
---------------------------VGVHKV--------------Y--HCLK-RNGG-
------------------------------------------------------------
------------------------------------------------------------
------------------------------------------------------------
---------C--------------------------------------------------
--------------------------------------GA-TVERDVNASKNMVEVA---
-------------LTQMREGE--------------------GVRPERLQRPS--------
----------
>SPu-3
--------------------------------------VAAFSPLTHPDMGCPTCNGTD-
--HHRASSKLCSFYKPRKKNEVRTTLKRKRDTDLPNDEIFILSTVVKSGQRSPLQVVIA-
------------------------------------------------------------
------------------------------------------------------------
------------------------------------------------------------
------------------------------------------------------------
------------------------------------------------HAARTLTCIAAE
ATRLFNMFVLDLL---------------------ERKQQIPECSYNKFLHQPFQIIALAK
ASSPQ----LQTIHRTLYR----QTSRYDVTYLSQLISNMAKDYET--------------
------------------------------------------------------------
------------------------------------------------------------
-------------------------------------NCMNHVSTN--------------
IRKWAFK--------------WYRMKMQKTYPDLKRDKIRILFNKEDDLNEHSLYLKACL
MTYDVDITKEVSFDHWWTYFPLMWKFQRYFA-----------------------------
------------------------------------------------------------
------------------------------------------------------------
------------------------------------------------------------
------------------------------------------------------------
--------KH-GERNF--------------------------------------------
----------SMVP--------ITTYGIRHIRLDTNALYKLCLRVDLFTRKDVPA-----
--------------------------------------AEFRT--------NALVYWKTL
FPD---------------------------------------------------------
----------IAETSNKSFAYG--------------------------VS-T--DGVACS
YYYQKRYVR---------------------------------------------------
------------------------------------------------------------
------------------------------------------------------------
---------------------------------------------------RRQSHNYYG
FDDDGKYGAMNLEDGVSIVGVDP-GRID-IFTAVD-------------------------
------------------------------------------------------------
--------GNENVVRMSRKEFYSLTGMVASQKTRNRWLKNNPAVQSIV---TQCPTP---
----------RTPDIENFRQHCQYVQQHLLTLVDFYGARR--------------------
------------------------------------------------------------
------------------------------FTR---QK-LHTYIGKQKVWAT-IV---RR
IT---------------------KNDRR--------T--VVALGDAK-FRHNSKGGPS--
---------------------------------------TPLARM---AKELKRRH----
-RVRMIDEFR-T--SIT--CS-HCD--GE---LPKSTRHWQVKVRWAVMNS---------
------------------------------------------------------------
------------------------------------------------------------
---------------------------VSQKXS----------XICVFCQVCND-L----
------------------------------------------------------------
------------------------------------------------------------
------------------------------------------------------------
---------C--------------------------------------------------
---------------------------------------LTHWNRDVNAARNIRNIF---
-------------LHMNENNG-------------------E--RPCCFARTVP-------
-QFNPGWNL-
>ALa-1
------------------------------------------------------------
------------------------------------------------------------
------------------------------------------------------------
------------------------------------------------------------
------------------------------------------------------------
------------------------------------------------------------
------------------------------------------------------------
------------------------------------------------------------
------------------------------------------------------------
------------------------------------------------------------
------------------------------------------------------------
------------------------------------------------------------
------------------------------------------------------------
------------------------------------------------------------
------------------------------------------------------------
------------------------------------------------------------
------------------------------------------------------------
------------------------------------------------------------
------------------------------------------------------------
---------------------SGKYKGLASVYFVAAKKIRPINVSINNTVLNNIHKGI--
--------------------------------------GFVEI--------VDEDLWQYY
FN----------------------------------------------------------
-------TKLVTRGQSHSVEQF--------------------------MV-I--DGMSAS
LIVSRPDKATVEAIKYKE------------------------------------------
------------------------------------RDIILQ------------------
------------------------------------------------------------
------------------------------------------------------------
----------MHETAQRIVAIDP-RRSPVFTAVVK-------------------------
------------------------------------------------------LQMNHS
RNTILTISSMMLYNGLVGSSIMNAATHTGTNMIRKVWCNSSAVITSFN---AAKPSN---
----------TTGSLKLYKVYARYILHDLDDGLKFYSATS--------------------
------------------------------------------------------------
------------------------------FKR---LR-WKTYIQLYMEMQT-SV---RQ
EE---------------------AIGNE--------P-----------------------
---------------------------------------VPTRKM---RQKIGSRA----
-KTIDFDEYG-T--SIS--SC-CCH--TQ---MEGGSHKIKQ------------------
------------------------------------------------------------
------------------------------------------------------------
---------------------------MVSDFM-----------------VCGV-VLYTS
------------------------------------------------------------
------------------------------------------------------------
------------------------------------------------------------
---------C--------------------------------------------------
--------------------------------------SRKVWDRNTSAAINVLKIF---
-------------LRK--------------------------------------------
----------
>MCi-1
------------------------------------------------------------
--HKTTMHTYRLLKYIILHRINNHHFDAMYYL----------------------------
------------------------------------------------------------
------------------------------------------------------------
------------------------------------------------------------
--------------------------NHRFIH----------------------------
------------------------------------------------EVYMKLI-----
----------------------------------------------TKARERAPRTQDTI
ERRAIIDQYLPAYLRLVGINDPRELPLMXNSQQSAMYEAAKIST----------------
------------------------------------------------------------
------------------------------------------------------------
-------------------------------------AYLNNVRNN--------------
FGKRLRQ--------------VINVLLNVKARQRALRQLLRGQAMDQRAINQAIRRQITN
PARRF-------------------------------------------------------
------------------------------------------------------------
------------------------------------------------------------
-------------------------------------------KIALSN-----RTTIEA
LH-------ARFDDGPEGFYTTAIDQLAPFLETYPNNMQFAQDNIYYDCKANPHLHFKAF
FRLAELLHQR-QVRSF--------------------------------------------
----------CVFP-------LRQSLIPGYVIVDTKILMTQIFQRSVRPGE---------
----------------------------------------PLR--------HRHE-WGQF
IDFRMPIFRAQA------------------------------------------------
---------------GREFGNM--------------------------IE-T--DGVGVS
VLKREQHDLQFQQPRQQGAPQQ--------------------------------------
------------------------------------QEFPYI------------------
------------------------------------------------------------
------------------------------------------------------------
-------TDPEVQIPPNCVVIDP-GRRD-MLYCME-------------------------
------------------------------------------------------------
---ENSTPQAPRMFRFTKPMQDKIRKNK-RYRRILQQMKPR-RIADME---RELTNS---
----------NTLNLQVYQQYLQNFGRVYEALLLYYSITRGASQTGQFPI----------
------------------------------------------------------------
------------------------------HRK---LR-LSAVINKNRCDQF-LI---RF
LN--------------------TKFPNT--------T--TYIMGNWS-APHTRFQE----
----------------------------------------PIRGLG--FRRLLQKH--GK
-QVFLVDEFK-T--SKV--CP-QCQ--QP---TLETFKQGINPRPYRRATQLY-------
------------------------------------------------------------
------------------------------------------------------------
---------------------------TTVHGL--------------L--RCTN-RN---
------------------------------------------------------------
------------------------------------------------------------
------------------------------------------------------------
------------------------------------------------------------
----------------------------HAAHGLPQRFPFRYFNRDTAACLNFIRCL---
-------------QAVRQGLP----------------------RPLDLQRRPL-------
-QDNDDDDEE
>PBl-2
------------------------------------------------------------
--HPLLSHTFTFLKYIFLHKLEDEPNFPLENF----------------------------
------------------------------------------------------------
------------------------------------------------------------
------------------------------------------------------------
-------------------------VNEEFFK----------------------------
------------------------------------------------KVFLSLL-----
---------------------------------------------KNYKPTKQKASAKSI
AYKDLIFSYRDQYFWCCSY----EPIDMKYAHQIASYETAKILT----------------
------------------------------------------------------------
------------------------------------------------------------
-------------------------------------AYLNGIKLQ--------------
FGNKIRM--------------FLNLLLKKNERIKAMESGMKNNGENKEDIATAV-KTIID
SINKI-------------------------------------------------------
------------------------------------------------------------
------------------------------------------------------------
-------------------------------------------KQVISS-----RNIEHI
PG--------------EFISSATLDMIRNLFDSYPPDYQYSKGPIYYDSKANPLKHMKAY
YRLSIMCEVL-QDKTF--------------------------------------------
----------SCFP-------LQRGLIPCYMTIDTRILNTLILNYS--------------
--------------------------------------VISHL--------NKEVVWGSV
MDINSKAIRPQGE-----------------------------------------------
-------------AKDVKFRGM--------------------------IY-T--DGIDVS
VLKQNSETKNKGVGGK--------------------------------------------
------------------------------------KSISLV------------------
------------------------------------------------------------
--------------------------------------------------------ENEF
RYVEALEEEELQAGIGKCVFDDP-GHRN-LLYLMH-------------------------
------------------------------------------------------------
---KGMTSKRKSTYRYTRNQKYVGTKAK-KYRKLRNDMKLGHIIAAEL--FLSQHNS---
----------STTSKEKFINYLQEKAKATPAMKAYYANEDNPAEEDQRISGLLP------
------------------------------------------------------------
------------------------------FRK---MK-LSNFINQLQADKR-LA---KN
IR--------------------KKFGND--------A--VLILGNWS-AGQSKYHE----
----------------------------------------PIRGIG--MRRILAKK--DF
-QVYLIDEFK-T--SSL--CP-ACQ--NG---ELETFKKVQNPRPFQRRKYPT-------
------------------------------------------------------------
------------------------------------------------------------
---------------------------VDWHDL--------------L--RCKN-QQ---
------------------------------------------------------------
------------------------------------------------------------
------------------------------------------------------------
---------C--------------------------------------------------
-----------------------LKPVTESTEDNTQSSLYRLWNRDMAATLNFRHIL---
-------------FDLRKNRR----------------------RPERFCRLSA-------
-RSFTTLKRK
>PBl-1
------------------------------------------------------------
--HTIVTHTFALSKHIFLAELALDPFFDLNGQ----------------------------
------------------------------------------------------------
------------------------------------------------------------
------------------------------------------------------------
-------------------------INQPFFV----------------------------
------------------------------------------------EVFLSLI-----
----------------------------------------------DRNTDSSRITEITR
LNCELISRHINTYIHNSSY----TRISLLNAHQIAMYEATKIHT----------------
------------------------------------------------------------
------------------------------------------------------------
-------------------------------------AYIVNIKLR--------------
FGQHLRR--------------VINILLDIKNRQRELTQQLRSQRATEERIKRMLTEHIFE
PARMF-------------------------------------------------------
------------------------------------------------------------
------------------------------------------------------------
-------------------------------------------KEGVST-----RRLEDV
FI--------------EEGYRTAFMEISPILTAYPKRYKFQKDSIYYDSKASPHNHFLAF
FRMAQLLEHL-GRRSF--------------------------------------------
----------NCFP-------LRRSWSPGYMQIDTRILDTIQQLLRRTW-----------
---------------------------------------SEGA--------DKLELWGIV
VDLDEKAFRDQQNG----------------------------------------------
---------------VMKFRGT--------------------------IQ-T--DGVGIS
IIKQNKDTTQGPNPR---------------------------------------------
------------------------------------RATTIN------------------
------------------------------------------------------------
--------------------------------------------------------PENI
PYIHDLSPEQHERIRGRCVLIDP-GRRD-LLYCMH-------------------------
------------------------------------------------------------
---EESTVETPRCYRYTSNQQNIRLKRT-KFRRILQDLKAQAPNVIAAEHEISQTSG---
----------RPNNTTDFAFHTSVKAANSSILSSFYTNTVSRTSQKPL------------
------------------------------------------------------------
------------------------------FRK---LR-LSSYINQRKANER-LA---KY
IR--------------------AKFGQD--------C--VLVMGNWS-APHNRYHE----
----------------------------------------PIKGVG--MRKLLRKH--GF
-DVCLIDEYA-T--SRH--CP-RCY--QP---SLQTFKQVDNPRPYRRTQMPT-------
------------------------------------------------------------
------------------------------------------------------------
---------------------------VTRHGL--------------L--RCTN-LN---
------------------------------------------------------------
------------------------------------------------------------
------------------------------------------------------------
---------C--------------------------------------------------
-----------------------------LENTDGSEVMHRLWNRDVAAVLNFRHIL---
-------------NNLRYDGT----------------------IPVRFTRVIQ-------
-IGRIRRQAE
>ROr-2
------------------------------------------------------------
--HATTTHAYSLSKFIFLCALQDDANFDIASY----------------------------
------------------------------------------------------------
------------------------------------------------------------
------------------------------------------------------------
-------------------------INKEFFS----------------------------
------------------------------------------------EVWLSLV-----
------------------------------------------------RYRRGRVGEATA
RRRTFIGQYIQRYLDYTTY----ERPELKYAQQSSSVEGLKIYT----------------
------------------------------------------------------------
------------------------------------------------------------
-------------------------------------AYTNNIGAH--------------
FGNHFRR--------------AINTLLQIRQRKADLIRQRQEEGVDNEAISNEVYEQITL
PARQF-------------------------------------------------------
------------------------------------------------------------
------------------------------------------------------------
-------------------------------------------KEILAS-----RIVDPS
SIELPFQ---------DPIYNQALQRLTPILTSYPVRYTFEQNNIYYDAKANPCEHMMAF
YQLARLFEAL-RLPIF--------------------------------------------
----------NCFP-------LRRTWIPGYATIDSKILCQNIL--GRRW-----------
---------------------------------------TNGI--------NKMNLWAEI
IDMNSAALKPQELG----------------------------------------------
---------------VLRFRGT--------------------------IQ-T--DGVGVT
VLKKRQDRKHRYIGL---------------------------------------------
------------------------------------QSTFVE------------------
------------------------------------------------------------
----------------------------------------------------------PE
PYITDLNAQQHGEITGRCVTIDP-EDET-FCTVYM-------------------------
------------------------------------------------------------
----KTLLLMHHAHIDTPSLVKIRWKKTKKYRRICEAVKPQ-EVQNAE---DTLVNS---
----------RSLDLQNFEEYLRNRALVTELLQRHYTETTTNHLTTHPL-----------
------------------------------------------------------------
------------------------------HRK---LK-LSKYIRRQKASED-MV---AK
LK--------------------SKFGND--------A--VFVMGNYS-APNTRYQE----
----------------------------------------PVRGVG--FRRLLKKH--GF
-LVYLIDEFR-T--SQC--CP-SCE--HR---SLTTFKRIPNPRPYQRRNNPE-------
------------------------------------------------------------
------------------------------------------------------------
---------------------------VICHGL--------------L--RCTN-QN---
------------------------------------------------------------
------------------------------------------------------------
------------------------------------------------------------
---------C--------------------------------------------------
-------------------------KVTVQNISGAEELRERLWNRDLAACLNMIHIV---
-------------RNLRLNGE----------------------IPERFQRAGA-------
-ERRRSEENE
>ROr-1
------------------------------------------------------------
--NLLVTHTFAFTKYIYLQELAANENFALNNF----------------------------
------------------------------------------------------------
------------------------------------------------------------
------------------------------------------------------------
-------------------------VTKDFFV----------------------------
------------------------------------------------EVFLSLV-----
---------------------------------------------LSKGGNSTRLKDTTK
NYRRLISKYKEAYFEDAGY----TPPNLPYAQQIALYECTKIQT----------------
------------------------------------------------------------
------------------------------------------------------------
-------------------------------------AYYNNIKAH--------------
FGNRLRS--------------LINKLFKKKEKAESLRGEMQANKSSSKAIKEAIRKKIYR
PCNQV-------------------------------------------------------
------------------------------------------------------------
------------------------------------------------------------
-------------------------------------------KLAIAK-----KEMPEV
----------------GLLDDQSRTQLNDFLSSYPEDYTFQENSIYYDVMASPKNHFKAF
FRLAELSEAE-QTKQF--------------------------------------------
----------ACFP-------LRSTFIPCYMTLDSKIIHYHILK-SKKN-----------
---------------------------------------PKTG--------SKFETWGAV
VDLNKKAFKHQGF-----------------------------------------------
-------------QKSLRFQGT--------------------------LE-T--DGVGVS
IIKQNTDTSRKSPKPN--------------------------------------------
------------------------------------TEKKVD------------------
------------------------------------------------------------
--------------------------------------------------------GNQT
EHIEGLGQADLKSTEGKCVLIDP-GRRD-LMYCMK-------------------------
------------------------------------------------------------
---ETSTVEEKQTLIFTKNN---RSKCSRHFRYLRKRTQPFVVQKAEA--ILSRSES---
----------NSVNLKKFVQYIKTRASVKNTLYEYYGNETTKSKETYFPESEFDFRVDQK
CNLYYGNLFIARIRGFFPQPENYSTDSSVKSQLYATYLQIMLQQKHISERLDDSEKSKVL
GLAKEMYRRPQKSNYKKTISTALEKLQLLPFRK---LK-FSSKLFFDQNDQK-LV---RS
LR--------------------AKFGQD--------A--VLVFGDWS-APNVKYQE----
----------------------------------------PTRSKG--LIRMLKKN--GF
-VVYLINEYK-T--SSH--CP-TCE--NE----LEKFKTVPNPRPYQRKKKPD-------
------------------------------------------------------------
------------------------------------------------------------
---------------------------VLCNGL--------------LSTRCKS-LS---
------------------------------------------------------------
------------------------------------------------------------
------------------------------------------------------------
---------C--------------------------------------------------
------------------------------LKQQTTGIKRRLWNRDQAAVLNFLKIL---
-------------NSLRKTGE----------------------RPSLFTRKYP-------
-LD-------
>SPu-1
------------------------------------------------------------
--HQLADHASHALKFYILSAPTFPTVNEDTIE----------------------------
------------------------------------------------------------
------------------------------------------------------------
------------------------------------------------------------
------------------------------------------------------------
------------------------------------------------AILYLLN-----
-----------------------------------------------KGEAWHPRKEAKK
AWRDCLLPYVQRYCQIVGF----VHPNLRGEQQSVNYLTASMMT----------------
------------------------------------------------------------
------------------------------------------------------------
-------------------------------------NLKVNVQEH--------------
FMQMLLR--------------YINLRLDVKGQKQRLPPKSDARKAFFARLRYL-------
------------------------------------------------------------
------------------------------------------------------------
------------------------------------------------------------
------------------------------------------------------------
------KSVFLFDIVPESLDDLTAEESELLEEXWSLNLPFPD---------------RPA
ARIFGLYEQH-GFRRF--------------------------------------------
----------SAIP-------LRRSLIQSHVRIDTVILYPHILCITRRE-----------
---------------------------------------AEAV--------EKVDLWLRV
CNLRTKAFRSRR------------------------------------------------
---------------GMQFEGS--------------------------IT-T--DGTSVS
VYLKHPEADKYGKRGARKSA----------------------------------------
------------------------------------KTLEAE------------------
------------------------------------------------------------
-----------------------------------------------------------V
KALYVENNLPACRAAENVVVIDP-NKRD-ILYCQD-------------------------
------------------------------------------------------------
--------SNGTTFRYTANQRAMETGSR-RFAKERQQMKKEAGIDLIE---SRIPSH---
----------KTMNLMDFTRYLLVRRADWDRRKEFYSHPA--------------------
------------------------------------------------------------
------------------------------HTR---WK-WHAFINRQKSESD-LI---SN
MR--------------------NKYGEN--------F--TIVMGDWS-DAGRTARFQT--
----------------------------------------SSKTKG--WRTLFKRN--RI
-NCFLLDEYK-T--SSV--CP-RCS--SSDDFLEKGFKTRPHSRPWRRREGKI-------
------------------------------------------------------------
------------------------------------------------------------
---------------------------EKVHGL--------------L--GCTN-PN---
------------------------------------------------------------
------------------------------------------------------------
------------------------------------------------------------
---------C--------------------------------------------------
---------------------------------LQQAWTMRYWNRDTLSTCNMLMIV---
-------------QSMLDGHG----------------------RPEVFSRSVP-------
-AVA------
>PGv-1
--------------MKKKKKGEFQEFRNNEKSAYKTFKIPIKSILYNYDTTQPVINNLVF
EINDLMIHAYQFIRLYVLSCYTNKQTLPI-------------------------------
------------------------------------------------------------
------------------------------------------------------------
------------------------------------------------------------
-------------------------IDDIFIL----------------------------
------------------------------------------------YCIKTLG-----
-----------------------------------------------TRDNRGKKCKDTA
LLDTLEKFYLEEYQPLLNH----EKTNLKNTTFLLPYLATQIHT----------------
------------------------------------------------------------
------------------------------------------------------------
-------------------------------------SLSNNAQEH--------------
FIQHFLR--------------FINTTTTAITEDKSILFKLKHQLMSLDNETN--------
------------------------------------------------------------
------------------------------------------------------------
------------------------------------------------------------
------------------------------------------------------------
----------------EMFNEWKITHLHNI---FPQNI---KKSIHYDVKVRPFEYLKGM
LYMNEVLEKE-EHKLF--------------------------------------------
----------QPLP-------LRTNIIPKHIILDTASLVSLFCPETDKDGN---------
--------------------------------------KNKKGNLLSNIKDNQYDIWNSF
LNLNHKIFRNQH------------------------------------------------
----------------YQFHHQ--------------------------IQ-T--DGISCC
LLFIRKDLKDKKWGS---------------------------------------------
------------------------------------RVPSIP------------------
------------------------------------------------------------
-------------------------------------------------------EQDFY
NIEDLSKEQLDTLKDRNIVGCDP-GKRS-LVYMMD-------------------------
------------------------------------------------------------
--------KNGNKLQYTAPQRKRESKAKTNQRILLEEKKRHKIIEKET--ELSLQNS---
----------KSVDYIKFKTYLVEKHKLNKETTEFYKKET--------------------
------------------------------------------------------------
------------------------------WRK---MN-FRQYSYGKKSIDT-FL---NK
IQ--------------------ETFGSN--------I--LIGYGNWS-RSTQMKHFM---
----------------------------------------PTMNKG--LRKQIHKK---Y
-DTITINECN-T--SKK--CC-DCN--KD----LEYYKDKENKKVFR-------------
------------------------------------------------------------
------------------------------------------------------------
--------------------------------L--------------L--VCSNCVS---
------------------------------------------------------------
------------------------------------------------------------
------------------------------------------------------------
---------C--------------------------------------------------
-----------------------------------ENKKIVFRTRDANSSINIMKLT---
-------------SCWIDSQT----------------------RPTAFHSHISSFTCSTI
KEEQEKVRPS
>CRe-1
------------------------------------------------------------
--AGLLSEKI----EADGVAVTREESLAAVDF----------------------------
------------------------------------------------------------
------------------------------------------------------------
------------------------------------------------------------
------------------------------------------------------------
-------------------------------------------------LVAALTRLRFE
ALCLLGLVAVRMC---------------------EDARREGQGLQ---------------
---------------------------PHCATCRRLRKTELVEDDMYAAICAVSVCDLTE
QGRKRGRPSKRDQHPEDDLFRHVCEEHFPRDEEAAGARVNRSGLTPFLPPLSKGVFT---
------------------------------------------------------------
-------------------------------------NVKNHYAAN--------------
FAAWLAR--------------SFRCRIDDELRELRTPAT---------------------
------------------------------------------------------------
-------------------------------------------------KKLDKLAWSMA
HAVLYDGELEQPRWWVGWAQGAAGAAAAAAAQGAGPAGGAAAAQAWTALVDYVNAQRAS-
-----KRAAELLLREVKGAQATYKKASTRHMEWAAEILAGLEARRDQLG-----AQVQQL
TQAQPLTREDTQRLASLRRE----------------------------------------
--------LH-RARPF--------------------------------------------
----------TLTP--------SPSFAPIYVPLDNTSMARLPGLLPTLARRHGEVFAGAG
AGAVAPSSFVQ---------------A----AFGGGGMQSSAT--------LNAVGW-GL
FQLG--------------------------------------------------------
----------GVTSRNAPFANY--------------------------IT-T--DGVACS
VA----------------------------------------------------------
------------------------------------REAHNK------------------
------------------------------------------------------------
--------------------------------------------------PLANLKPATA
PADAEELCTLEEMKATQIIGVDPCGGGNWFMAARS-------------------------
------------------------------------------------------------
-----PRRQKRGRFHMSMGHWRHMSGLERLQPNRPQLAPALQAYV------GGIPTA---
----------ATASAARFEERLRYLFEAGPRGAVHVLWHYHFSA----------------
------------------------------------------------------------
------------------------------FRR---KR-WAAFIQRDRALHR-VA---KQ
LT-------------------GGRPKEE--------V--VVGWGSWA-FQGGKGGSPISV
RG-----------------------------------GRAPTGRL---IKLLRERY--AK
-HVFIIDEYK-T--SKT--CY-NCG--CQ---EMAIKRLGGLK-----------------
------------------------------------------------------------
------------------------------------------------------------
---------------------------EGQRPW--------------SVKVCND------
------------------------------------------------------------
------------------------------------------------------------
------------------------------------------------------------
---------C--------------------------------------------------
---------------------------------------LTTWNRDVSAANVIRVLL---
-------------LLKLMGFE----------------------RPTKLQRPPW-------
-PPAAAGPG-
>CRe-2
------------------------------------------------------------
--VQKNSTRKVSLRSVCKDEATLAAIRFKVDFVAXPLRY---------------------
------------------------------------------------------------
------------------------------------------------------------
------------------------------------------------------------
------------------------------------------------------------
------------------------------------------------RLLDFLRHFVVC
RTDPAFHCAVCDT---------------------RWREQCGLAARRQGLRERADVSPQQH
VFHRR----VPTIDI------------NLLQESAALITTSTHRRQRQSLLSHFYDAHFAP
LLSEDTGGPAIDITAHHQLVHHLLQDVLT-------------------------------
------------------------------------------------------------
-------------------------------------NLEQHYRAN--------------
FPKWVRK--------------YCRAKLEVNDDEVPLGGLAGMALGQPQAGNEGGAETDEE
DEEDQVHVTAKARKALAGLMTAALMGWRQLPLTEADLGGLAVPDALLARANATVAPLVAA
WTARGIWPIQRGSRGLLQREPLCLVSAAADLLCGLQPIRRWLATVYERLKTANPPAPPG-
------------------------------------------------------------
------------------------------------------------------------
------------------------------------------------------------
EVRSANFAMK-RAQTY--------------------------------------------
----------ALII--------EASSMPLHIPLTNTIIQELLVNHKQLAAAEYAAAGAEL
LGSNATAVWQAATAAAKHAGGW-KAFA-------NVQQAAGAP--------AHHDAWRDC
GF----------------------------------------------------------
----NFDWLKRLERGGGTFAYF--------------------------MR-T--DGAAAC
VTLTDAAGSSSYLDGPGRAPGNNPVPGVVAAGQAL-------------------------
------------------------------------------------------------
------------------------------------------------------------
------------------------------------------------------------
-----AQYTPDALKAMRVVAVDP-GCVNYLVACVD-------------------------
------------------------------------------------------------
-YLADFREQRKCYARVSGAGYRKRTGQSERQRWQEARLQEQPALQRWQ---AGIPSA---
----------RVAYAADHTRRIQYLYGIGLWQLLRHYRQWG-------------------
------------------------------------------------------------
------------------------------QRR---WR-LTVYIRSQKVLEQ-TA---QQ
LA-------------------GGRPKEE--------V--IVGWGNAN-TGHGGCVSRS--
-------------------------------------GRGPNRAL---LRLLVDKY--AH
-LVVYVDEYY-T--SQV--CA-KCG--RR---LLGNGQRCLEVVIPFGG-----------
------------------------------------------------------------
------------------------------------------------------------
---------------------------SRARDV--------------Q--VCQH------
------------------------------------------------------------
------------------------------------------------------------
------------------------------------------------------------
---------C--------------------------------------------------
--------------------------------------GT-VWGRDANSATNMRHAL---
-------------MEMLLGKP----------------------RPAALRPAGA-------
-HVRSRGGGQ
>CRe-4
------------------------------------------------------------
--PTAAAADV----QRLASQHRDSAVLLQKAL----------------------------
------------------------------------------------------------
------------------------------------------------------------
------------------------------------------------------------
------------------------------------------------------------
------------------------------------------------QVLVWVMTAVRQ
EAFDLLLLVVALC---------------------AEDTRLQAAGQPPNPERFRGQSSIAE
GFRRQ----RQRACGSDQP----HHVTNDAAQRALRGFPDLNQRVMEDCITAVTTSEHHQ
EVQHSDQRAGRDPHSHNLAQYVYGHVFQVHRSEDRVGPPRSVTGLTSVVHQLAR------
------------------------------------------------------------
-------------------------------------QMETNVGVH--------------
LATNLFR--------------WLKTRCRVQLHRTLHPEAAAAAPDAGAGGGAGVELPRQQ
QTIVLALAAAIARDEPLCAYPDAAAALQSQPDVLQELELWVQQEQDRWRPRGLLVPGCSF
KRHSLPHGERYLAWAAEVLHEIEQHRSQLRARGVPKAKV---------------------
------------------------------------------------------------
------------------------------------------------------------
------------------------------------------------------------
--------AR-HFPVF--------------------------------------------
----------GLLP--------EPSYQQVHIGLGQEAVKELLVHRDHFASEHHLIPPAAV
PT------------------GKFRNIP----ACFKEWVADHGL--------DPGDVWAAA
GL----------------------------------------------------------
-----RLGISQHEHRGSKFDGF--------------------------VT-T--DAFDMC
LTMRRRYHSSWDEAKEAG------------------------------------------
------------------------------------KQVRVS------------------
------------------------------------------------------------
------------------------------------------------------------
---------EEELLRLSLRGVDP-GCSPIYWTCAM-------------------------
-------------------RWPWLPAWVVALLGVDLVLRLPEVRNGSCPVRWPDDLTKDP
LALMVAQSAEHSKTHCSGAEHRTNCGYAQHQRWQQWRVKADPALCAWQ---SSLPTA---
----------RTVDVQNVLGRLDYKYVVRELGFVDLLARYAAPA----------------
------------------------------------------------------------
------------------------------WRQ---KR-LQVYCQKQRVLCR-EA---VR
LM----------------GGEPEVTQQN--------G--VVGWGGGS-AGFHGTVSRADQ
---------------------------------------PPRKGF---VRLLRERF--AR
-HVIMINEYR-T--SMV--CA-NCG--RL---SLRRKEPPQGG-----------------
------------------------------------------------------------
------------------------------------------------------------
---------------------------ADFRVL-----------------VCND------
------------------------------------------------------------
------------------------------------------------------------
------------------------------------------------------------
---------C--------------------------------------------------
--------------------------------------HT-TWDRDENAALNMRLLL---
-------------VLQLLGRD----------------------RPAVFCRPEG-------
-GVD------
>CVu-1
------------------------------------------------------------
--AAETSAKL----QRFTIVTGLLSVLQNRAL--RHPIN---------------------
------------------------------------------------------------
------------------------------------------------------------
------------------------------------------------------------
------------------------------------------------------------
------------------------------------------------EAVRDTTFVKYE
TLTLLGLYVAHYC---------------------KEVRRRAAEGL---------------
--------------------------------EALPAMPYLGATFISHCIRLVT------
---HSDEAPRWNQLPPDELLLSVYHHLYLPSRSNNLRRVNRDRRSEQLHYLAIQLAV---
------------------------------------------------------------
-------------------------------------NVQLHVRLN--------------
FQRFLRR--------------WCSMRLYQDFGE-HQPSPRG-------------------
------------------------------------------------------------
-------------------------------------------------KVLDRMVKSIC
AEQCLNTDL--------------------------PEGLSAAQRAWVQAL--VTSQRAAH
TTLLPADARELRRQGQKWQQRQRQQKQKQREEREAAVKQQAEELRNNPGIPAPPPRAQEL
RRKRKKKKKKRQQQARVEAA----------------------------------------
-AAPTAWRQP-RVAPF--------------------------------------------
----------SLMP--------VAAFTPCHITLNSDGLRVGAANALKGDTSRV-------
----------LSLQAMVNTLGK-KTKAAGGRALGEEHKQQMLL--------RDVELWDAH
FDMW--------------------------------------------------------
----------PLCTVNHKFALF--------------------------LT-T--DGTQAS
VHMKRPARKPPAPPSF--------------------------------------------
------------------------------------------------------------
------------------------------------------------------------
------------------------------------------------------------
---------PMSLVGKQLLGLDP-GRRHFYTAVSD-------------------------
------------------------------------------------------------
----SDSKEHRDVRRCSTGHYYERAGFTARQRWMERRLAA-AGLQGWQ---SRIPRH---
----------ATADLAAQQQRVAYVTE----RLDELVMHYCSAP----------------
------------------------------------------------------------
------------------------------WRK---KK-WSVRVQKQRVLAN-EV---RR
LT-------------------GGRPKEQ--------V--VVAFGDGT-GGPGGCIKGS--
--------------------------------------RMPPIKQ---FRQLLQRF--AT
--VLVIDEFL-T--SQR--CP-RCE--AQ---YTSR------------------------
------------------------------------------------------------
------------------------------------------------------------
------------------------------VSY--------------AVPVCNH------
------------------------------------------------------------
------------------------------------------------------------
------------------------------------------------------------
---------C--------------------------------------------------
--------------------------------------GT-HWDRDVAAAKNMLRIA---
-------------RAEAAGLP----------------------RPADLRRGG--------
----------
>HAgv-1
------------------------------------------------PVCKSCGGLDH-
--QRRSSTKC----ANFLPQVRKRKLEPQQVN----------------------------
------------------------------------------------------------
--------------------------------------------------LDLQVYVVKR
GLQSALCPLLSDDDRNRLLYEIRRDVRDLSRVYIELGILFN-----YYMKRCDTLPDKPD
VLNFFYAMKGKGPYAACY----KHLAGDQVYDGKLRS-----------------------
------------------------------------------------FVVQELA-----
-------------------------------------KQYET------------------
------------------------------------------------------------
------------------------------------------------------------
------------------------------------------------------------
-------------------------------------LIHTNIETH--------------
AYSRLAR--------------YFGVKKNDHGLFLAYYKK---------------------
------------------------------------------------------------
------------------------------------------------------------
------------------------------------------------------------
----------------------------------DFSQATEDMIRVCQI-----INVDSC
KKNWWSTVPLWLKIQQDLFD----------------------------------------
--------RD-NVESF--------------------------------------------
----------RLFP--------QPSYGLKHLTYTSRGWHELLRRVKPDSVPSHW------
--------------------------------------PNIQD--------HIKELWAPW
LK----------------------------------------------------------
--------------STKNFGCC--------------------------LQ-T--DGVSVS
LSMNRWIKKVTKNGIT--------------------------------------------
------------------------------------KEVVIK------------------
------------------------------------------------------------
------------------------------------------------------------
---------KWKPSYDKLIAVDP-GSRV-PVAAFN-------------------------
------------------------------------------------------------
--SHGFYKRVTSKFVKSHSLDWKRERVRTKLTKSSETAEAKDRERVQT---TCNIVL---
----------SSKNTSHVVEYTVFRLKWFDVRQKPYETHSK-------------------
------------------------------------------------------------
------------------------------LTR---LM-FDKYINTAKLQEK-IV---KE
VF-------------------DGGGVEK--------T--LVLYGAGS-KFMNAAQFS---
-------------------------------------GRKFKHDAL--LKKLRQKR--NI
-HVEIVDESY-T--SQA--CS-TCN--QQ---TGEFSKIVMD------------------
------------------------------------------------------------
------------------------------------------------------------
---------------------------HKKRVG-----------------VCPN------
------------------------------------------------------------
------------------------------------------------------------
------------------------------------------------------------
---------C--------------------------------------------------
--------------------------------------AS-RFDRDQNAAKNILINF---
-------------MRSTVCRP----------------------RCSYTKRVS--------
----------
>SFav-1
-----------------------------------------------PLSCKSCGGEGH-
--TRRSSKSC----ANYLPPIRQRRNSGDVDH----------------------------
------------------------------------------------------------
------------------------------------------------YTQDFDVGVVKQ
GLDGTICPLLREDVRQRLKVEIRSDVVELSKLYILLGVFVNHCWNAYPDDESNSVRTFQD
MMNYVYAIRGKGPHAKKFEDMVRYHGNIRRYDGRLRS-----------------------
------------------------------------------------FIVQEVA-----
-------------------------------------KTYWT------------------
------------------------------------------------------------
------------------------------------------------------------
------------------------------------------------------------
-------------------------------------VLKTNITTH--------------
AYSRLAR--------------YLGVKRNDPTLFAAYYHK---------------------
------------------------------------------------------------
------------------------------------------------------------
------------------------------------------------------------
-----------------------------------EFGDDDSISRVCRF-----INVSS-
--DWHSTIPMWIEIQRDMY-----------------------------------------
--------AR-GEQSF--------------------------------------------
----------VIFP--------QPSHGLKHVTYTSKGWHELLRRVDPSNVKSNW------
--------------------------------------PSITD--------HKKELWAPY
LDTC--------------------------------------------------------
------------VVDMKKFGCC--------------------------IQ-T--DGVAVS
ISMNRPKRTSVRRKAALP------------------------------------------
------------------------------------KSYTID------------------
------------------------------------------------------------
------------------------------------------------------------
-----------AFFEDRIVAVDP-GSRV-PVAACD-------------------------
------------------------------------------------------------
--SRTGFKRITKRWVRSHTLEWKRDRYRSRKLRRVELNEAADRQRVEL---NRGVQI---
----------TCRNGEQVKLYTDFRLKWFDARQLPFERTRK-------------------
------------------------------------------------------------
------------------------------LTR---LS-FNKYMMTARMNER-IV---RE
TF------------------LSDTPSDR--------V--LVLYGVGV-NFVNVACYS---
-------------------------------------GRKFKHTDL--LRRLRAKR--NI
-RVQLVDESY-T--SKA--CS-ECN--EL---RNGTYTRLRMN-----------------
------------------------------------------------------------
------------------------------------------------------------
---------------------------HRLRRG-----------------VCPD------
------------------------------------------------------------
------------------------------------------------------------
------------------------------------------------------------
---------C--------------------------------------------------
--------------------------------------NA-DVERDYNAAKNILVNY---
-------------QRSAVCRP----------------------SPSCDSGVAT-------
-DTDPHSIRS
>SWv-1
------------------------------------------------------------
--STVYTSVKCYLSSIIKSESSRSNVTSTKERFEERC-----------------------
------------------------------------------------------------
------------------------------------------------------------
------------------------------------------------------------
------------------------------------------------------------
------------------------------------------------KSVSKMMVKGSL
FLRLVVDECLRRY---------------------NHLEDEIDKWPDMTKDNFYVQLLRKG
LDKKK----LKEGSTHPVV----EDVWNSPIVQETFLSQQGEGNNPIKRHLMDFNTITYA
AKQLKT------------------------------------------------------
------------------------------------------------------------
-------------------------------------CFETNLRTH--------------
FRTRQQR--------------AISGWLAENGFDKKYTKL---------------------
------------------------------------------------------------
------------------------------------------------------------
------------------------------------------------------VQHWI-
-----IGCTYKSDWVDSGDLERVKEGTKNFVTLHRKHLCVISDKKNGTI-----SYSPEE
KYPIPSILNYYKFLQTEYPQ----------------------------------------
--------NK-KIQKM--------------------------------------------
----------IVVP--------KHKLKIHYCTFDQTTIQGICKDLGVWKDMEERHK----
--------------------------------------QSEDI--------LYKQGWYLL
FDVK--------------------------------------------------------
--------KIKKLRPNWNFHS---------------------------IQ-T--DGEGVS
VLFSREV-----------------------------------------------------
------------------------------------EEVETV------------------
------------------------------------------------------------
---------------------------------------------------SKKSKKNKK
PRGDEDRRNYPPTNAKYVVGVDP-GRTN-VVSCSV-------------------------
------------------------------------------------------------
--FDTRQKRVVRKHRMTAKQYYQESWMTDRRKANETYKKNNKEYKEAL---EEITRYDNG
EEIINDGNGDTSTPTKKFEAYLKVVNEHYRLLWNEKGKKK--------------------
------------------------------------------------------------
------------------------------YRK---NA-MKVYSRKQKCISN-FI---DE
LI--------------------PKRDKI--------EDYHIAFGDAK-FACTGRGEQYA-
---------------------------------------SPARIF---AKKIKERVGGDK
-RFTFVDEKY-T--SKV--CH-RCN--QP---LNMLEKDCFSPNKKRKPPTIVTTTTTTT
TEEDEENGKWKKATPL--------------------------------------------
------------------------------------------------------------
---------------------------RENRDT--------------R--RCSS-EKTQF
GYSSNRKVSTGDISMETPVPSSTSSSFCTPTSIT--------------------------
------------------------------------------------------------
------------------------------------------------------------
---------C--------------------------------------------------
------------------------------------VLGGKFVDRDFNASTNIVHKF---
-------------LGFWDKKL----------------------MEKKDKMPLK-------
-YHFIRVA--
>CMe-1
----------------------------------------------------EKEVEDP-
--GGPVSPAAGKKRKTVPSPEEQEKTKKQKRE----------------------------
------------------------------------------------------------
------------------------------------------------------------
------------------------------------------------------------
------------------------------------------------------------
------------------------------------------------ARRQRLQ-----
--------------ERRQYDEMVVKACLLGHIKDPYKEKLREAIRNRVESYSMSIVKASS
GLMHLVREMYRDVTDIETVEVPEEFFDKTFIRHLMLGTGETSRRNERVHALHENYAEYRF
NGTRYRGDSDIYAYGAMKYLT---------------------------------------
------------------------------------------------------------
-------------------------------------NLKNHLTMN--------------
LERFMIR--------------AVFALYPGLSRK---------------------------
------------------------------------------------------------
------------------------------------------------------------
------------------------------------------------------------
--------------------GIWAIINGITNDRXHEQEIEFVDKKTSRR-----STNEAS
VIRAAIQEHRAVLGLANPAEKVSELKKDKERCYRLILRYFVFLDRELERKAEMELSEEKN
EESERRKAAL-MGKRF--------------------------------------------
----------NVVP--------LCNIKSHFVTIDSRVLHGIMKEISPEFDVSREE-----
---------------------------------------FTGE--------NRETYWKNI
FDFKRLKASKQK------------------------------------------------
-----------------VFTGM--------------------------IE-T--DGVAMC
VHYRRLKADRPVPPSASPVAKH--------------------------------------
------------------------------------------------------------
------------------------------------------------------------
-----------------------------------------------------------E
EKKEADPATQEVQENDFVVGADP-GNTN-IITIAA-------------------------
------------------------------------------------------PKRAED
GTDGNLRQKDMRLLRFSRARYYRESGIMNARKKIETWNAGMKEHLEAM---SEVTS----
----------RGADFQAFREFMEVRVAHWEALWEEYTKPR--------------------
------------------------------------------------------------
------------------------------WAR---LR-MNLYCGKQRAFAN-FF---NQ
LS-----------------ALKEDESQR--------L--VVAYGAGR-WTTQKGTTP---
---------------------------------------APTTRT---YKECARRF----
-VTIPVDEFR-T--SYT-HHELGCTLQRV-------------------------------
------------------------------------------------------------
------------------------------------------------------------
---------------------------EMEK-----------------------------
------------------------------------------------------------
------------------------------------------------------------
------------------------------------------------------------
---------C-------------------------------------------------Q
RSPEDIEKYGALTEEQMERRAKVRGLLALVSTTSDGKKRMEFVNRDFNAAINIRRCA---
-------------VLEKRPPE----------------------LTRENFVGQP-------
-LKVELYEKK
>EHv88-1
------------------------------------------------------------
--PRNKKDDARVIKCPLDKILKPEIVSIIR------------------------------
------------------------------------------------------------
------------------------------------------------------------
------------------------------------------------------------
------------------------------------------------------------
------------------------------------------------DIVPVYNRIAIS
ATLFLNLRIRQLV-----------------------------------------------
-----------------------ESRASSTEFAQFFQANKLVKYFMAVTSSTLGAGDLHA
AFGTNFPSVIREDRPK---------------------------AFSQVCMYICRNLEA--
------------------------------------------------------------
-------------------------------------TATTNVWYH--------------
MKKRVCT--------------VVKKTFGIPRDEWLHMSN---------------------
------------------------------------------------------------
------------------------------------------------------------
------------------------------------------------------------
-------------EEKKNHKIHLKQVNVDVLSLEGDAFVSPEQYHDWISNLRSEMKVTHV
TRQLLADTRGVDVDDPNVPG------------------------MVYYMKVKPYEFIYAI
ATLSSHLNSI-TGGGY--------------------------------------------
----------ALYP-------IRSSMVPKYLHLDELILADISPGISKGATNTAAGKKRTA
DGSELSNK------------------------------DKLVA--------RRMIVFKHV
MTPK--------------------------------------------------------
----------AFNKWENHLGWS--------------------------VD-T--DGYGCS
LHVKKKVNE---------------------------------------------------
------------------------------------LPPSTH------------------
------------------------------------------------------------
--------------------------------------------------PSIHNGLIKI
DAFKDKFSERYSINDLSIIGVDP-GKRE-IVSAVD-------------------------
------------------------------------------------------------
------SMDYTSKYTFRKTHQDHLTGTV-RHRKAMECTKPQSVFETEQ--DLATTSK---
----------KVVPVERFMDYATKLATSISSSSGFYEQGV--------------------
------------------------------------------------------------
------------------------------YRK---RK-WKRHLRLQKAYSG-IV---NN
LK-----------------MVSCHPNKP--------I--VLAYGSWG-MTTSGLPFKGL-
---------------------------------------PPTIGIG--MVRYLARF---F
-PVVITPEYY-T--STI--CP-CCD--SN---VTRCTHVEQQRASPFFENGRL-------
------------------------------------------------------------
------------------------------------------------------------
---------------------------KEIRGL----------------KHCPG------
------------------------------------------------------------
------------------------------------------------------------
------------------------------------------------------------
---------C--------------------------------------------------
---------------------------------------NTYFNRDNMGAWNIARNF---
-------------TNMYQGMA-------------------PIRVRNAAQAAEQ-------
-ELTNRTEVD
>ESv-1_
------------------------------------------------EVDTENPDPRA-
--KKRCTRKSGVEQSLHAEGDEESSSTRQSCI----------------------------
------------------------------------------------------------
------------------------------------------------------------
------------------------------CLDLERTLVKSVMPKYIRDRLERMSRYTGS
FRYIVGLFSNYVVIRRLEQGLQPPEVKKVFYD----------------------------
------------------------------------------------RCWAAIN-----
------------------------------------TRISGKNTRNDFSDLLDEFIDQSG
FDTSL----FPPRVPCRLQ----ETVTREMEV----------------------------
------------------------------------------------------------
------------------------------------------------------------
-------------------------------------SAKNSIVVH--------------
LEAKIKG--------------FLRFRLMNDSQ----------------------------
------------------------------------------------------------
------------------------------------------------------------
------------------------------------------------------------
------LAFQHLPAKDRSRIIVSLSNDCLEREMRGDLDPGYVPHVLQVR-----DLLAQV
YSTEPDVSVLKVLKKKPHLFLELISMISHVAEEASDNNRDLREETKTRSDEEKVRKAFYM
SERIKRGLVD-RPKMC--------------------------------------------
----------TVLP--------VWKLAPCFPYYSSSVVGSIFHKEGHDFSSV--------
--------------------------------------SRFIS--------EHFDLGRVN
RK----------------------------------------------------------
-----------------GYKPSG-------------------------FR-S--DGYQVQ
VTFMALVSKKPHVPGTKDLAKSGYQIPK--------------------------------
------------------------------------KVVSLE------------------
------------------------------------------------------------
-------------------------------------------------TQERGLFVLSQ
ARKDSRKIVADRLHAYNLTVVDP-GCAS-VVSVRS-------------------------
-------------------------------------------------------CPLEF
CRCVGSVRERSTAWEMKGTEYSAKCG-RTMLEGREKKRRSNDEYGRCF---PRFSAVKK-
----------KTARKSSFLAYCRVAAETFKVMFAEKMKRA--------------------
------------------------------------------------------------
------------------------------RKR---SR-FHSSRLVQKTVDK-LA---SN
IA--------------------ACPSDRK-------S--IVLFGNGS-FRAK---KGHAS
---------------------------------------APRKKL---VRAICSRV----
-NVGMLDEFR-T--SKM--CPGGCG--GE---MTDVQ-----------------------
------------------------------------------------------------
------------------------------------------------------------
---------------------------GGQRVR-----------------QCTT-VSVGV
ENP---------------------------------------------------------
------------------------------------------------------------
------------------------------------------------------------
---------C--------------------------------------------------
-------P-------------------------LFENGVAFRCDRDASATLNFCLAG---
-------------YCGLVRKS----------------------WPTHLLRRQ--------
----------
>ESv-2
------------------------------------------------------------
--TRTVSVGF----RAATTDEKRDTFQSKVND----------------------------
------------------------------------------------------------
------------------------------------------------------------
------------------------------------------------------------
-----------------------------AVD----------------------------
--------------------HLSRE-----------------------RVLASLF-----
------------------------------------------------------------
-------------------------------ANFVFMERLQNGSALPEPDRAFFKSCLSS
CILSRGGGSLNADFDRFSEITGLTRLVPPKSMNLDQQREHEAQRMAT-------------
------------------------------------------------------------
-------------------------------------ATSTRATHH--------------
AEKRRIS--------------ITRWFLRGRISRGDLDCK---------------------
------------------------------------------------------------
------------------------------------------------------------
-----------------KYATKLYKLAEKIITNFDGTPEDTQKLRIMSRAIDPGTDTNI-
-----IIDFAWQEKEFSDRDRGDGKSAETIKHLNWMFNTYVAESRRMYE-----EAVSRS
HLFAPGKDKACRKKRDEFVK----------------------------------------
--------HE-LGEEF--------------------------------------------
--TYAPPKDTAVLP--------ICSTGAVFIYIDMKTLGSWG------------------
----------------------------------------LLH--------SNDAWWYKD
VLRPFSKEANVKCLVNKENARYASSEH---------------------------------
-GYLSSLLESGPDKCPWMIGES--------------------------FL-T--DGVQIK
LLLKTLEHGRKAFSGSSELNEEGYNKLPR-------------------------------
------------------------------------ADVQLE----------S-------
------------------------------------------------------------
----------------------------------------------------LLGEGRGV
YNISSLLKSTSIREDVVVMSADP-GQAK-VINVSS-------------------------
--------------------------------------------------------ATAR
TWAKQDPGVILKTSTCVFGDDYRRDTLASRSDEYETFRRKGQPYGVAI---DRLGNEKK-
----------RTSCLATFIQYCRRWCVNGPVLFRETLQTGRK------------------
------------------------------------------------------------
------------------------------FMR------FDRFRATQKTLAL-IA---DK
YM---------------------GHVED--------TCRVMLFGKAS-FRAQKGRAS---
---------------------------------------APRKAL---IREMASRG----
-VVLMVNEYN-T--SKM--CP-GCG--ED---MVE-------------------------
------------------------------------------------------------
------------------------------------------------------------
---------------------------DKERRI--------------R--SCKN-FKIGS
PEES--------------------------------------------------------
------------------------------------------------------------
------------------------------------------------------------
---------C--------------------------------------------------
--R------------------------------LHRLTPEFEMDRDDVGSTNIGMRG---
-------------FGKLLGQV----------------------WF---------------
----------
>ESvi-1_
------------------------------------------------------------
--SVTSSMDACVREDVPGKDVLLRQIDKDAKS----------------------------
------------------------------------------------------------
------------------------------------------------------------
------------------------------------------------------------
-----------------------LGILRHLVS----------------------------
------------------------------------------------VCLNVLAEKDPS
NTLIVNRTFIQQLFTRISG------------------NTLHKSTRPLHHPDLQSYLDESK
LDDET----LRQVEKFPLR----CRDALCGEMMT--------------------------
------------------------------------------------------------
------------------------------------------------------------
-------------------------------------SIKTHISGN--------------
FESRLVD--------------HLSCRLERRLWECRDDEH---------------------
------------------------------------------------------------
--------------------------------------------FWASIPRAAKNIYEAA
GQKTPEQALSIIRKFVDQKRGSEKELLRLEWGEAMEGLLSEFRGLFEPLRVKRPPPKDP-
-----PDHPKTEEELTGREDFLYNVKARLNDVLQIEAGCRKVDFHLRKR-----RGEIWS
EVNERQQSIKSSKTKEGFLKQRHLLQEIPVPPWFDEGIEMSKKDASNLVRDVRNTRRDMW
KSMKEPGTEH-PPKAF--------------------------------------------
----------SLMP--------HFSLTRAFVRYDSQSIGTLAKSLDFPGVSENQVTLKTT
GVK------------------------------------CAGR--------AERLWWTGI
FDFYSERIVNRRPSTEKNQTQRTRKVLR---------------------------LNNRY
RKGIGVCNKDPWFTDEVLYSAKRDDPSCETPW------------IVNSIS-T--DGLQVK
VCLATLAKTNPLPKGVKELVKKGYASIQ--------------------------------
------------------------------------DKLRVS------------------
------------------------------------------------------------
------------------------------------------------KSSKGVFKEAFP
LYDTEKSRLSSPDNHIEVVGLDP-GQVSVYATVRA-------------------------
--------------------------------------------------------NITS
PETFKASDFKGSQSSISSREYKHQSLTRFSARAEVGRRLDNVEYGQAVQAFDSVSLKQ--
----------PDSSVAYSSVIYCTLRVRVVELLSEERR----------------------
------------------------------------------------------------
------------------------------LQK------FARLRARQRTVDG-MA---RD
IAFGNTYRQEVRKEQRSSAEPLSPERRKELLKKIRDKRRVVFFGNGQ-FGHGARGA----
---------------------------------------CPRKAL---IRALGVLC----
-PVVLVDEFR-T--SKC--CC-SCG--VP---LKQV------------------------
------------------------------------------------------------
------------------------------------------------------------
---------------------------DGSRVF-----------------RCSS-QMDEG
RS----------------------------------------------------------
------------------------------------------------------------
------------------------------------------------------------
---------C--------------------------------------------------
--------------------------------------PVRYIDRDANGSANIGVCG---
-------------VFQLLGFK----------------------RPSFLCRKSS-------
-EGK------
>ADI07872.1
------------------------------------------------------------
--QAARTAGK--------------------------------------------------
------------------------------------------------------------
------------------------------------------------------------
------------------------------------------------------------
-------------FRGKNKSPKWTKPGDGMVS----------------------------
------------------------------------------------VMVLPLAVTDPA
DLARLNKLFGAMW---------------------HIKRAVQRDARAKVDAYWAAYHERDR
DGARA----VRQRLGLSRE----ALERCAYQHLEGAGHLKH-------------------
------------------------------------------------------------
------------------------------------------------------------
-------------------------------------HASKALAMH--------------
MADEVWN-------------GVQRHLFADSTGKRFGRPKTGRWYDF--------------
------------------------------------------------------------
------------------------------------------------------------
------------------------------------------------------------
------------------------------------------------------------
------------------------------------------------------------
------------------------------------------------------------
------------------------------------------------------------
--------------------------------------TRIPG--------RARSHTTAN
KW----------------------------------------------------------
-------------------------ETFRLVGTLHGHGM---------AY-A--DGGQQE
VQQPRRMPKPPLPAGTVPAGKVTASGKPGVRKATWWDHTGPLAVVFAGGPYGIAGDLVLP
VRIPQGPGQWA-------------RVEHFLAGSGRWHKVDLVRR----------------
-----------------CKPGTPGGWAYEAHLMI--------------------------
-------------------------------------------------------LGPGY
TAPAVEQMRQQAAALERVGGVDG-NVSN-LSIVSF-------------------------
------------------------------------------------------------
--------PTSLNPAEGAPASTEITLTTAERARLEKEAKKRRGRA------RALER----
----------SRRATNTAQYGLSKKQTRRAERRAAK------------------------
----------------------------GLREKRVTVPGGARAARADGVPKQAFRRDRLS
EGYRELRAR---------------------QAE---AS-ASAAEHRRHCTRL-VA---RE
II----------------------AAHG--------V--NLAVEDCD-IRTW--------
----------------------------YRLWGK-RLSQTTPGMLIAALDQECRAA-GGQ
-LVRASTWSTAL--SQH--C--LCG--QR---VNKT------------------------
------------------------------------------------------------
------------------------------------------------------------
---------------------------LRNREH-----------------KCVA------
------------------------------------------------------------
------------------------------------------------------------
------------------------------------------------------------
---------C--------------------------------------------------
--------------------------------------GL-VGKRDLVSAALAAFVR---
-------------LTDVDDPK-------------------TAYLDTAMSRHAQ-------
-ITYGQGLEE
>ZP_03682868.1
------------------------------------------------------------
--FHKLSDRHILAAETDMSSSDIQKVVKLSDK----------------------------
------------------------------------------------------------
------------------------------------------------------------
------------------------------------------------------------
--------------------------IRKADN----------------------------
------------------------------------------------ELVGLMR-----
------------------------------------KNYDQLMRTKRYRKLLKLY-GSTK
DKKKR----------------------KYFAGQLNEMQKQYDVTWDFCRKSMIYIGKKY-
------------------------------------------------------------
------------------------------------------------------------
-------------------------------------NIDAIFALT--------------
KAEDIWR-------------GMEKCLYGNGNILHFSKYGDLPCIRAKQINRGI-------
------------------------------------------------------------
------------------------------------------------------------
------------------------------------------------------------
------------------------------------------------------------
------------------------------------------------------------
------------------------------------------------------------
------------------------------------------------------------
--------------------------------------PVFVK--------DNKLQFKLG
RTVF--------------------------------------------------------
-----------------------------------------------GIK-I--NDRFQT
DEVNAILDYLAEPEIMNNKAV---------------------------------------
---------------------QTFMDEAYCIDTYRPCYATLV------------------
------------------PKLIRGKYRVYLHLTIEGR-----------------------
-----------------------------------------------------------A
KPKYDRFGNPRHKYGRGMIGADI-GTQT-VAYTST-------------------------
------------------------------------------------------------
--------------------------------TEVGLKNLSERG-------RSIQK----
----------SERLERLYYRAMDRSRRATNPQNYNEDGT---------------------
-------------------------------------------------IKKGRKTWRYS
NHYKKLKEK---------------------HSE---LY-RINAINRQFAINE-DA---NH
LR-----------------------SLG--------D--VFITEPRN-AGNLMKRAKETT
VN-SRGKFNK------------------KKRFGK-SIKNRCPSGFQATVEEKFKST-GGT
-YIEVPNDYR-A--SQY--DH-IAD--DY---IKKK------------------------
------------------------------------------------------------
------------------------------------------------------------
---------------------------LSDRM---------------Y--HLAD------
------------------------------------------------------------
------------------------------------------------------------
------------------------------------------------------------
------------------------------------------------------------
--------------------------------------GT-LVQRDWYSSF---------
------------------------------------------------------------
----------
>ZP_06975900.1
------------------------------------------------------------
--KRARDTDFLLELPLQVDWSQERQVRAHLEA----------------------------
------------------------------------------------------------
------------------------------------------------------------
------------------------------------------------------------
--------------------------ARCLYN----------------------------
------------------------------------------------ALLDEAM-----
--------------------------------------KRLRGMRNDPAWAQACAIPRSK
KQERA----------------------QAFSTLRKKYRFSEYEMHEYTKQARVSWIAD--
------------------------------------------------------------
------------------------------------------------------------
-------------------------------------HIDSTMAQT--------------
LATRAYQ--------------AANRVCVGKAKR---------------------------
------------------------------------------------------------
------------------------------------------------------------
------------------------------------------------------------
------------------------------------------------------------
------------------------------------------------------------
------------------------------------------------------------
------------------------------------------------------------
--------------------------------------VRFRS--------KGRGIDSVE
GK----------------------------------------------------------
-----------------------------------------------RND-T--GMHFVL
DPNAGDGGFLIWNAEVIPAII---------------------------------------
---------------------DWLDPVVQHGMRHRMKYVRLVR-----------------
----------RKASSPQAQGTDKDGNRYYVQLVLEGR-----------------------
------------------------------------------------------------
----AFVKPRHEEVGKDIIGLDI-GPST-LAMVPR-------------------------
------------------------------------------------------------
----------------------------------EGKADLVTFC-------EEVAP----
----------DTRKKRRLQRKMDRQRRANNPENYDEKGR---------------------
-------------------------------------------------VKKGRLRWKES
KRYKATRRQ---------------------HAN---TE-RKLAAHRKSLHGN-LA---HR
IA-----------------------QIG--------T--TITLEKTS-FKAW--------
----------------------------QKQYGR-SIGLRAPGVFIAHLTRIVAKT-GGT
-LYEVPTSSTKL--SQY--CH-QCR--QY---HKKP------------------------
------------------------------------------------------------
------------------------------------------------------------
---------------------------LSQRWH-----------------KCP-------
------------------------------------------------------------
------------------------------------------------------------
------------------------------------------------------------
---------C--------------------------------------------------
--------------------------------------SFGPVQRDLYSAFLLAYLE---
-------------PEQTIPSV-------------------NQHVWEGAEPRLR-------
-AVMEDLQQR
>ISCbt1
------------------------------------------------------------
--AKSKTSSYILTLKLKTEKYQEDILNKRLEI----------------------------
------------------------------------------------------------
------------------------------------------------------------
------------------------------------------------------------
--------------------------SRNIYN----------------------------
------------------------------------------------SCLGEIL-----
------------------------------------KRYKHTRELKDYRKEYKNIIKMSK
DKERS----------------------KKFNELNKKYDLTEYSLHTYVKPIQKHFKD---
------------------------------------------------------------
------------------------------------------------------------
-------------------------------------NVDSFTAQK--------------
IATRVFN-------------SFQKLMFHQAKRVYFKRYGELNSVEGKSNKTG--------
------------------------------------------------------------
------------------------------------------------------------
------------------------------------------------------------
------------------------------------------------------------
------------------------------------------------------------
------------------------------------------------------------
------------------------------------------------------------
--------------------------------------IRFQD--------NSLIWNGLK
IP----------------------------------------------------------
----------------------------------------------VIIK-T--NDIYVQ
MSLENRV-----------------------------------------------------
------------------------------------KYCRIIR-----------------
-------------------RIVKGKIKFYVQLILEG------------------------
---------------------------------------------------------IPP
MKINKTTGEIKNKIGKGNVGIDI-GTRT-IAVSSE-------------------------
------------------------------------------------------------
-----------------------------------NDVKLLELA-------PEIDN----
----------IENQKRILNRKLDRQRRANNPNKYNEDGT---------------------
------------------------------------------------INRNNKDKWIKS
NRYIKTQNK---------------------LKE---IQ-RKQAEIRKQSHYR-LI---NR
LL-----------------------LLG--------N--RFLVETMN-YKGLQARVKETT
INEKTGRFNK------------------KKRFGK-SLANKAPSMFLTMLDNKLKWN-NTQ
-LFKIDTKKCKA--SQY--NH-FTN--EY---CKKE------------------------
------------------------------------------------------------
------------------------------------------------------------
---------------------------LKDRWN---------------------------
------------------------------------------------------------
------------------------------------------------------------
------------------------------------------------------------
------------------------------------------------------------
--------------------------------------EDIQIQRDMYSAFLIMNVV---
-------------GKTLDKID-------------------RDLCIETYDNFRR-------
-LHDKEIERL
>VCa-1
------------------------------------------------------------
--HGCNAVAL----SVVKCALKKAMSLTDEEF----------------------------
------------------------------------------------------------
------------------------------------------------------------
------------------------------------------------------------
----------------------------GMFS----------------------------
------------------------------------------------AQVEELV-----
-------------------------------------QRKRVTNYQPGARARITVTRDKT
TKEEK----------------------VTLKVTGYEAKVTEKEVSDFNQPDGLDQVIQYA
GIGFKT------------------------------------------------------
------------------------------------------------------------
-------------------------------------VVLNNVWYP--------------
LFARLGR--------------LTKAYMHQMCKKHHHKKTPWSKAHAVVQLIRSGKPIPAW
PAYVVAYIKNARAKLLDAAGSTMYGSLNGHALQARQDELLSAHENKYLWDDHAKKKMTFQ
AAMQFN------------------------------------------------------
------------------------------------------------------------
------------------------------------------------------------
------------------------------------------------------------
--------FW-MQKQF--------------------------------------------
--ESLHQKKMRLMP--------VFAVKRSHVRLDTKSLLHIFCSLFPNDHN---------
--------------------------------------VKLMK--------SFWNQDAFL
EKCGLPGSAHPDTYMLPPKPPDGTTDKALLAQYQSACSRIRNTDAYRSQQARHRALSETE
DRVVKSFFRCLPVKNGYKFDCS--------------------------IS-T--DGVAVS
LQYSKPSKAVTAKRKRSAGM----------------------------------------
------------------------------------RSSNVA------------------
------------------------------------------------------------
-----------------------------------------------------------T
DAYDQNLDMYDPEEGVLTLGLDP-GRCS-LATVSV-------------------------
---------------------------------------------------VTQYTLDST
GKLKLGEKLNRHSWSLLRGEYQHKSGIRTSTIKKAQ-RDAPLQPAFQA---LAVPGCAL-
----------RTAQSGTVLRYIADSQHCMNEWWERAL-----------------------
------------------------------------------------------------
------------------------------SRQEAMAS-FQGYIGKRKALDS-FF---SR
VL--------------KEAKKLVPKRTK--------I--EVAYGESG-ITMSPAGKGEV-
--------------------------------------AVPTTGT---FKACQRCF--GK
SAVVPTNEFR-S--TMM--RW-ESG--SK---THAVY-----------------------
------------------------------------------------------------
------------------------------------------------------------
---------------------------KEFRAA-----------------EGQD------
------------------------------------------------------------
------------------------------------------------------------
------------------------------------------------------------
---------C---------------VKEVLHGTDQKHGGRARTSNAEGPSLELQRRSSSQ
QLAATLHS-------------------------QWFRVTRMYYNRDTHAASTIGRLR---
-------------IMERKGLG----------------------RPAPFCREAK-------
-A--------
>AMa-1
------------------------------------------------------------
--DQARAPIV----SVVPQTLHHALVDAPEYL----------------------------
------------------------------------------------------------
------------------------------------------------------------
------------------------------------------------------------
------------------------------------------------------------
------------------------------------------------AVRAVIEARSER
LVNAHGFAATEAT---------------------LYLRYRARRAYEDFRDALLYAEEDYE
SSNDM----------------------VSLLKAVTVADQQADYLVFGIPNCDQLDQYATE
YLHHVHYPNTPFVNRSFFTRSFEYLFQEIVKNGSEHFHRTFRYAAGRCINPFAVLVESWP
PPAPPRDQRAVEPPANRRMRRDFYAAIDKWVTTICRRGSKLQLDKFLYKCACIIVDYNLF
ILQNPEYARATSGLVPDLGVLHVPVPFVPPPPAAADDEAQGQVEQQDSVHLPRFIPEGVR
IAAETLP--------------RNRHARRKQGKAWIAPAV---------------------
------------------------------------------------------------
------------------------------------------------------------
------------------------------------------------------------
------------------------------------------------------------
------------------------------------------------------------
--------AD-HFAVA--------------------------------------------
--RRWFCPDLTIFP--------HMALKRRHVRLDSMDITRGLL-----------------
--------------------------------------AEFPG--------NSPDLLHVV
FG-LIMKHAHLDSLVPGASDLNVPDEQYELALEQYAWQKLRDISPQLARLRTKFCSDPSI
SPVLSGYWQKPRVDGAPRVGS--------------------------SFT-T--NGYAAH
ILISRVPTDDDVRRVGGEGEIKQKSTRRVVTRGPGRAVAA--------------------
------------------------------------KSLHSR------------------
------------------------------------------------------------
-------------------------------------------------------LGTGE
FAAIKSRSLIVSDYPKGLIAVDP-GQST-LMTKTT-------------------------
--------------------------------------LTPFRVGA-----FANGWINIK
WEITRRRNPGYKSWSIPGPRWSAATGQRNQTLQILRLRQHQSDLEQIE---SRLPAV---
----------HDPTLAGIIVLAKAVTTNMERILGFKMDRR--------------------
------------------------------------------------------------
------------------------------YAK---YD-LQATIAKQRALAY-LR---NK
FT---------------------------------GY--GVLFGNKG-AVQINRVTRM--
----------------------------------------PVKGV---IRYLLVY---GI
-DVLLVDEHR-T--SKF--CA-VCG--SE---FEATPAMKVNRK----------------
------------------------------------------------------------
------------------------------------------------------------
---------------------------FAYRYL-----------------HCPS------
------------------------------------------------------------
------------------------------------------------------------
------------------------------------------------------------
---------C--------------------------------------------------
--------------------------------------KY-VVNRDVNASWNMFRVA---
-------------LRDVFDIYVADSMLKHPLALLPSR---GAPRPLLPQPGDD-------
-DFDDSAHDR
>MCi-3
------------------------------------------------------------
--DFRKTLST----KSLPNKVVSKVQVQMEQQ----------------------------
-----------------------------------------LGNIQPGWVQAVIQRLRTA
KTMPTAAQYVALFIKDLKKELETAQNGEPSTSGTSASGTSASGAGGSGSDQVIRSVSRSL
KAVLHPSFDSKVFFEVIKNFQASCHLCIRGLSKAIGVLIDFVLRGQLGGKTKATFFNVED
VDLFNCGLGKKA-KPISFINDTDAGALQGLFDYSGFWKTLSFCIGRKN--EDKTKIPKCR
LLVRIQEKLDRTDYVDFTTRSALQEACRMYYTNFSNIYSQKNCQAVLRTVLTLLL--KIN
LCRERLFGDKKTR---------------------TYKRKQKKGPKPQSQQATKKLAMDKL
FWLLG----------------------SDCQVDQCIDKQMRIIFSVNKKKPNSKQLAAPS
TPITPSSVSSKGKSPMQATSSSCSLSTANDDPNIELVDNDDSDLESVIDDDIQDEEEYRD
LTAKEINALTSVSMMLCQSTTIQGNVSAQYVKQQLYTDKRDSIPAIAIDHCCAIIN----
-------------------------------------AIKSLVPKE-DYPPSYKWFGLFE
LHNTLVT--------------FHQGITRKNPRALFPTVD---------------------
------------------------------------------------------------
------------------------------------------------------------
------------------------------------------------------------
------------------------------------------------------------
------------------------------------------------------------
------------------------------------------------------------
------------NP--------HNSQDRMAIALDAATLYSLFCKDYRIYQK---DK----
-----------SEFTSTGMI-------------------KTTQ--------AKEDLFSNF
FNMPKI------------------------------------------------HKILRE
QKLTFCHYIKFKDLYNVHLVGVKTLGSSSS------------------------SGIKST
IDKPDPKPHVPKSSRSSSKADVIKANTLSSTLKETK------------------------
------------------------------------KKLRPLK-----------------
----------------------------LQLSKLQRSRMDAGHASRSWEKTNKALDWDLY
SKLKEARKKHDTLWATVSSMKAQIKQMSSDLYILNKRIHGQQE-PQ--------------
-AADAQTPQLTIDENTVIQGTDP-GVVT-TASSVW-------------------------
------------------------------------------------------------
CSSRTLFASINRYQVLWDDHDTKPPPADQKQIVKSELTAKKIDTAVLSPRRQKRTRS---
----------SGKTLQKARA----------------------------------------
------------------------------------------------------------
------------------------------TRR---IR-LKKCHQHFVAAEA-KS---AD
IF------------------STGQKPRR--------M--VPFIGNWH--RNATHLRGH--
---------------------------------------CTRSMKPY-LSNLSTTS----
-TVAFVDEFN-S--TKI--CW-ACF--HE---TQKQLMRNQEG-----------------
------------------------------------------------------------
------------------------------------------------------------
---------------------------HMTRNL--------------GAVTCYN-TK---
------------------------------------------------------------
------------------------------------------------------------
------------------------------------------------------------
---------C--------------------------------------------------
---------------------------------PMRASKQTTSNRDAQGAINIALIG---
-------------FSKLVSKD-------------------GSVLPPFARKTNH-------
-DK-------
>MCi-2
------------------------------------------------------------
--DFKATLSV----KSFPENVVQRCSDAIENK----------------------------
------MRAAGTPLSRNPQWLSRKLHSWKTRKKNPFGVVQLVEEFIAIITKEQNKELADQ
GDDDPIEVEDGTSQDQDDPIEVENDISQDLDDPIEIEDDTAQVQGQLVPIKEYHTISRSL
KSVIKPQADYQTLLLRMTNLQNTCHHVVYGLSQCVSTLVNMIIEGECSAGAHPGYLDFSR
IDLHQRGIGAGAEQAISLVAPIKQDVLD-LFNFAGFYKIACAVVGQKNLTAHSADFP---
--------LPANDRVTFVCGPWVQDACRRFLTNFINMWSPASCVADLRVVMEMLL-----
RIHLCSQRFFNPK---------------------VRPKKTKKQNKVKIKAPSKDYAMSKL
FWALV----------------------HKDPKQHVVDFFTTKVFKLFPTPKDITTAATVS
ASASVAT---------------------AMNPYEKALQDGTDASEDEEEEDGILLAQTPD
LPAKDIRALTSVACFLCQSPEHPTVITMQHVKEKLYHDKQDCIPSSALETTASLVS----
-------------------------------------AVRSVTPKEDQAFSLANWIPMRA
LRNTLVE--------------FAGSKTKRRVSKLCVDKK---------------------
------------------------------------------------------------
------------------------------------------------------------
------------------------------------------------------------
------------------------------------------------------------
------------------------------------------------------------
------------------------------------------------------------
----------------------KDTNSADAVRIDHAALYHLFSNDHNLHLPNGIDK----
-------------VTSVHVL-------------------KTTE--------QKVDLLNNF
LKINKI------------------------------------------------KGLFQE
RKLTFAGYFLFSNQYDLHFAGYKIV---------------------------QPVKQADI
ATRGRQERSGNQNHEAEKQLVKELTKEIKDMR----------------------------
------------------------------------KTYTANA-----------------
----------------------------KELRKLELARMQAGNKSRTFERRNKRRDPNLY
RDLKDARDTFNKLHAKQAKLLQEIQERQSRMYILNKKIHNQRHPPQ-------------G
SHLDPKLAPIVAASSTVVQGIDP-GIVT-AASGVG-------------------------
------------------------------------------------------------
TYSRSLFEAVNRFQAISNEEE-VPHPKDQA--YPFSLTANMVNTAVLSHQHRKQREK---
----------KDIGIKKQQRNTV-------------------------------------
------------------------------------------------------------
------------------------------IRR---CR-LKKYHQRKVASDN-AV-----
--------------------YHQPKGAH--------I--VTFTGNWS--GSGAYIKGH--
---------------------------------------ARRSTKLY-YSQLGAGT--NH
-SVVSVDEYK-S--TVT--CS-SCF--HR---TSKQVHLRDG------------------
------------------------------------------------------------
------------------------------------------------------------
---------------------------HIKRIP--------------GAVVCLN-VK---
------------------------------------------------------------
------------------------------------------------------------
------------------------------------------------------------
---------C--------------------------------------------------
-------P-------------------------RRLTSGATTVNRDLNGAKNIALIG---
-------------FSSLAAQD-------------------GLALPPFRRSHNT-------
-N--------
>MCi-5
LPPPLDQGFLNNAPLLEQARNFLNDQHLDRIFTAYFGRTPALQVLQRYPLHLAVLQTLP-
--PPAEAP------PIAFSHAKIVARNKFKTN----------------------------
------------------------------------------------------------
------------------------------------------------------------
------------------------------------------------------------
----------------FENLWNLKGRFTKVFN----------------------------
------------------------------------------------KLITTLL-----
-------------------------------------RFHLAPEREAKYQEYLTSRTQDQ
GSSTP----TPAQAPHGEI----TFAGKTTNEIRRIFHHERRNQQNYTDKAKTEGARWVQ
KAQRSAHRLATFTAVRL-------------------------------------------
------------------------------------------------------------
-------------------------------------AENGDLSAR--------------
AIRVLVA--------------AMRNVIFTLHGQAGQVTR---------------------
------------------------------------------------------------
------------------------------------------------------------
----------------------------------------------------------A-
-----QFRRIAGNTINGNTLEVCLNIVNRLMPYIPSRQNWFSKLHQIPF-----ILLANE
VFRATGHAGFAVK-----------------------------------------------
------------------------------------------------------------
---------LTNLP---------STSSLLALELDGPSLYNTFSVQQGDRRVL--------
-----------NLFTYDGRIITEDV--------------TARS--------NDDAIFHSF
FDLEKI------------------------------------------------NNILAP
YQLQFRHQITLLPGLKTVRLLGSK---------------------------R--DNATVA
HAALPFVEKKATAPSKPPPAREQPTDAEKREIERLIALRTAEVEALARRLKQTMRERAAF
LTNEYPYV----------------------------KKLKAT------------------
----------------------FPNQHPTQDFPLTFRATRNEMYQRIRQLKLRRDEFNQQ
AAAIKHNLAIQRSTLHRLRKGLSIDPPETREAPPT-------PNI---QITQDRYQCYEK
AENVRLHPALHNSQNMRFSGTDN-GIVTMTETVRFDMPRFRFHLQLANTFEALKDLRYTE
ANP---------------------------------------------------------
--DLLRVPKAHKMYATDIDFRTGAKKQRARL-YREKHSPQGLPVVQAEAILSQNSLH---
----------DAQNLDEINARYQAQLGERNTIRHFYYTPA--------------------
------------------------------------------------------------
------------------------------KAR---QQ-RQYEYCNRKQIDR-LC---SE
ERKYV--------KSDDGNYNRERDRHHQ-------T--IHFIGDRG-TGVGSRIKGH--
----------------------------------------LRYGGH--WKSRKHSL--NT
-SVCITNEHN-S--SQA--CA-FCF--DK---VTHPVKMVKGEL----------------
------------------------------------------------------------
------------------------------------------------------------
---------------------------KTINGT--------------A--VCSN-PR---
------------------------------------------------------------
------------------------------------------------------------
------------------------------------------------------------
---------C--------------------------------------------------
---------------------------------LLVINKRSHQPRDSQSSLLIGLAG---
-------------LCTVLSAR---------------------TTFPALDPKNQ-------
-DISQSNTDF
>MCi-6
APPPLTSSALKSATFCNGIDDLFQGKHIQYLHSSLFAERGAKTSHSTFDALSSA------
--NVTVLETISRDTPRHSSELMKVALSLYKTN----------------------------
------------------------------------------------------------
------------------------------------------------------------
------------------------------------------------------------
----------------LKNMWAKNKLFNKALN----------------------------
------------------------------------------------KLLEILL-----
-------------------------------------RIHLAPKRESHYQKLKEKRAKKQ
QAKNT-FDAVAASTTGSDV----DIDDMPIEELLPHYEVLDKEDEEGEQGEQAEEERGKQ
------------------------------------------------------------
------------------------------------------------------------
-------------------------------------TGSRDLPRR--------------
RILVLKA--------------VLRKLLVKQAGKAISHAQ---------------------
------------------------------------------------------------
------------------------------------------------------------
------------------------------------------------------------
-------LKKERRDITDDEARVCLLLSEILLPYIPAKGHYSYIGFQLPF-----VLLAND
IFRAVGYGKFAVD-----------------------------------------------
------------------------------------------------------------
-----------LCP-------TSSCGSLHAMRLDAPSVYTLCTKGDDPV-----------
-----------DVFDFEGFHIPSVA--------------EARA--------HKHAMFNTF
FDIRAI------------------------------------------------FKACDT
FGLTFANNLTILPGLSSVRILGTKKNSSKPAYSMKKPLDIDWKFVNDAQSKT--DEELRK
DIDTLEADMITLSEELKSQSKDHNHEELSSKI----------------------------
------------------------------------KQLNRQ------------------
---------------------RGAERTLHDRDPCSEIADLKTQRYQSFLAVKRTKQQLSR
LRSRAFLTRKAIEYRNKEIP---------------------------------------A
AAVTDPPPSDQELNAMVFSGTDN-GLTVMTETVAMDINKYKYHLSLHNRFSPLANFDINE
GDGSEGANAATSDIDKDGDQASSGDSSGVDALRGDAVTVDTSAVPQTHDDDAASDGASNH
SATFQPLPTSYKMRAEDVDFGSGQFTKRQIILKAKRTTEQGKQVQQMEEQLKTSNVF---
----------RAKHVEDVMSNLAAYRNNGPALRSFYH-----------------------
------------------------------------------------------------
------------------------------SKKMTILS-NKVEHTDVRFRSR-FA---SR
ERSFC---------------AGGRPQTH--------L--TMFIGDRG-LCVGSRLKGH--
----------------------------------------MKYGGK--WKPRLHSS--VA
-KVHTTNEHK-T--SQT--CM-YCF--GP---TSHLVQTIKAKDGKTRT-----------
------------------------------------------------------------
------------------------------------------------------------
---------------------------KLTNGA--------------F--LCLD-PE---
------------------------------------------------------------
------------------------------------------------------------
------------------------------------------------------------
---------C--------------------------------------------------
---------------------------------VSVVNHRAIQGRDRTSAMAIAVSG---
-------------LSSLLFNQ----------------------PLPVFNPKPS-------
-QSNTGIISK
>ROr-4
TITPLAMDVSDSPAFDADFSQLFQEQHFSLISTKYFGNRGSQDQTLNAHPIQTALFKLM-
--DAEDIKKETFPVENVPSSLMSLALQIYVTN----------------------------
------------------------------------------------------------
------------------------------------------------------------
------------------------------------------------------------
----------------FKNMWADKTMINKLLD----------------------------
------------------------------------------------KLLVTLL-----
-------------------------------------RLHLAPKRELQRRQNILNYISRK
PEEKR----------------------PSKNYGRYILRAEKKKLARYKEKKQDASSSSRE
KSVESTTTTKKET-----------------------------------------------
------------------------------------------------------------
-------------------------------------TPCDDLSRG--------------
RISQLKS--------------GAKHLIFSKDLVTEKDVN---------------------
------------------------------------------------------------
------------------------------------------------------------
------------------------------------------------------------
---------DEFPDATRKEVSVCLLIINTLNKFVPVRSKYHILPYQLLF-----CIFAND
VLHYAEYSKFTRK-----------------------------------------------
------------------------------------------------------------
-----------LCP-------AMSSAHVNALNIDAPSLFQIMKSKTDDNQGQVEGMSTEL
-----------TIYGYNEEPLSSV--------------EIARR--------NKDAVFNSL
FDMEKV------------------------------------------------RHTCES
NGLKFGQRMSVLPKLKVVRILGVKKTTVPPVKP-QKMSYLKRILRDPNIL-R--EGQKPL
EDLKAETAKLEKEVKSLDQEREKALKCQKEQDSI--------------------------
------------------------------------KKIKAL------------------
----------------------------------------RKEWHNKVDKQTLYQRIEEE
RHLRDKTYLKINDIEDQLMEKKQVLYYQRMAIRHNSRIHTVDTASA-PPTTKKELKKDSR
GLVHSEACVLRDFEDFTFCGTDN-GLVNMTAAVPFSLKRFSFHLKLHNYYSVLDD-----
------------------------------------------------DNKAAPVVQDIE
LQKYLKTPKATTISASEIDFGCGAFKQRVKRQTGKKLTRKGKEVQLIENSLSQKVTST--
----------SNVSVEQFKHNFDAHVEHRKKLRDFYNTGNRM------------------
------------------------------------------------------------
------------------------------NER------RHREIQKHRFTHR-IC---TK
ERKAL----------SQTSGNNPSTKKK--------L--VMFIGDRG-TGVGSRIKGF--
----------------------------------------KRYGGR--WKEVIHSE--AA
-NVCVTNENL-T--SKT--CI-FCF--RR---LTHPRISVTKNGEVFS------------
------------------------------------------------------------
------------------------------------------------------------
---------------------------RKVKGS--------------F--YCTN-PL---
------------------------------------------------------------
------------------------------------------------------------
------------------------------------------------------------
---------C--------------------------------------------------
---------------------------------VSVLSKCAAKSRDSLSALAIGIVG---
-------------LSTILFGA----------------------PLPAFKSHKI-------
-SNIEAEKYI
>PBl-3
TIQPLDKDLIASKRFDTDFKCLFTSQHLQVVHSYFFGARGAKEENLNAHPVQNSLFCSF-
--KESGLDKQSFCLEKASSSAMSMALETYLVN----------------------------
------------------------------------------------------------
------------------------------------------------------------
------------------------------------------------------------
----------------FENMWDGKKIINKLLD----------------------------
------------------------------------------------KVVLVLL-----
-------------------------------------RHHLARNR---ESKRISTTTTRN
PPGKK----------------------DMRNHARYVCRAEDKKLKKLVQRKEKAGGLEGE
KWATKINSAKQRLANLRHTFKKKISQMLNDRKEASVEHKLVVQDLNIAEEQQDFLEEEG-
------------------------------------------------------------
-------------------------------------TLDDDVPER--------------
RLNQLKS--------------VIKHLVFSNDTPVYLEDV---------------------
------------------------------------------------------------
------------------------------------------------------------
------------------------------------------------------------
--------KHQSPEATTTEQSVCLLICNTLMKFLPPKKQYHVIAYQMYF-----CIFAND
VLKYARYTKFTRA-----------------------------------------------
------------------------------------------------------------
-----------LCP-------STSFSSSSALHLDSVALYQLLTQNIDQEKSEEPPSHTNQ
QEKKGYSRM--ILYGYNRDELIGSQ-------------DKARQ--------NKDATFNAV
FDMGEI------------------------------------------------QKACES
YGLSFAHRMTCLPGMKTVRLLGSKIKTHGTVKEGTKQSYEARILRNPSIM-Q--EGRKTK
DVLFSELQSLTEEVKTLESVRKRELDLLKDSNFQ--------------------------
------------------------------------RKIKEC------------------
----------------------------------------KSNWGTTDDKDQLYRTIEKY
KESRYKSYLTVNKIRNELAEKRQQLYFRQMAIRFKSKLHNVKDVPQ---DSRSPIEKCGK
GVTKAEDRTVVNPGDFNYAGTDN-GLVNMTASIPMSLQRMKFHLKLFNYYTALSKV----
----------------------------------------------SNEDSIGLN-LSKE
EESFLHLPSVTNTKASDVDVGCGYFRQRKYLERRKKYTDEGKKVQLIEDSMREMESA---
----------PVTSIDMAIRNFRAKYDQRRSLRDFYNSPKII------------------
------------------------------------------------------------
------------------------------NQK------RHVEIQQHRYRHH-LC---RR
ER-----------LELKHSENKSSSKKP--------L--ILFIGDRG-TGAGSRIKGF--
----------------------------------------RKYGGK--WKQKIHGE--AV
-NVCITNECK-T--SQT--CI-FCF--SP---LTNPRIPGKKEGSY--------------
------------------------------------------------------------
------------------------------------------------------------
---------------------------KVNKGT--------------F--LCIN-PR---
------------------------------------------------------------
------------------------------------------------------------
------------------------------------------------------------
---------C--------------------------------------------------
---------------------------------ITVKNRCASKPRDALSALAIGLVG---
-------------LSSVMFGA----------------------APPPFYNVSQ-------
-ITAEHYTKI
>MCi-8
VPRPFDAACFRNQAFKKDFDLLFQTGHFNIINSSLYGTKGPTDANLNKHSVHRLISDAI-
--GLAPTEAY----HHLPSHVTKMARLQYTTN----------------------------
------------------------------------------------------------
------------------------------------------------------------
------------------------------------------------------------
----------------VKNMWSDKTIINKLLK----------------------------
------------------------------------------------RLIKCLL-----
-------------------------------------CIHLRPTDEKQLQERRLQPRQAA
PRSSN---------SNQGM----SFSHKTRNGRRRVINNEKKNLERCKRLNKVDKAARCE
ERLTMYADVMERERRQKALRRQASSSLEEGVSEDEEDALVADEPES--------------
------------------------------------------------------------
-------------------------------------EKTNDTSKR--------------
RITQMLN--------------QIRSNLFQNTPLSRSTVG---------------------
------------------------------------------------------------
------------------------------------------------------------
------------------------------------------------------------
---------SKIENLSDSEFDAMSIIAGFIKPYIPAQVDYAKLQYQLPF-----LLMANE
ILRYMGRSSQCLQ-----------------------------------------------
------------------------------------------------------------
-----------ILP-------LVKPTTLHTFLIDAKTLYALFCASTLQQPM---------
-----------ILFNFQNEPIQEG---------------MVDS--------YKDAVLSAF
FDIAHL------------------------------------------------KRLCER
HGNQFARRLHIFPALTTVRIYDTVPRLV-------------QHQQPI-TA-T--DGDPID
EDHHPDLQQQNDAVVRFQHELKDATARLETMLLMSPSV----------------------
------------------------------------RQLKND------------------
-------------------------------FRGGQASFKTVEDAKTTKRRLMLDVRDAK
TNLQIARREVQRLKSMHKFPPTLP------------------PNY---QRYMIRQQPCLK
KAEECFIDEDFDLQGAIFAGTDN-GIVKTTETVYFDIERFLYHLRLFLHFHPSDQNGQPV
GAPAMFMDLP--------------------------------------------------
-----------ATLTIGSKEIKQGSGMFDYMRSMNKKKTPGEQVLAIESTLSANSLF---
----------NCSTPNELEETAHLHQRHQQAIRSFYYSNIQC------------------
------------------------------------------------------------
------------------------------KER------RQFEWRKERYYDR-LA---SN
ERN-------------------SSGVKH--------P--IMFIGDRG-HGYGSCIKRH--
----------------------------------------LRFGGH--WREERHSR--YT
-PTIITNEYN-S--SQT--CL-YCF--NK---LSHPTFAHNNAI----------------
------------------------------------------------------------
------------------------------------------------------------
---------------------------KTTKGT--------------F--VCLN-ED---
------------------------------------------------------------
------------------------------------------------------------
------------------------------------------------------------
---------C--------------------------------------------------
------------------------------------PNAFVSVCRDQVSALAIGLAG---
-------------LSQLLFGA----------------------AFPCFDEDTN-------
-PMNKTRFYE
>ZP_01624251.1
------------------------------------------------------------
---TVKVFEF----KIYPKKEFQEQFNRWAYG----------------------------
------------------------------------------------------------
------------------------------------------------------------
------------------------------------------------------------
--------------------------LKKFYN----------------------------
------------------------------------------------FCLEQFELLDEY
TYWDKLSKTRVPCCPIPWNLKLIETEEPNPYLPELKNKHYVSYSNLIAPKDIPVIRNAPE
ARQYT----LKEGETAKDV----FKRVKNPDKIVVTMAKPESSGLDKWPRGWLGGVGYSQ
PVKQDYKPSLIKNFPNSEKTRDAGILVKKETLENSDLPDEIKKAIL--------------
------------------------------------------------------------
-------------------------------------DVPYKFRTG--------------
TLSSLCT--------------SWQEYMKSRTGQNDLKRGK--------------------
------------------------------------------------------------
------------------------------------------------------------
------------------------------------------------------------
------------------------------------------------------------
------------------------------------------------------------
------------------------------------------------------------
------------------------------------------------------------
--------------------------------------PKYKR--------YRDRIETII
HP----------------------------------------------------------
----------------------------------NPNAGSSKPASKDACR-L--EGDNIL
VLPSFGKIKIKGLDRRFRDNDGSIPRV---------------------------------
------------------------------------KVVKVLK-----------------
-----------------------RPSAWYVQLTA--------------------------
------------------------------------------------------------
---DINRSNKLFKKPLGAIGIDT-GLKEENWITTD-------------------------
--------------------------------------------RFSVTKPRWYRESEEK
LARLQRELDAKKLQRVILWLNHPENSTERIKEVFPGISKESIEK-------VKGCK----
----------RPQDLQDLVSNNELSTSGLNQ-----------------------------
------------------------LKHFN------F-----RDCEKVESCYLFDKLLSVS
NKEIELAER---------------------IGK---LH-ERNKRRRRSHNQK-QS---TW
LT-----------------------RKY--------S--IIRIEDGL-QKNVGKSKAKIS
EDN-----RSFER----------NAQNSRAGMNK-SVLDAAIGGFISLVEDKSKEW--GR
-DFKRMKPGKGKAYSQR--CP-VCH--HE---NKEQKDI---------------------
------------------------------------------------------------
------------------------------------------------------------
---------------------------TNHQ-D--------------Y--NCSN------
------------------------------------------------------------
------------------------------------------------------------
------------------------------------------------------------
---------C--------------------------------------------------
--------------------------------------GFTHRSRDIVPGVNMILDE---
-------------FEAGDIQW------------------DDLSKEARQAWRLR-------
-EKWLSENAP
>YP_700601.1
------------------------------------------------------------
--LRQFSFTT----RPYL------------------------------------------
------------------------------------------------------------
------------------------------------------------------------
------------------------------------------------------------
-----------------------------AVD----------------------------
--------------------DATGAPIGLDDLDVRVGWMLDLISGAEAHLLSRLWQPATF
DVLVAGCDSRGRK---------------------LPMQGHVAAARLGWTPHYPDGV----
------------------------------------------------------------
------------------------------------------------------------
------------------------------------------------------------
-------------------------------------YVPSRVTRV--------------
VTAQAVG--------------TLRALAYRDTAITALS-----------------------
------------------------------------------------------------
------------------------------------------------------------
------------------------------------------------------------
------------------------------------------------------------
------------------------------------------------------------
------------------------------------------------------------
------------------------------------------------------------
--------------------------------------ARFDP--------ATGRIAAPT
TA----------------------------------------------------------
-------------------AEYVPCGYA-------------RGVVRQLTA-R--SHRTAG
VAAERLRITDVQAPPQTSAMARLSAADRQLAHITVTDAVMTLTVTLPTTPAPEGRAQW--
------------------------------------RRVRVT------------------
---------------AAIPPHLHARPISEWHLPTLHLDHRGLLL----------------
-----------------------------------------------------------R
CAANEAVPVADMRSGTTAVGVDW-SPST-LGAAAV-------------------------
------------------------------------------------------------
--------------------------ATETPDGLVSDYRG-FTY-----DDRGLGA----
----------KLARLQTEGQMLHRKAARLTRLAATAPPEVR-------------------
---------------------------------------------------------AEL
EAKIAVLDE---------------------HRT---AVGAKRGKINRELAFH-FA---RQ
AT------------------DYAVDAQA--------Q--LIAVEDLT-TLETRGH-----
---------------------------GHVNNNR--AAQSARRQAVVALAHTAAEV--GI
-TVVSVPARG-S--SAL--CP-GCD--EP---LARP------------------------
------------------------------------------------------------
------------------------------------------------------------
---------------------------GGYH-D--------------A--WCTR------
------------------------------------------------------------
------------------------------------------------------------
------------------------------------------------------------
---------C--------------------------------------------------
--------------------------------------KV-GGNRDHIAGVNLAKRA---
-------------LLGKNNVT-------------------PRRGQLPAIRVAE-------
-HAPVRQCRH
>DFa-1
------------------------------------------------------------
---MLIQLKSLGDIKTVPSSLIFSPLGSRVVLIPLPCLDMLKLLRTSACSTSSPFVCLLN
RNDVLFLMRCTCLNENVGLKRSPINLFFFSSHHYSFYLSFLQFIIFLLYCITFIYFLYRK
LLIEVHYRTVVIMNGPLPSATETRTTQYPLDRLMGKKWNNEQNLFVTHLGQYARYYHSVK
RLVGQFFLIFVYDFNN--------------------------------------------
-----------------------------MFS----------------------------
------------------------------------------------LSRQELE-----
-------------------------------------KVIPKYYDMSVLSKNKTNELYEK
MENRLTLPIRWDSLIVEAI----ISKVMDIDTRKSSNSPRDYVDEMVAKYQILRYALLDP
DLNPIGCCHSYKTAFAN-------------------------------------------
------------------------------------------------------------
-------------------------------------SICNSYSAE--------------
VAETCKR--------------MVESALDRQDDRNIFHHESKLVSDLLEDILAKIDDGDIG
EGYQALKLIFSSQPLKGMSLILTPSQVFFKYLLAFNSTFIPFSIELFVSIIVNSGIDMSL
GLTDKHKILRYISKILPNLEKEIGHPLESGYPLDRFKFFDKEIEILKASHLASFPSSSDS
LASTKKSFLFRYYTIGFVGKSVLCDYLQSPYVKDNPFDFNGSTKTIHPNFNDYERDNIG-
-----YIYNQKMSVLINQRAMMVTTNVPSHIWFQTKKEMEKNHSYSYNH-----PHYACF
VAKQVGLKPNIPKVKDRDIICANCLSSHSLKDLPMVCEQCDATIPILSEHEKRLDLCGDL
MDLYSVDIQL-KRNAF--------------------------------------------
---------------------------EKMPPFDSKDDLFPPPVPLIAEINHRL------
--------------------------------------VKFDQ--------PESPHVEIF
LH----------------------------------------------------------
---------------------------------------EALNTTSIALN-S--NRSGIA
PSMRNLFNLIKTTSDPSMQFRIRDAYPFVHDSSTGGFENEIK------------------
------------------------------------HEIMVK------------------
-------------------ELMNHFSMTTSKLIIVCGQFPCKAAKEAFNANPLDYEMVDY
SQESYHTILDKAKG-----TTEDKEVDCVYKDEEKHIRAKRDFY---------HSGMCRR
RRSKWKVMRENNRGNYLYIGIDP-GRSK-CTIVDS-------------------------
------------------------------------------------------------
---------MNRARVVSVASYYNLMGTDRLLARQQNYK-KNPVLSKFESGLPPYNTFD--
----------TLFNVESVLRRIEYERITHRDQCRLYSHVVTSYT----------------
------------------------------------------------------------
------------------------------FQT---MD-KNRNIDKKRAQYA-YA---KS
FV-----------------PPTTIPKNR--------I--VIYIGGSD-FFRGSRGGGR--
---------------------------------------TGCTSKT--LLRLFLNM--GY
-KARLVNEFN-T--SKI--HN-ACA--SK---IHSTNNNKFLEKAKHQKVKNVLPESFEK
THVVGAPISSTFSD----------------------------------------------
------------------------------------------------------------
---------------------------NGVRWQGKDSKLCDGCKLTDYNCQCSK-AQLAD
KENDSTLKVSQLADDMNETLKVFISLENTSPSPTMLLESLFSLSKKTVKELIEFCNLNSI
KYNQQEEPTKGKNKRGSHKDSKGGATNSKKDQLINAIIKFNFEKQKRDASKNKKKRSKSS
STTNDRCKDQDQSNSQKDGNKSTSNSVSTHDYGFGKSLCDSQIKDLWKSMNPNATEMPFK
TKWQWLY--C--------------------------------------------------
-------P----------------------------VCDH-FFNRDTSAAKNILLLG---
-------------ILHQTADY----------------------RPWIYRPLPA-------
-DIVHIGRVD
>DFa-2
------------------------------IRYFALGGDAIFSAMGKHPVPRIDTVEDL-
--SNDSIYSLCFFMKHVAPFLEKEMQKRPKML----------------------------
------------------------------------------------------------
------------------------------------------------------------
------------------------------------------------------------
------------------------------------------------------------
------------------------------------------------QMLQKLRQFRCN
NSKNWVNVIVI-------------------------------------------------
------------------------------------------------------------
------------------------------------------------------------
------------------------------------------------------------
-------------------------------------NIKNNIMVS--------------
TYNHLKQ--------------LLNTYKDRKIKDLGKNQE---------------------
------------------------------------------------------------
------------------------------------------------------------
------------------------------------------------------------
-------EIKKVKKLVRDTIYNFSNTRLKRAEKDQQPVQEEKKADRVVT-----YDLSDG
VYKTIEILGGYNQQVIDEYNNLSDDKKPKGKFNQRMKHDSIRIRELDELKKITIEAEKRN
ADLQQISDTR-TPTVFIPGLINISSIIPSLGFDIQFMFTREHAKNLLKCLGLKKANVEKD
HEGNPSYAIATLFPG-LYKYDPRLFTNTKRVYLPATPPTDVEKQKDEERRKTNNDNRFAS
ALKKYKGNEDVARVAATLQTGEKAKNA----IEQHNKLHGFKK--------GSHDKNRAL
LA------------------------------------------KGTITFSKEEMFQEIV
NKGVKYENTSTLPYVTVTFDKKV------------------------SVT-T--NGASAT
VTFRTIKYKPGNKPNKLYN-----------------------------------------
------------------------------------KQVAME------------------
------------------------------------------------------------
------------------------------------------------------------
-----KEFAGKSLKDVIAIGIDP-NTCS-ITVVNN-------------------------
------------------------------------------------------------
----------HDDKVLDMRMDTLMVKRNTKFLLEKISCHMGKAIKSFE---SCLPSLKF-
----------NVLNPQTFQSRLDYYEKYCDYFDIYFEAINDPIVLS--------------
------------------------------------------------------------
------------------------------WKRNFA---FKKQKLNKEFYQQ-FD---NY
ILDLFKDHFPTKYSSMNDSERNQYIQDN--------T--IIFFGNAK-FGHNTRGKVTTF
---------------------------------------AAKTVA---NKLKSKQY----
-SVVYINEYN-T--SRQ--HF-DCFFHQE---EENLIHHDLNEPHEDPKDGFHLEKCHLK
LGKEKDGGQPTNVQQCSPISEACQSAAKGNSFLRCSDHRHRLALVKQDTHSKEYKESLGF
LKSIDDLDKKLQSHNLLNVAGQCRTRKVTPSDVAGSETESRQDSQKVASTQSSSSSTKKF
DYRHGQNKYGPEIRKASKSLHNKHRMAVSWKRV-----------------LCTG------
------------------------------------------------------------
------------------------------------------------------------
------------------------------------------------------------
---------C--------------------------------------------------
--------------------------------------GK-SFNRDVNAARNMLLLG---
-------------IFKVWKNG---------------------HRPSRYGKTN--------
----------
>PPa-1
------VNQIVRDHMKNQSNLNLLNIERISKHIMELNGFGPIVTSIKKYLLAKPEETVD-
--SALREPSILIWLRQHDATITKESFDRFKSF----------------------------
-------------------------------------------------KNDFETYLVPV
TKSSETNCTSALEFIQSILNHPTIIFNWNQHTINQFQNIEKEFGKYHNEDNYKTESQAWI
NSIKQPTSPIPLKNNNSRWIKANDNYNKLIIINEFIPKFKLAPRNFILSTKFLQQFLQQF
YNGSDFNREGSYLDHLSLLINIPEQFKQNFYTFKHPLTVCQFNLDRVSHCGHVPPVDSVD
HTNAHTICMFAASNNLTLTVPKQKKVGAMLCPEHSTFSKKCKLSKCGSRCISKFKESEWR
IQSIRCGSLDSEP---------------------HIEKKNQWIRDLSKPNSIIEVTSQKQ
TSINW----------------------TSTNASTASVKPNQEHFNSPFFVGCDINYQGME
SIPPNCDIG---------------------------------------------------
------------------------------------------------------------
-------------------------------------VIFSDPTSKWHVGLTADDTDFNP
SFKKLGK--------------IINTVFKDKK-----------------------------
------------------------------------------------------------
------------------------------------------------------------
------------------------------------------------------------
----------------------------------VLPKLFITNSYSSTN-----YSPFGI
PEQSLPHILAWLDQIIEGNHKVIILADWESQSFILHLFSGKPIQNSLYNISNQNSGNIES
YILYHSGRPT-TLFIF--------------------------------------------
--------ANHPTPGVMKPELELASRLLAKYDGDSKHFILDPAKEKK-------------
--------------------------------------LNFKT--------KPSDATNTV
SY----------------------------------------------------------
-----------------DYDGPT-------------------------VS-L--NGITFS
ITYKKPKTREDDESIHPSKQPYHSSLNVDL------------------------------
------------------------------------KEFQYI------------------
------------------------------------------------------------
------------------------------------------------------------
-----QDMVKEYKSNKYIFGIDC-GRSS-HVSIDE-------------------------
------------------------------------------------------------
---------HGKTHSFSVHEHYLNLRSRFNSEAQKKMLGPAMLKFESLIPPSKSKSL---
----------ISNRISYLRLHPTTTKNYVNIRLDEYNL----------------------
------------------------------------------------------------
------------------------------IMK------KNNYYNKRKSYNS-MV---DK
LV----------------------PIKN--------S--IVFIGSAK-FSHNSRGQ-SSF
--------------------------------------ISSATLY---KWVKKKKH----
-KALWINECY-T--SKV--IA-ECH--KQ---LSTLHQTVTGYIDGTNKVNSSTNKSNER
FDYMKHHSLYSNQMSGNNVNVDGLAKDHPILKVFQE------------------------
------------------------------------------------------------
---------------------------KKWKRP-----------------LCRC------
------------------------------------------------------------
------------------------------------------------------------
------------------------------------------------------------
---------C--------------------------------------------------
--------------------------------------GH-FYHRDKNAARNILLLG---
-------------LLSVRYQF----------------------RPVVFQYIKF-------
-INK------
>PPa-2
------------------------------------------------------------
--KKTKSTDI----RITEHLSTISDLYNDSET----------------------------
------------------------------------------------------------
------------------------------------------------------------
---------IITQNSIPVHETLETTPDPHQYLWMVGLPLVIIHPLTEDRHLEDFFTLENY
IKYLSSNVISEDYFYTIQKHVFTFHLFLKIYNILSKSKVDKAKKSLNSDAFILSLFDISK
KPLDVLQSINAPDSKFFFKPSVKFQRFPDPFVAASLQPHFILIDDLLSKHLNKLT-----
------------------------------------------------------------
---------------------------GVYSTQDRYVDRLRKIFPDLDYRNLFHNHSLKP
SVPTPDI-----------------------------------------------------
------------------------------------------------------------
-------------------------------------SIKEAVSIE--------------
---------------------TLRSIISKEELELKKPTA---------------------
------------------------------------------------------------
------------------------------------------------------------
------------------------------------------------------------
----------------------------------DEINQFKKQRLCPRH-----LKPMEE
CSQTCKDEFQGYQWAVDLFSEGFFSKSKDLAKLWPKYRSTYIDDIKIQFKEPQVHDIKFS
TKQPTPEPTT-SNLEN--------------------------------------------
----------QDIPTQFANTPAVVSCDSNLLPIKVTDHKDIMVVMSDPISSMHLAFNRED
NDLCKTFA------------------------------NLFKA--------FGIKKPREI
FK------------------------------------------------LNDIKARISK
RPQRKKIYSPSWLISKEGFTPVSIYEKSAP-----------------VIR-T--DGISLS
IT--RGVARRFEPKLKEQHLPYQKAGTAKER-----------------------------
------------------------------------RSIETL------------------
------------------------------------------------------------
------------------------------------------------------------
-----KMAVATDGTNPICYSIDP-GRSS-HVSYST-------------------------
------------------------------------------------------------
--------------------DSKERRASVKQYYDWKSNRYSKKVKKLEEKFKLFQS----
----------KMPPHSNAYGRADYFIKNWEVMKLYIDFRLNNIHR---------------
------------------------------------------------------------
------------------------------QRR------RLEFKLNQQSKSK-LV---KQ
LV-----------------PTTASEMKQ--------G--VIFLGASS-FNHASKGH----
---------------------------------------RTFISSKG-LKKIFEAH--GY
-NVVSVNEFC-T--SRV--HH-GSYVEQE---MKLLSAIKRVDQHVSGPKAQWPPESKPK
V-----------------------------------------------------------
------------------------------------------------------------
---------------------------NSSRGS--------------VYEKVRN-DYENL
SKFESDLNSGGSMQEQQSTYDYYGHHSIYSTELS--------------------------
------------------------------------------------------------
------------------------------------------------------------
-------KKT----------------------------TKSDQGHHSTHSTKLSRKTSKS
VAKREWKK-------------------------VLSKDGF-LYNRDSNASRNILVLG---
-------------LFMALHSY----------------------RPNVFKSVRK-------
-YTDSSTN--
>VCa-2
------------------------------------------------------------
--KPALASLVYARPHIAA------------------------------------------
------------------------------------------------------------
------------------------------------------------------------
------------------------------------------------------------
------------------------------------------------------------
------------------------------------------------KALAELL-----
------------------------------------------------------------
------------------------------------------GCTMFHFIGSLSPTPVAN
GVSLMTSVYYSAKVSGAHLNPTVTGVFCLLGFTNPLEAAVYMAAQVAGCVLGALLLVVVV
PGCVVGSVPAAGVLACCFVPRPGLSVARVFAWEAIGMVMFIVPIMSVVWYTQTKSGYGNT
GPIMVGISLYTSALAVGGWTGTTLNPAHMLGSAIVYKCTRNTVTAA-------------Y
VASQALA-----------------------------------------------------
------------------------------------------------------------
------------------------------------------------------------
------------------------------------------------------------
------------------------------------------------------------
------------------------------------------------------TLLVPL
FIAPWYGISS-TSWYL--------------------------------------------
----------EYIPACMWHALRNFMPSIELCTLDASDVHQVTCDWARLAGHMAMV-----
------------------------------------------L--------AEPFICLSA
FKVGRITGR---------------------------------------------------
---------------WAAFTRT--------------------------MD-T--DGTAAC
FHFRVRRAAVGPAVARAVAA----------------------------------------
------------------------------------RGVAAR------------------
------------------------------------------------------------
------------------------------------------------------------
STQRCSEHCWREHPDVEVVGVDP-GCTNIIYTVKR-------------------------
---------------------------------------------------VAALLQPPL
RLQRPLRLQRHKVYKLTRKQYYMESGVVKANTQSAAWQSLPGHAAGAGD--TGCGGRS--
----------KCVDAEGFGAVRRCGRGAPEAAVG--------------------------
------------------------------------------------------------
------------------------------GQR------LRLYGSKECVFAR-FF---QR
LQ----------------DGTQAGSKKK--------V--IVAYSAVK-FALV--GPGEL-
--------------------------------------AVPTSRA---SKECCQRL----
-VTFPVDEFRMV--AVW-------------------------------------------
------------------------------------------------------------
------------------------------------------------------------
---------------------------NGDKAT-----------------VLQD-FWSQS
LMWQKQAPYKDGPSML--------------------------------------------
------------------------------------------------------------
------------------------------------------------------------
---------CRISSTRLTNLINKEALSQLLGQVTEAAEHSLHIRLHRVVIGILFVNEVLQ
EHAGDRLL-------------------------VALLHAHHFWVRDGRADVLQRLQA---
-------------LLKARVLA----------------------HELLEHRLVD-------
-TLVATIGQV
